# Supplementary material for: CRISPR screens identify tumor‐promoting genes conferring melanoma cell plasticity and resistance
Source: EMBO Mol Med. 2021 Mar 16;13(5):e13466. doi: 10.15252/emmm.202013466 (PMC8103100; doi:10.15252/emmm.202013466)
Supplement: Supplementary file 3 — Table EV1 [file EMMM-13-e13466-s001.xlsx]

## Sheet: Table EV1
sgRNA	sgRNA_seq	nm	symbol	DMSO0 Cell library	DMSO1	DMSO2	DMSO3	DMSO4	DMSO5	DMSO6	DMSO7
s_09093	GGACTTGCACTTTCAATCCA	NM_001105069	ACSM2B	1848	297742	247	538	27512	1428	29	17
s_24866	TCACTGCAACCTCCACCTCC	NM_001278500	ADORA2A	4253	333	2	3	5	1	7	3
s_11123	TACCCAGCTCAACGTCTACC	NM_001134647	AFAP1	452	4876	11218	2411	151	159	137	152
s_46249	ACTGAGGAAGGAGGAAGGGA	NM_015985	ANGPT4	402	682108	371	759	56722	2216	72	23
s_15251	GTGTGTGTGGTTATTACCGC	NM_001165	BIRC3	103	217306	300930	67002	722	928	259	686
s_11882	CAAAATGATACTTCCCTTGC	NM_001136495	C1orf198	187	253	17	150	132	67	21	38
s_27156	GGGCTGAGAACTTCTCCCGC	NM_001287135	CDK14	303	13	47	229	100	2	3	3
s_59361	CTCGCCGAAGGGATAGTCCT	NM_078626	CDKN2C	548	8434	931	630267	126	400	127	240
s_28373	GGCTGTAAGTCATGTTGGGT	NM_001307	CLDN7	515	376	313	499	72	389	1	1
s_32986	TTGTTTTTTTCCAGCCCTCC	NM_003389	CORO2A	1182	1096	2	7	176634	6347	44	98
s_42978	AGTTCCCCGCTTCCCTTCCG	NM_014171	CRIPT	658	281	185	454	43	282	2	1
s_27460	TGCTCCCAAGCAGATTTCGC	NM_001288661	CRMP1	384	311	177	404	55	315	3	1
s_48804	TTGCTCCTCAGTTTTCCTAC	NM_018122	DARS2	2255	12255	11	25	1	1	2	45
s_55012	GGCTAGCTGGGCAGAGCCCT	NM_025000	DCAF17	375	12919817	10847	22051	60	300	1210	216
s_05983	ATGGCCTCATACTCCCACTT	NM_001037500	DEFB124	1385	10	3	9	30	30	5013	2
s_59774	ATGGAGCCACCCCAACCCAC	NM_080870	DPCR1	593	81	49	97	7	11	8	95
s_69125	GGAGGGAGGAGAACCAGCAG	NM_201284	EGFR	209	98	27	82	325	348	27	28
s_00280	TGCTTTAATCAGAACCTTTA	NM_000132	F8	3072	108	83230	179	4201	86	1	1
s_55641	CGTATCAGACTCAGTGCTTC	NM_030793	FBXO38	544	2	453	1	9254	492500	101	238
s_06529	CTCCATGCCCATCCTCATTG	NM_001040663	GAGE1	63888	43	297	62	4894178	203804	1263	2943
s_45750	GGCAACCATACCGGCAAATT	NM_015590	GPATCH4	364	1536	774103	1309	38	19	23	121
s_69248	GAATGGCCGCGGAGGAGGAC	NM_201595	GTF2A1	27	5935	3996740	5578	270	85	59	90
s_41689	CGCCGCACGCTCTGCCATCC	NM_012208	HARS2	1148	4536	2162629	3986	154	166	6	14
s_00403	TGCCTCCCAGGAATGAGCTC	NM_000187	HGD	499	8	7	9	2	22	5178	4
s_55628	AGTGGCCCAGAGCCCCTGTC	NM_030789	HM13	317	536	275	697	13	14	1	159
s_40513	CCCGCGACCTGCGATTTCCT	NM_006897	HOXC9	2636	116	102	188	1	86	1	2
s_01382	TAGGGGGAAAAGTGCAGCTT	NM_000600	IL6	411	708	844	183	46	55	11	33
s_50959	GTCTCCATTCCTTTCTCTTT	NM_020433	JPH2	554	3	26	2	423	694	153	275
s_20056	ACACTGCAAGAAAGAAGAAA	NM_001204824	KCNQ3	1040	13531	1393	1555592	351	438	329	196
s_52963	TTTTAATGTTCTGAGATGGT	NM_022163	MRPL46	1616	2070	1290	2605	32	29	34	8
s_02279	CCTCTCAGCTTCTCTTCCCC	NM_001001435	NM_001001435	5059	98	46	99	1	2	1	94
s_17544	GAGATGGACCACATCAGCAA	NM_001185060	NM_001185060	1679	1277	107	432	50	118	5	4
s_17542	AAGCATAGTGGAAGGTGCTG	NM_001185060	NM_001185060	731	636	78	66	57	4	2	17
s_28038	CTTCCCTGATGACATATGAT	NM_001290231	NM_001290231	1456	60	234	2	18007	833504	206	414
s_12292	GCGGTCTTCTGATAATATAA	NM_001142483	NREP	47	38	117	116	727	78	1	5
s_02956	AAGAAAATTTCTGTCAGGAT	NM_001004461	OR10A6	1163	87	143	110	5	319	1	1
s_31229	TTGGCCCAGCTGGGAGAAGG	NM_002609	PDGFRB	54	114779	105112	23033	11	17	11	9
s_49215	GGCGGCGGCAGCGGGGCACG	NM_018323	PI4K2B	319	69	31	97	2	1	1	1
s_55807	CCTCTCGGTCCAGCCCCCAG	NM_030949	PPP1R14C	597	360	229	458	2	340	1	63
s_34264	CTTGAGGCCCACTGACAGTG	NM_003978	PSTPIP1	709	1998730	1936	3425	24	3	172	56
s_13992	CAAGGGAAATGCGGAACGTC	NM_001146155	PTGR2	551	6	3	10	1	1	29	3
s_53000	TAATCCTCCTTCCTACTCCG	NM_022337	RAB38	661	305	55	30105	13	7	10	1
s_43120	TCGCCCCACCCGCGAACTGT	NM_014248	RBX1	709	607	84	55979	62	6	1	1
s_27947	TCTGTGATTGTGGCCAGGCG	NM_001290061	SEMA3B	105	4336	6297	384	1536	2553	6	9
s_04481	CATTCGCTCAAGTCCACATC	NM_001012413	SGO1	10215	13	10	48	1	1	12	3
s_11270	CCAACCAGCGCGCAGAGCCC	NM_001135053	SIGIRR	1749	186	111	239	28	33	48	36
s_65198	TCACGCTGCCCACCACACCT	NM_173637	SLC25A41	4710	2665	1421964	2642	367	609	332420	126
s_35515	TCCCCGACTACGAGAGTCCG	NM_004594	SLC9A5	1762	298423	714427	98955	3462	9587	193	820
s_35913	AGAAGCGTGCGTGGGATCAG	NM_004787	SLIT2	346	22871	56	100	42	7	3	19
s_35914	TCCAACGGCTGCTAAGATGC	NM_004787	SLIT2	1066	121	48	7	48	35	19	11
s_38371	TCTGCGCATCAAAGCTAGCG	NM_005902	SMAD3	386	65629	149647	29706	2845	2966	1467	3218
s_55001	CCCGGCACCGCCCGCTGGCC	NM_024991	SORBS1	1376	442	236	595	85	577	2	2
s_32557	TAATTTGGCAATTTCACCGG	NM_003189	TAL1	1141	910	445622	856	34	13	6	24
s_57833	GGGGGTGGCTTTCTGACCCC	NM_032926	TCEAL3	9	29328	50	105	124	47	6	13
s_54939	CATCTGTAATCCCAGCACTT	NM_024943	TMEM156	1240	344	200	423	4	291	4	3
s_20620	ATTGAGTGCTGATATTTGAT	NM_001242326	USP17L25	16729	63	11	1	26	12	30148	41
s_22894	AGGCCAGCTAGACTATGAGA	NM_001258207	VAV1	467	8139	1514	1014936	167	390	191	514
s_34048	CACACACACACACACACACA	NM_003881	WISP2	2331	124	23	11	6	2	4	66
s_18262	ATGAGTGTTAACATTCCAAT	NM_001195045	YAP1	2078	12739	2240	1252781	451	337	177	581
s_69712	TCACTGCAACCTCCGCCTCC	NM_206923	YY2	16389	795723	894	1459	91	2887	74	106
s_16946	AGGAACCAAAGCGAGCCCCT	NM_001174094	ZEB1	1640	5	3	8	1	1	4115	31
s_16395	CTCTGTAGGATTTAGTGATG	NM_001171653	ZEB2	2036	1896	1166	2288	51	2	6	58
s_13710	GGCCAGGAAAACCAAGGCAC	NM_001145665	ZNF181	317	4094	626	555997	150	216	115	232
s_52340	AGCAAGGACAAGCGCATTTA	NM_021632	ZNF350	252	2862070	2469	5153	2	161	243	1
s_64029	TTCCTGCTTGTGCATTTAGA	NM_153363	ZNF679	1752	312	223	434	3	326	1	46
s_28967	GGTGGGGCCCTCAAGGAAGA	NM_001621	AHR	121	33	89	10	245	1	0	1
s_08415	CACTCGGTCTGAGAGGTCGG	NM_001098805	ANKRD20A4	3009	716	87	59663	0	5	11	1
s_20062	ACGAGAACCTAGACTGGAAC	NM_001204831	ANO10	166	2157	1429035	2084	78	53	0	8
s_26861	AAAAATTCCTTCCAAAATGC	NM_001286616	ANO4	1274	12	9908	15	2	38	0	15
s_52553	GCTACATGCGTGCGGGGGCC	NM_021934	ATG101	244	43	35	60	1	124	0	85
s_35889	CGCATGGAGTAATCGCCAAA	NM_004776	B4GALT5	442	1408	167	109206	29	7	7	0
s_57609	GAGGGGGCCACGGAGGGCCG	NM_032800	C1orf198	134	4808	336	67	43	2154	5	0
s_21367	CTGGCACAGTTAATGCCTCC	NM_001243753	C7orf49	1742	74	51	129	2	81	0	128
s_26335	GGAGGTTGCTCAGGGGATGG	NM_001284291	CBLL1	124	94380	69	160	1	1	14	0
s_26154	ATGTCTTGCGCTTGCTCTGA	NM_001282960	CCAR1	364	150608	118	262	1	204	21	0
s_64862	TTTTCACGGACAGGACTTTC	NM_173463	CCDC149	1386	259	152	328	0	2	27	187
s_38455	TTTTCCATTTTCCTGCTACC	NM_005944	CD200	2173	2	1	2	1	0	10	1
s_54287	TGGTTTCGAACCCGCGGCAA	NM_024591	CHMP6	281	495	90	50498	0	5	20	45
s_55695	GTGCATTTTCTGATGCTAGC	NM_030820	COL21A1	346	387	314	580	54	204	2	0
s_28905	TCCCTCTGCTCCTCTTTTTT	NM_001565	CXCL10	2010	60	35	67	0	1	8	34
s_55201	ATGTGACTTTGGCTTTCTTT	NM_025159	CXorf21	1973	17	87	1	56	0	7	1
s_48098	GGCGGCGCCCCCCGCCCCTG	NM_017770	ELOVL2	139	823	462781	875	28	3	0	1
s_35176	AAGAAAAACTTTTGCTTGCA	NM_004441	EPHB1	1986	170	121	247	19	221	0	1
s_29825	GGAGTTGGGCCAGGACAGAC	NM_001988	EVPL	213	56	47	73	1	107	0	38
s_28045	GAAAGAGGGAGAAAAGAGCC	NM_001290254	FAM71F2	719	45	21	47	30	227	1	0
s_27242	CTGAGATCAATTCGGCTTTC	NM_001287385	FAM72C	2723	194	97	258	0	50	1	81
s_69949	CGCGGCTCTCTGTTAATATT	NM_207359	GADL1	491	45	0	1	2170	2751	1871178	683
s_52792	TCTCGCTGCCCTGACGTCAC	NM_022087	GALNT11	1030	1522	879116	1574	40	47	0	52
s_45286	GTGCATTCCTACCACTGTTA	NM_015325	ICE1	2424	1512	708937	1423	33	0	2	23
s_01381	GTTGTGTCTTGCCATGCTAA	NM_000600	IL6	723	38	29	2	31	0	1	3
s_36084	ACTTGGACCTGACTCCCCGC	NM_004867	ITM2A	1350	2375950	2074	4318	5	15	202	0
s_45502	CCCCCCCGCCCGGAAAGTCA	NM_015443	KANSL1	497	758	65	59441	1	23	12	0
s_48377	GCCCAAAGCAAGCGAGCTAA	NM_017898	MARC2	651	1453569	1277	2305	0	1	124	5
s_35366	CCCCGGCCGCCTGCTACTCC	NM_004530	MMP2	206	61	81	2	5	1	0	8
s_60737	TGACTTGGCGAGAGACTCAG	NM_138701	MPLKIP	424	62	20	12351	17	40	0	1
s_45557	TCGTTCCTGCTTCAACTTTC	NM_015469	NIPSNAP3A	876	149	98	255	1	2	0	77
s_35880	GCACTTCTTGGAAGTGAAGC	NM_004772	NREP	27	41	79	3	2	6	1	0
s_31058	TCTCCTGCCGCTCCCAGCCC	NM_002530	NTRK3	875	2168	1187224	2361	92	47	0	30
s_26363	GGTGAGGCTGAACTCACACC	NM_001284322	OPALIN	950	342	249767	452	20	1	0	2
s_03113	CATAAGGATGCTCATCATAT	NM_001004707	OR4D2	1350	80	57	114	70	117	0	1
s_03263	CTCCGTAAATAATTACACAT	NM_001005162	OR52B6	2652	281	171	367	40	365	0	185
s_02542	CCAGCAGTAGCATCACCTCC	NM_001001967	OR5D13	1373	175	100	195	1	1	0	1
s_56483	TTAATAATTACTCCTTTCGC	NM_032091	PCDHGA11	794	500845	555	997	1	0	47	55
s_00020	TCCGTCAGGTGGGGAAGGCC	NM_000021	PSEN1	950	600	34	31044	17	5	0	1
s_05300	TACAGAGGGACGCCGAGTAC	NM_001024809	RARA	206	359	210	466	53	833	0	45
s_44959	GGTGGGATTTGGACAGCCAG	NM_015156	RCOR1	95	263	63	32459	3	2	1	0
s_60372	CCTAAGATATTGAACACCCC	NM_138331	RNASE8	1836	69778	62	136	0	17	5	1
s_62519	AGAAAAAAACTGATTCCGGC	NM_152267	RNF185	420	146607	154	205	0	133	11	43
s_32055	TCCTGCGGGCGGCGCAGGGC	NM_002977	SCN9A	218	129	87	182	75	2	0	54
s_40917	TTCCCAAGCCTCTCCAGACT	NM_007105	SLC22A18AS	1739	3286317	3054	6251	3	79	370	0
s_46162	TGTCCTCCGCGAAGTCCCTC	NM_015945	SLC35C2	809	1	61	0	143	118	119067	50
s_35513	ACTGGGGAATTTCCGGAGCT	NM_004594	SLC9A5	849	711	653	64	155	709	0	1
s_63424	ATAGGGATCTCAACTTAGCC	NM_152719	SPERT	496	185667	155	326	0	192	17	1
s_12388	CCAGCTCGTGGCCCGGCCGT	NM_001142601	SPHK1	444	408	168968	261	6	0	20	1
s_19074	GAATTTACAGTCCTAACTAT	NM_001199198	TBC1D23	922	774763	675	1447	1	11	81	0
s_57832	GATGCGCCAGGTAAAGCACC	NM_032926	TCEAL3	240	26728	60	76	40	0	2	34
s_37853	GCAAGTCATACAACTCAATT	NM_005651	TDO2	780	57	46144	80	1	11	4	0
s_45619	GGACGGGCTCCACCTGCCTG	NM_015508	TIPARP	27	88	25	1	692	197	3	0
s_58805	GCCTGGGGTGCTCTAGGGAC	NM_052869	TTYH2	72	878	522933	874	43	1	20	0
s_55287	CCCTTTGTCCCAACCCCCTT	NM_025217	ULBP2	1831	255	165	355	22	54	0	61
s_42364	TCCCCAACCTGCACTCTCGC	NM_013265	VPS51	405	220	128	224	0	160	17	8
s_12164	TCCCACTGGCCAATAAGCTC	NM_001142319	WDCP	279	302	0	1	69506	3162	12	36
s_39718	CCTGCCTTTCATTTTTTTTT	NM_006530	YEATS4	2561	628	324900	916	19	1	0	37
s_40701	TCCTTACATCGAACAAGAAC	NM_006991	ZNF197	1307	224	136	298	36	377	0	57
s_02346	CGGTGTGCGGGACCGGAGCC	NM_001001662	ZNF782	499	128	89	179	34	86	0	46
s_09273	CCTCCCTTCCCTAGCCAGCT	NM_001110354	ZP3	1495	119233	197	222	0	6	14	1
s_37391	CAGGGGCGTGGGGTTCGTTT	NM_005455	ZRANB2	1083	281	183	365	1	96	0	314
s_59422	GCAGAGACTTAGCTTTAGAG	NM_080431	ACTRT2	101	67132	44	112	0	0	5	1
s_25735	CTCCTCTCGCTCCTCAGCAG	NM_001282531	ADNP	1680	49	17036	41	1	1	0	0
s_16506	AGGAAAAGCAGCAACTTGTC	NM_001171988	AGA	860	45	44	59	1	165	0	0
s_17788	AGGCAGCAGGGTGCGGGCCT	NM_001190810	AGAP9	1037	0	51	0	680	787	498746	153
s_28968	GTCATCACGTGCCGGGATGA	NM_001621	AHR	203	421	0	3	0	5	5	3
s_15336	CTGTGCAGCATAGAATATTT	NM_001165960	ALOXE3	3045	66712	114	125	0	0	7	15
s_48056	TAGTATTCTCATGTGAGTTT	NM_017749	AMBRA1	1238	3	1	3	0	36	0	1
s_13048	TTCATCTCCCTGGTGCAAGT	NM_001144960	ANKUB1	790	16	6	19	1	0	0	2
s_45126	ACCCGCATAAGGAGACAGAG	NM_015242	ARAP1	884	19	29	37	0	1	0	62
s_21479	TTTGCTTCCTTCGGGCATTC	NM_001244364	ARHGEF28	783	9183	4	27	0	0	1	9
s_10395	GACTTGGACGTGGCCACGCC	NM_001128615	ARHGEF3	79	7	2	5	0	1	0	2
s_08606	TTTAAAAAATGCAGAGACCC	NM_001099667	ARMS2	927	35171	21	67	3	0	5	0
s_15822	CCTGTGAACCCAGCACTTTG	NM_001167871	ATP5SL	2149	17	8	25	1	0	0	2
s_12654	GAAAGCGTGTGGCTTTAGCG	NM_001143811	BDNF	409	31	34159	66	2	1	0	0
s_22524	AACATAGCTCATTGCTTGAC	NM_001256794	BMPR1B	1700	428	239743	390	10	0	0	14
s_52087	TTGAAGTGGGGCTTCGGCAC	NM_021165	BRINP2	1128	10789	10	13	44	0	2	0
s_62896	CTCCTGTAGCTCTGACTATT	NM_152440	C12orf66	575	0	40	0	8	4	15363	3
s_18194	GATCTTGGGGAACTAGATCC	NM_001193623	C19orf84	1252	39	32116	54	3	11	0	0
s_33567	CCCCTTCCCCAGCCTTGGAG	NM_003656	CAMK1	293	4	3	2	0	1	0	1
s_61402	CACATTGTCTTCTTTCTTTT	NM_144647	CAPSL	3395	927	401771	992	19	16	0	0
s_69184	CGACAGCTGGACACGCCCCT	NM_201453	CBWD3	7819	2	95	5	1	0	0	68
s_29470	GGGTGACAGTCGCTGGTCAT	NM_001838	CCR7	247	31	13	34	0	51	0	8
s_34198	CCCTGCGTCCCCACACGCCT	NM_003948	CDKL2	1460	6	72	12	0	1	33	0
s_58537	GACACAGCTCTTTTTTCCAC	NM_033440	CELA2A	2016	29	20	21	0	36	0	1
s_51416	GCGGCCCCTCCAGCTTCGAG	NM_020802	CEP126	165	248683	243	449	2	0	17	0
s_28066	GGTCTGCACAGCGGGCTACT	NM_001290265	CERS1	1882	1732	2358	1978	21	0	3	0
s_29165	TCCAGCCACTGTTTGTCCAG	NM_001710	CFB	1892	58	23250	47	1	0	0	6
s_23473	TTTTATAGACTCCTAAAGCA	NM_001270	CHD1	808	84956	75	155	0	1	12	0
s_01145	GAATAGAAAAGCTTCCCGGT	NM_000495	COL4A5	275	130	0	0	128	10140	1	4
s_44854	TAGAACTCTACTCAGTCAAT	NM_015101	COLGALT2	1327	55	37	70	4	82	0	0
s_36831	GCTCGCTGCTCTCCGTGCCC	NM_005210	CRYGB	475	0	5	0	1228	1549	484	900
s_39823	CCCCTGGCAGGCTGACCAAG	NM_006574	CSPG5	3025	18	420	26	2	0	0	3
s_07351	TTCTCAGTTCTAGAGCTTAA	NM_001080146	CT47A1	6723	3	1	2	39	0	27	0
s_13269	CTCCATGCCCGTCATTTGAC	NM_001145139	CXorf49B	3953	1	184	1	21	31	0	0
s_66259	TCACTAAGCCTGAGTTACAT	NM_178151	DCX	520	0	25	0	7	11	4	6
s_41557	AGCCCAGGCGGGAGTTGTAG	NM_012137	DDAH1	253	42	44	5	17	0	0	6
s_09351	AGAGGACCCTCTCCATGTTT	NM_001111322	DDX54	3311	0	97	0	943	53	1	1
s_26907	CAATCTGAAGGACTAGAGAT	NM_001286655	DLK2	1311	101	1	17	0	0	1	1
s_04570	ATGGAGGATACATGTTTCTA	NM_001012729	DUXA	481	0	0	1	18383	359	3	12
s_42632	TTTCCGTGCACGAGGCTGCC	NM_013402	FADS1	165	36	29	59	0	7	0	1
s_16361	ACGCCTTCCCTCTTTCCGTA	NM_001171186	FAM9A	1760	0	2	0	19258	1011382	251	462
s_69579	CCTGCTCCCACATGAGACCC	NM_205849	FAM9B	732	73	0	0	38	230	28	55
s_69221	CACAAAAAGTCATACAAGTG	NM_201552	FGL1	892	1	2	4	31	0	0	18
s_38348	AACTGCGGTTTGCGCGCACG	NM_005892	FMNL1	258	135	76	159	0	1	0	23
s_64244	CCCAGTGCATGCTTCTTTGT	NM_153696	FOLH1B	1081	1	86	1	1	0	18	0
s_21567	CTTGGCCACATGTGCCTCCA	NM_001244816	FOXP1	2485	2	48	5	13	0	0	21
s_15121	AGCAGTTCAACTTCCTATTA	NM_001164615	FZD6	2002	19294	17	41	0	1	1	0
s_10153	ACTGTGAGTTGTTTATCTCT	NM_001127648	GABRA1	1695	1	25	1	7	0	0	19
s_06528	AGGAAACAGCAGAGGGAGGT	NM_001040663	GAGE1	16922	564	551526	740	32	132	0	0
s_20681	TTGCCCACCCTCCCTGAATG	NM_001242405	GHR	2608	10	7	23	3	0	0	1
s_67121	TGGGCCACGGCAATGCCCTC	NM_181789	GLDN	1343	1	43	0	0	1	8	98
s_22401	CCAAAAACACAGTATTCAAA	NM_001256608	GLMP	1004	19	19	33	13	10	0	0
s_14132	ATCACAGAGCGGCGCTCGCC	NM_001146686	GMNC	677	17	9	14	0	1	0	1
s_13350	AGCTTTCCTTGTGATGTCAC	NM_001145224	GOLGA6D	3595	0	59	6	40	0	1	128
s_58076	TTTGTTCTCCCTGGGGCCAC	NM_033090	GREB1	1007	17	12	18	0	39	0	44
s_30100	GTGGTGTGAGCGCCAGTCGC	NM_002114	HIVEP1	214	79297	73	107	0	0	6	21
s_37550	TGATCCATCACTGCGGAAGC	NM_005522	HOXA1	888	70	27978	47	3	1	0	0
s_64541	GGAGAGCGGAACTTAGAACC	NM_172002	HSCB	319	25	9	30	1	57	0	0
s_58099	CTGGATACATTTCTCAGATT	NM_033108	HSFY1	4218	0	25	7	1	85	1	0
s_18001	CCAGGAACCCCAAGGAAGTG	NM_001193322	IKBKE	993	908662	689	1455	0	2	76	0
s_13364	GAAACTCCACGTATTGCGTA	NM_001145258	IRAK4	323	4	5662	9	14	0	0	3
s_57656	AATTCGAAATGCTATTTCCG	NM_032817	ITIH5	300	318197	291	610	1	0	38	0
s_36302	GGTGCCCTGGACTGGGCCAG	NM_004973	JARID2	30	21	12	40	46	54	0	0
s_64636	GGTGTGTGCCTCAGGGACTC	NM_172201	KCNE2	253	37	23	47	2	32	0	0
s_63778	GGAGTCTGTGCAACGAGGTA	NM_153042	KDM1B	564	165	89	201	0	0	26	7
s_35934	GGTCTCCTCACCCACCTAAG	NM_004798	KIF3B	1322	0	0	9	51427	2629022	656	1311
s_50238	ACTCAGTCGGGGGGCAGCAA	NM_019079	L1TD1	267	8	52	10	0	1	0	1
s_13373	TGTTGGGGGGCGGAAAAGAA	NM_001145264	LAMTOR2	146	343	30	29260	0	9	0	80
s_40214	AGAGAGGACAGACCCTAACA	NM_006762	LAPTM5	555	216	45	32263	0	1	26	0
s_53901	TTCGCAGGAGCTCCAGTCCG	NM_024099	LBHD1	306	149	110	193	1	0	0	33
s_36341	TGTGCTTTCAGTAAGTTTTT	NM_004987	LIMS1	908	33	23	50	0	0	1	42
s_28027	GATTTAGTTAACTCCACCAA	NM_001290226	MAST4	694	19	17	30	6	0	1	0
s_18077	GGAGGGGAGCCCGAACTTAC	NM_001193461	MSRB3	432	900	622423	986	41	0	2	0
s_18904	TGAAGTAAATCTGACTGAAT	NM_001198950	MYO16	732	38077	26	65	0	0	6	1
s_44867	CGCCTACCCGCGAGCCAACC	NM_015111	N4BP3	1077	55663	45	94	0	0	3	1
s_37137	TCCCCTGCTGAGTGTGCAAG	NM_005337	NCKAP1L	659	2	3	3	0	2	0	54
s_08491	TTTTCAAACTGGGCCCATAC	NM_001099279	NM_001099279	2097	45	3	8	1	0	1	0
s_09067	ACACAACAATGAGAAAGTAC	NM_001104548	NM_001104548	205	163277	114	289	0	2	14	0
s_51165	TTACTGCAACCTCCGCCCCC	NM_020677	NMRAL1	1743	17	19	0	2	1	0	12
s_13293	TCTTCAAGCGCAGCGTGCGG	NM_001145156	NR2F2	1789	3	2	4	17	0	0	2
s_15956	CTGTTTAACTGAAGTTACTG	NM_001168348	NSUN5	240	27	0	0	274	17941	1	6
s_63732	TCTCCCTCTATTGCCCAGGC	NM_153007	ODF4	678	311	188	378	100	0	22	0
s_02985	CTCTCATGTTCATTGGTTCA	NM_001004472	OR10R2	1060	176	15	0	7	0	13	1
s_02811	AGGCGATTTCATGATAAAAT	NM_001004135	OR2A12	579	43	38790	58	1	0	0	1
s_03466	GTGCTTTTCCTTGGGTATAC	NM_001005276	OR2AE1	343	3354	2	5	13	0	1	0
s_03088	AATCAGTTAGTGTCTATCCA	NM_001004699	OR2Z1	1575	9384	4	16	41	0	2	0
s_03212	CAGCAATCTTTGTGAGCTTT	NM_001004747	OR5T3	667	0	39	2	1	1	0	1
s_47116	GGTGAGACGCTGGCTGCTTG	NM_016467	ORMDL1	526	0	183	0	235	366	229227	97
s_65988	TACTTTCCACTATATACAAG	NM_176894	P2RY13	1229	577	337685	679	21	0	0	4
s_62314	CCTCGGGTCCATCACACTCC	NM_147150	PALM2-AKAP2	906	0	0	9	4937	443	1	4
s_28196	CTCCCTGGGACCCCGCACAC	NM_001291309	PCSK6	1410	14218	36	25	0	0	2	1
s_00671	GAGCAGGCCGTTCTGGGGGA	NM_000298	PKLR	172	35	14	38	0	140	0	1
s_65611	GGCTGCGAACTCCGGGCGCC	NM_175058	PLEKHA7	777	21	13	15	0	0	2	6
s_18760	GTCCCCCGGGCCCACGAATT	NM_001198690	PPAN-P2RY11	358	18	9	28	1	2	0	0
s_25575	GGTCCGTGGAGCTTGTCAAT	NM_001282410	PPP1R7	749	150848	124	254	0	2	14	0
s_00699	GGCACTGAGTAAGGTGCCCA	NM_000310	PPT1	337	34	22	40	1	47	0	0
s_19829	CGGAGCCAGACGCCTGTATT	NM_001204103	PPT2	670	404	6	8135	0	2	0	1
s_40856	GGCGAGGAATCCACGTGGGC	NM_007062	PWP1	619	107	64	144	1	0	0	36
s_25052	TTTTCTAGAGTTCACGATCT	NM_001278667	RAB23	1468	120269	112	245	0	0	12	24
s_56569	AATTGTGGCTTAGAAAAGTT	NM_032144	RAB6C	719	36198	21	59	0	0	1	17
s_03755	CCTGCGGCTCCATCATCTCG	NM_001006117	RBMY1J	11891	0	27	0	13	50	2	1
s_42767	CGCCCCATTAGGGCAGCCCC	NM_014012	REM1	541	260	186	365	48	0	0	123
s_43372	CCTCCCTTCTGGAAGTTTCC	NM_014374	REPIN1	276	37656	45	72	0	0	2	1
s_21966	TTCATGTTGTCTAAGAGCCT	NM_001254738	RND3	224	13	0	0	412	20829	4	19
s_55075	ATCTCACTCTTTATACAGCT	NM_025065	RPF1	1188	207	49	25862	0	4	6	0
s_62507	TGAGCTGCTCGAATTAAATT	NM_152260	RPUSD2	1265	31	18	45	52	2	0	0
s_69682	GGAACCAAGAGGGTGGGCTA	NM_206900	RTN2	339	42	33	38	0	5	0	12
s_67204	ACAACCCACCACCTTCCTGT	NM_181885	RXFP4	286	11	8	10	1	42	0	0
s_33140	AATGTGTCCTCCATTCATCT	NM_003469	SCG2	1440	39	1	0	64	0	20	1
s_26708	ACACACACACACACACACAG	NM_001286408	SCML4	2321	7	3	12	0	0	4	4
s_45891	CACAGTAAATAGTGAGCAAC	NM_015685	SDCBP2	383	5	3	6	1	0	0	124
s_68630	GAGGCGCATGCGCGGCATCC	NM_198597	SEC24C	135	21	23	36	0	0	1	4
s_32133	GGACCCGGAATCAGCCTCAA	NM_003009	SELENOW	326	310466	262	529	0	213	34	0
s_19465	TTCTGCCCAGGGACGACTCA	NM_001199934	SESN1	641	223798	185	407	0	1	20	0
s_05279	GGAGGAAGAGCCACCTAATT	NM_001024666	SH3KBP1	689	0	53	1	46	267	1	0
s_42165	CTTGGGTTGGACTAGGGAAG	NM_012434	SLC17A5	372	3	15	324	0	1	0	68
s_28998	GCGCGGTTCGCTGGAGTGCG	NM_001636	SLC25A6	990	37	39	82	1	0	0	8
s_27321	CCCTAGGAAGGGGACTGACC	NM_001287589	SLC50A1	248	42	36695	64	2	0	1	0
s_41159	TCAAAGGCTGTCAGTCATCT	NM_007231	SLC6A14	2444	5422	80	9	0	0	7	1
s_04298	GCTTAGCTTCTTGAGGCCCC	NM_001010898	SLC6A17	440	22	8	14	0	20	0	2
s_16614	GCTGCTCACCTCCTGCTGTG	NM_001172502	SLC6A2	752	14	10	20	54	100	0	0
s_09860	AGTGTAGTAGAGAAGGTGCC	NM_001126106	SLC7A7	328	3	0	0	121	123	77542	27
s_37486	TGGAGAAACGAGTTCGTGTC	NM_005496	SMC4	790	0	1	0	121	184	160009	40
s_23589	TTCACCGCCTGGATTTTTAT	NM_001270492	SREK1	854	0	20	0	46375	2745505	689	1375
s_49402	AAAAGCAGTTATCTTCCTTT	NM_018414	ST6GALNAC1	452	173	131	257	56	337	0	0
s_66099	CAGATCACTCCAAGCTTGGC	NM_177552	SULT1A3	1056	17	7	25	41	0	0	87
s_11566	GATTTCTGCATTTCCATCTG	NM_001135806	SYT1	824	923	586	1154	3	1	0	0
s_65978	AAGAATGTTATTGGACATTC	NM_176889	TAS2R20	1807	5	2	6	9	0	0	28
s_65910	AGACTGATGGTTCTACCTCT	NM_176817	TAS2R38	1059	0	54	0	206	138	104004	37
s_44056	GTCTAGGGGAGGGACGGCGC	NM_014719	TCAF1	144	252007	225	383	0	1	23	0
s_18317	TGATCAACAATACCGCCCAT	NM_001195141	TCOF1	1197	16	10495	22	27	0	36	0
s_45618	GAAGGAAGGCGCGTGCCGCG	NM_015508	TIPARP	307	41	23	4	0	4	2	0
s_26170	TCTTCATTTGTGAGAGGGCA	NM_001282982	TLE3	1533	137	99	221	0	6	0	232
s_47579	ATTCCTCGGGCCCAAAGCCT	NM_017442	TLR9	1891	2	264	1	2	0	2	0
s_41501	CCCCACCGTCTATCCCATCG	NM_012109	TMEM59L	480	2	0	0	3820	6840	1362	2534
s_20070	TTGACCTTTGTCTTATTTCT	NM_001204848	TNFAIP8L2-SCNM1	2777	21286	21	49	0	0	4	12
s_10439	TTCCCCAGGACTGACCCCCG	NM_001128833	ZBTB4	537	159	77	228	1	76	0	0
s_69338	AGTCGGGCGGGAAGGGCGTC	NM_203303	ZCCHC13	379	86	51194	90	2	5	0	0
s_65103	CTCCCGAGAGCGCGTCCAGG	NM_173570	ZDHHC23	382	92	76170	124	8	2	0	0
s_44447	GCCATGAGAGCCAGACAACT	NM_014910	ZNF507	1297	14	13	28	1	0	0	1
s_58779	TTAGGCTATGGCTGCGATAA	NM_052857	ZNF830	471	11	4	16	0	2	0	96
s_20715	ATGTCTGAGGGTGGGCTCGA	NM_001242488	ZSWIM8	230	17	7	10066	1	10	0	0
s_35795	CACCGTGGAAATCCCATCTC	NM_004724	ZW10	898	9	8	18	1	4	0	0
s_49687	GGTGTGAAGCGGTGCAATCT	NM_018672	ABCA5	967	3	5	8	1	0	0	0
s_63698	CTCAGAGGAATGAGGTCGGC	NM_152924	ABHD2	245	7	2	4	0	0	0	1
s_00009	GCATTTTGATTAACGAATGT	NM_000017	ACADS	443	1	4	5	0	0	0	8
s_50987	AAGATGGCGCGCCGGAGTGG	NM_020445	ACTR3B	371	0	0	0	22301	871	5	10
s_24949	ATCTCCTCGCGCTCCCGGCC	NM_001278579	ACVR2A	837	32	10	39	0	0	0	36
s_01494	GAAGTCAATATTTTGATTGC	NM_000668	ADH1B	177	9	6	8	0	31	0	0
s_08969	AGAGGGGACCTGTTTGATTA	NM_001102470	ADH6	1013	13	14223	33	155	0	0	0
s_25739	GGACCTTAAACAATATCAAT	NM_001282532	ADNP	200	0	0	0	1	5	3	4
s_01509	AAAAAATGTGAGCTTTTCGA	NM_000674	ADORA1	716	31	15041	27	1	0	0	0
s_15693	GACGTCCCTTGCCGCTTGGG	NM_001166693	AFF1	1057	68194	67	137	0	0	8	0
s_56250	GGATCAGGACATGGTTGAAG	NM_031900	AGXT2	454	5	4	6	0	0	0	1
s_45508	CACCCGCCCCGTTCAGGTAG	NM_015446	AHCTF1	384	0	0	0	15136	540	3	12
s_01097	AAAGTGTAGTTCGCGTGTGT	NM_000476	AK1	445	0	0	0	2	5	2	8
s_37413	AAGTCTGGCTCTTCAAACTG	NM_005465	AKT3	1588	3289	135	4	0	0	0	22
s_03946	GAAGAGTTAACTTGAATGCC	NM_001008218	AMY1B	1789	16	2	4364	0	1	0	0
s_11975	ATTTGGGAGGCTGAGGCAGG	NM_001137559	ANAPC5	1075	0	0	0	1375	66571	13	28
s_10091	TTGGTTTGCATTTAAGCAGG	NM_001127493	ANK2	713	0	0	0	20898	544	6	12
s_51769	ACATCACCACTAGATCTACA	NM_020987	ANK3	1332	1	0	1	1	0	0	1
s_50400	CTCCTTCAAAAGCAGATCTA	NM_019644	ANKRD7	647	47	96	3	0	0	1	0
s_23901	AACACAGCTCCATGTTGATT	NM_001271703	ANXA8	1659	6	3	4	0	1	0	0
s_29036	AACAGGACCTGGGAATGCAC	NM_001652	AQP6	497	0	0	0	3831	190756	46	71
s_16996	TCTGAGTGGCTGAAGAGTCC	NM_001174150	ARL13B	956	0	0	0	1531100	55290	345	762
s_62621	ATGATTCAAGGCGAGGCAAG	NM_152316	ARL14EP	444	105	1	2	0	0	184	0
s_08138	CCCCCAGGATGGTTAACATG	NM_001094	ASIC2	864	0	0	0	332	877	52	121
s_01590	CCCTACACACTTGAGCTTTT	NM_000706	AVPR1A	994	6	3	4	0	0	0	2
s_04888	CAGCATTGCGACGGCGCGAG	NM_001015048	BAG5	407	3	5	13	0	0	0	3
s_57001	CACTAGAGGGCAGTCTGAAG	NM_032408	BAZ1B	294	19	20	34	0	118	0	0
s_56214	CTTGGATGTGGTGCTAGAAG	NM_031885	BBS2	386	7	6441	9	31	0	0	0
s_60692	GGTTGTTTCTGGGTTTTCTG	NM_138576	BCL11B	241	28	18857	45	1	0	0	0
s_63994	AAGGGACTCTTTAAGAAAGT	NM_153346	BEND2	148	14055	14	11	0	0	0	1
s_19154	CTACACGGCAGGCGCCTTTC	NM_001199323	BLOC1S5	938	0	0	0	7	4	1	3
s_29185	GGCCAGGTGCGTCTGAGTCC	NM_001718	BMP6	840	7154	8	10	0	0	1	0
s_05855	AAGCTTTTAGTTGGGCATCT	NM_001035005	C18orf32	1680	4	3	5	0	0	0	91
s_13851	TGACTATTCACACAAGAGCA	NM_001145903	C2	690	4373	5	10	0	0	0	7
s_26753	AGTGGAAACCTGGCAACCTG	NM_001286463	C21orf58	1261	0	0	0	14873	554	2	9
s_05265	CACACTGTAACTCCCATTGT	NM_001024607	C7orf66	2094	1	52	2	0	0	0	2
s_14660	TTGCCCTATTCTTCCTTTGG	NM_001161834	C7orf72	877	6	7	14	0	0	0	3
s_65271	AGGGGATCCTAAACCTCTCC	NM_173687	C8orf31	1638	22777	20	39	0	0	2	0
s_65268	AGACGAGGAAGGGAGGGGCG	NM_173686	C8orf58	277	7	7	5047	0	77	0	0
s_36782	GTAAAAGGCAGAGCAGTCCC	NM_005186	CAPN1	237	11	6	6	0	0	0	4
s_53636	GCTCGGGAGCCCCGCCCCCT	NM_023083	CAPN10	176	76889	73	158	0	0	9	0
s_17894	TTTTGGAAGTTAAGGGAAAG	NM_001191016	CASP12	372	0	0	1	33	3956	0	2
s_63004	CTTTGCTCTTCTCAAAAACC	NM_152492	CCDC27	845	54550	43	96	0	0	6	0
s_65811	AGAGGCCAGTTCCTGGAAGA	NM_175884	CCDC71L	106	0	0	0	4354	168	2	2
s_29293	GCGCGGCCAATGGCGGGTCC	NM_001761	CCNF	1074	2	1	787	0	0	0	1
s_13173	CCTTTATACAAGGAGGAGTG	NM_001145065	CCSER1	542	9799	7	12	0	0	3	0
s_40137	GAAGAGCCATGCCTCATTTC	NM_006725	CD6	2051	0	0	0	860	36405	7	18
s_01430	TTTTGTCAGCTGGGCCGCTA	NM_000626	CD79B	1781	0	0	0	88768	4551	17	58
s_29352	AGAAGTTGCTTACTGATTGG	NM_001789	CDC25A	2036	0	0	0	71324	3068	23	33
s_36209	GGCCGGCCTGGGCAGGGCTA	NM_004933	CDH15	64	2	2	3	0	0	0	2
s_34398	AGTGTCATTACTTTTACTCC	NM_004063	CDH17	612	2	1	1	0	10	0	0
s_27155	GGCCGAAGGAGGAGGCGGGG	NM_001287135	CDK14	34	228	6	2	0	0	0	3
s_53519	TTATTTTCACCAGTAGAGCC	NM_022909	CENPH	1081	8	64	28	0	0	0	5
s_40153	TCTTCCACCAGATCTTCACA	NM_006733	CENPI	1936	29810	24	52	0	0	1	0
s_56564	GCGTTCCTGGATTTGAAGCG	NM_032142	CEP192	469	19633	13	31	0	0	2	0
s_14451	GGCGAAGCGGCGAGGCTGGC	NM_001160277	CERKL	533	0	0	0	55	21	52967	12
s_15790	TTGTCACAGACTACACCCAG	NM_001167816	CFAP61	746	0	0	0	1	1	27	1
s_31256	GAAGTGGCAGGAGCCTGGGG	NM_002621	CFP	74	0	0	0	825	45628	9	25
s_03772	AATATGACAGCCGTTTCTCC	NM_001006627	CHRM2	791	2	1	4	0	0	0	78
s_50903	ATCCAGGGGCAGGCACAAAT	NM_020402	CHRNA10	838	0	0	0	440	335	219048	75
s_53149	CTCTGGGGATTTCAGGACCC	NM_022467	CHST8	232	11	34	16	0	0	0	16
s_52804	TCACTACAACCTCCGCCTCC	NM_022094	CIDEC	704	286	3	1	0	1	0	0
s_36111	ACTGCTTGACCGAGGGGCTC	NM_004882	CIR1	208	5	4	7	0	0	0	2
s_47182	ATAGCATGTGTTTTCTGTTT	NM_016511	CLEC1A	992	7	3006	8	0	1	0	0
s_26574	ATTTGTAAGGTCAACAGATG	NM_001286104	CLN3	3020	22	19	53	0	0	0	11
s_42924	GTGAGCCCGGGCGGCGAGCG	NM_014141	CNTNAP2	203	7	3	5	0	0	0	77
s_65842	AGAAGCCTGTTAGGTCTGAT	NM_175918	CRIPAK	593	0	12	0	1	0	16	75
s_28398	CTCGCGCCGCTTTGCGACAA	NM_001319	CSNK1G2	972	0	59	0	2	1259	0	1
s_64733	GGGGCGGGGTTGGTGAGAAC	NM_172377	CTAG2	654	1248	1	1	0	0	0	1
s_33415	GGCTCCTGTTCCGCCATTGC	NM_003588	CUL4B	498	0	0	0	2	2	4	6
s_20469	CAGGGTTTTGCGCGCGGGGG	NM_001207066	CXADR	143	13	5	25	0	0	0	1
s_22616	CCTCTTGGTTAAGAGAAGAG	NM_001256909	CYBRD1	241	0	0	0	3	1	2	2
s_08668	TCCTCTGTTGTTTGCAGTTT	NM_001099772	CYP4B1	690	334	1	0	0	1	1	0
s_43270	CTGCTCGGCGGGCGGGTGCC	NM_014326	DAPK2	148	10	9	4764	0	1	0	0
s_29655	TCCCACCCAACAGCCAACCA	NM_001918	DBT	1934	96	65	114	0	179	0	0
s_05062	ATTCTCTTGCTTCTTTTCAC	NM_001017977	DCAF6	2339	94	0	0	62	0	1	6
s_10536	ACTTCTGGCTTTATTTCAGG	NM_001129889	DCT	1655	4	1	3	0	0	0	2
s_11082	GACAGATTGCGTGAAAAACA	NM_001134445	DDAH1	56	813	2	13	0	2	0	0
s_38940	AGACTATTTCTTTTGACCCA	NM_006182	DDR2	1470	7	3	11	0	0	0	1
s_15663	CAAGTGACCAAACAGCTTGC	NM_001166534	DDX4	88	0	0	0	9	329	45418	16
s_22672	GTCCTCCCACCTCAGTCTCC	NM_001257189	DDX56	146	92394	81	195	0	0	8	0
s_12474	CTTTAATGTCTCCATGCCAA	NM_001142699	DLG2	2339	25651	13	48	0	0	3	0
s_09548	CAGTTCCCAAAACAGCATCC	NM_001114138	DMTN	285	6	4	9	0	0	0	2
s_22591	GAATGTCTGTGCCATGCACC	NM_001256865	DNAJC6	1855	0	0	0	3681	222520	53	84
s_33130	CCGGTTCGTCCCTGTACTCT	NM_003462	DNALI1	689	2	29	2	6	0	0	0
s_41487	GGGCGGTGCTTCCTGGCGAG	NM_012100	DNPEP	96	5	2	3	0	0	0	1
s_50969	CCCACGGCCTGCACGCTGAA	NM_020438	DOLPP1	1038	6	1581	7	0	0	1	0
s_18888	AAAGGAGATGCTTTCATTGA	NM_001198940	DTNA	987	9	4	9	0	0	0	1
s_13039	GGTGTCGCACTTCTCCCGAG	NM_001144955	DTWD1	396	0	0	0	207	12722	2	8
s_11408	TCTTCTCTTTGCAGCAACTG	NM_001135556	DYNC1I1	986	218820	209	444	0	0	18	0
s_43278	TACTCGACTCAGAAGGCGCC	NM_014329	EDC4	541	24	15	31	23	0	0	0
s_27851	CGCGTGCGCCCGCCAAGCTG	NM_001289950	EEF1D	862	19	15	22	1	0	0	0
s_45615	TCAACTAAATTCTTAAGTCC	NM_015507	EGFL6	801	2200	5	3	0	0	2	0
s_69123	CCACCGCTGTCCACCGCCTC	NM_201284	EGFR	597	424	79	90	0	0	0	68
s_59074	CCTCACCGAGCTTTTTCCTC	NM_053046	EGLN2	2999	2658	3	5	0	0	1	0
s_03992	ATTAGTCGCGTGTGAGGTCA	NM_001008394	EID3	752	0	0	0	23	12	11	19
s_19034	TTTTTACCATGAGCACATAC	NM_001199142	EIF3C	1410	0	0	0	4	4	2	3
s_33771	GAATTTGTGCGCTCTGCTTT	NM_003754	EIF3F	626	5	15	4	0	0	0	1
s_42282	GAACTGGGTCTGTGAGGCCC	NM_013234	EIF3K	2100	0	0	0	306	8971	1	3
s_54532	GATTGGGTGGGTCACCTTGC	NM_024712	ELMO3	619	9	4	3	0	37	0	0
s_21049	TGAGCCCGTCGTAGGAGAGC	NM_001242948	EPDR1	106	38	21546	45	1	0	0	0
s_27844	AGTACGCAGTCGCGGTACAC	NM_001289936	ERBB2	1113	147	63828	102	3	0	0	0
s_53976	ACTCCCTGTCCGCGGCCACC	NM_024306	FA2H	1155	0	0	0	257	258	76	181
s_67343	CCGCCCCCCTCCGAGACAGT	NM_182533	FAAP20	4885	163	1	7	0	0	2	0
s_09120	TCTGCTTTAGATGATACTCA	NM_001105281	FABP12	1176	31	21	38	0	0	0	104
s_46360	CAGGCGCCAGCCGCGTTCTC	NM_016044	FAHD2A	334	118	3	3773	1	0	0	0
s_69807	AGAAGCCTGGCCTAGATTTG	NM_207121	FAM110A	468	46	40	77	0	0	0	18
s_47350	GCGGTTCCTCTCCCACCAAT	NM_016603	FAM13B	1309	0	3	1	0	0	8	6
s_27443	GCTGGCCTTGAAGAATTCTG	NM_001288633	FAM222B	654	33	27172	43	2	0	0	0
s_10270	CCCGCATATGTGCGGGTGAC	NM_001128165	FBLN7	230	0	0	0	570	30299	5	18
s_57779	GCCGCGCACCGGCTGCTCCC	NM_032875	FBXL20	479	0	0	0	16050	690	3	6
s_23754	TTTACTCCCTCCTGTCTAGT	NM_001271037	FCGR3B	709	5033	6	8	0	0	1	0
s_22693	AGATTCACTTGCAGGAGTCC	NM_001257209	FGF1	652	0	0	0	1	1	2	1
s_50316	CCTGAATGGATGATGTAACC	NM_019113	FGF21	2659	5	5	14	0	0	0	2
s_40827	TGACGCTGGACACCGAGCCT	NM_007045	FGFR1OP	1298	1	1	2	0	0	0	93
s_58456	ACATCCCAAGTTGCATTACA	NM_033393	FHDC1	1372	6	45	5	0	0	0	1
s_11375	GTCATGATGAGGCACGGACG	NM_001135211	FKBP6	330	0	0	0	4343	306	2	2
s_26376	CGCTTTTCTCTTCCGACTTT	NM_001284341	FKBP9	743	482	160064	406	11	0	0	0
s_69842	TGCCTACTGTCTGGCTGCAC	NM_207305	FOXD4	319	22	9	15	0	0	0	50
s_21085	TTTCATAGATAAGAGAGAGA	NM_001243093	FYB	693	39	27	67	0	0	0	18
s_56767	ACGGAGGATTATATCACTGA	NM_032288	FYTTD1	692	0	0	0	11520	490	3	4
s_10147	AATGGGCTCACCTTAAAATC	NM_001127644	GABRA1	936	4	9	7	0	0	0	2
s_01819	TGCACACAGAAAACTCCTCT	NM_000818	GAD2	600	32	13	44	0	0	0	90
s_06527	AAGATGGGGTGAGTTTTGAG	NM_001040663	GAGE1	14161	56	131	0	1	0	0	29
s_36069	CCAGTGGAGGCAGAAGGCCT	NM_004861	GAL3ST1	711	4	2	7	0	0	0	36
s_35257	CGAGGGGGGTCAGGGAGCAA	NM_004481	GALNT2	183	7	3	11	0	0	0	1
s_47528	GGCTTTCCACAGGTTGCTCA	NM_017417	GALNT8	315	112	96	189	0	0	0	126
s_40396	TGGCCCGCGCCCGAGCCACA	NM_006836	GCN1	506	477	1	0	39	0	0	2
s_16717	GATGGAGCCCGCGATGGAGC	NM_001172688	GGA1	555	57628	31	97	0	0	6	0
s_45853	AGTAGTTATTTGCTGTCATG	NM_015660	GIMAP2	709	9	5	15	0	3	0	0
s_34786	AGGCGGTCTAGAGCAATCTA	NM_004246	GLP2R	736	0	0	0	177	3503	2	2
s_63700	CTAATCCATATTGTCTTTCC	NM_152932	GLT8D1	1088	0	0	0	158405	6151	44	92
s_56000	AAAAAACAACGCTGTTCTGG	NM_031302	GLT8D2	1240	14	12	28	0	0	0	1
s_54102	TCGCCCTTGAAAATCAGTGT	NM_024482	GMEB1	489	1	97	1	1	0	0	0
s_29992	GCCCATCTGCCAGTGTTCAA	NM_002066	GML	879	2	13	1	0	0	0	1
s_39641	TACCTTTCGGCTACCTGATT	NM_006496	GNAI3	1402	30	21039	37	3	0	0	0
s_08391	CACGCCCCCTGTCCCAGCAA	NM_001098722	GNG4	2374	4	3	5	0	0	0	1
s_35266	AAGGGGGCGTGGCTATGCAG	NM_004486	GOLGA2	326	7	7	6	0	0	0	3
s_67122	AAGAATCGCCACCACCAAGA	NM_181790	GPR142	469	0	0	0	121	8570	19	6
s_42441	TATCACTCTTCATGCCTTGA	NM_013308	GPR171	1497	15	7	27	1	0	0	0
s_26822	ACTTCTGTCAGCATCCACTC	NM_001286563	GRAMD1B	1084	58	0	0	2	0	3160	3
s_62419	TCAGCAGTAGCCCTTCCAAC	NM_148903	GREB1	602	0	0	0	11	68	7	20
s_52113	CCAGGTCTGGGTCCCCTCTT	NM_021180	GRHL3	492	11121	14	17	0	0	1	0
s_07667	ATTGATAGACCCTCATGAAA	NM_001080516	GRXCR2	1466	2	4	2	0	0	0	4
s_41452	ATTCCACCCAATGACACCTC	NM_012087	GTF3C5	1163	4	0	1	1	1	0	0
s_26291	GGACCGAAGAGAAGAAAAGT	NM_001284253	GUCD1	498	0	0	0	1092	60759	9	23
s_00393	GCTATTGGTCAAGGCAAGGC	NM_000184	HBG2	367	16	22	31	0	43	0	0
s_39924	TTTGGACTAAATGTTGCAAG	NM_006620	HBS1L	457	114	51265	85	3	0	0	0
s_28808	ATGGCCGCTGCGGCGTTCAG	NM_001524	HCRT	698	0	0	0	101	10155	3	2
s_66369	CTGGTTCTCCCTCCTCCCTG	NM_178425	HDAC9	1111	2	2	6	1	0	0	0
s_60689	AGAGATTGATCAGTAGCACA	NM_138574	HDGFL1	582	10	10	4	0	0	1	0
s_46685	GGGGCGTGACGTCACGCGGG	NM_016217	HECA	110	0	0	0	142857	6173	27	75
s_27550	TTAGCAAGAATACAGGCTTA	NM_001288804	HEPACAM2	409	0	0	0	828	1783	357	801
s_59469	CTTCACCTTATTTGCATGAG	NM_080596	HIST1H2AH	1372	0	187	1	0	1	0	1
s_33298	GGACCAATCCAAGAAGGGCG	NM_003537	HIST1H3B	374	9	11766	14	2	0	0	0
s_05256	TTTTGTTACAGTGACCATTA	NM_001024599	HIST2H2BF	1465	1	591	1	0	0	16	0
s_05199	TGTAGCTGTCCTCTTTATCC	NM_001024075	HNMT	1700	0	0	0	137476	5046	34	86
s_08217	CGCTCTCGCCCTCAGGGCCC	NM_001098208	HNRNPF	507	7	2	9	1	0	0	0
s_12673	AAATAAATTGGGCTCACACA	NM_001143828	HRH4	627	0	0	0	1	1	2	2
s_60645	GCCGCCCCAGAAGGCCCGGC	NM_138468	ICA1L	149	2	1	1	0	0	0	1
s_02387	GAGCGAGACACTCCCCCTCC	NM_001001694	IL17REL	810	11	15	12	0	0	1	0
s_65388	TGCACAGGGGAAAAAGGGGA	NM_173842	IL1RN	677	99	11	6943	0	1	0	0
s_04530	TGTTTTTCACGCACTCAGCA	NM_001012632	IL32	2588	22	46	0	3	0	20	0
s_37599	CGTTGCCCAGTGCTCCCTCT	NM_005543	INSL3	2099	1	63	1	3	0	0	0
s_54421	GAGCCCTGCTGTTAAGGGCA	NM_024658	IPO4	397	0	0	0	2	2	12620	3
s_30347	TCCCCTGCCAGGCCCTCGCC	NM_002213	ITGB5	751	4	1	0	1	26	0	0
s_30349	CACTGAGGCGAAAAGGACAA	NM_002214	ITGB8	208	2	2	3993	0	1	0	0
s_57611	CCTTCTCCGACCTGTTGTGA	NM_032801	JAM3	751	0	0	0	27	170	15	34
s_26834	AGGGGAGATGGCACCTGAAG	NM_001286570	JAML	864	25	85	6	0	0	1	0
s_24306	TATTCATTTGGGGAGGAGAG	NM_001276436	KCNJ15	138	14	9	17	0	0	0	3
s_30432	CCGCTCGGCCGCCGCCCCAT	NM_002252	KCNS3	398	0	0	0	196	11202	6	5
s_47354	CCTGGTCTCAATCTTCCTTC	NM_016604	KDM3B	1889	1	52	0	0	7	0	77
s_51253	AAAAGGAGGGTTTTTTGTTG	NM_020722	KIAA1211	165	2	5	7	0	37	0	0
s_60396	ACCCCTGCACTTAACTCCAC	NM_138346	KIAA2013	2477	0	0	0	5460	137	1	2
s_47225	GACTCGGCCGACCCCTCCGG	NM_016531	KLF3	704	4	10	6	0	0	0	1
s_61219	GCCAAGATTTTAGTTCTGAG	NM_144507	KLK8	1221	0	0	0	5613	329428	74	144
s_09580	TTACACAAAAGGAGATGTTT	NM_001114396	KLRD1	356	0	0	0	47952	1465	9	16
s_47206	AAAAGAAAACATTTCCTCTG	NM_016523	KLRF1	652	0	0	0	137580	4894	34	50
s_08157	TTTCTGGGCAGTAAGATGAT	NM_001097611	KNCN	1176	11	10	8	0	0	0	1
s_45997	GATTATCTCTGAGGTGTGTT	NM_015848	KRT76	615	5	4	182	8	0	0	0
s_66987	TTTTCTGTTGTAGGTGTCTC	NM_181684	KRTAP12-2	573	1	11	3	0	0	0	42
s_66920	TAGTAGGTGTGGCAAATCAC	NM_181615	KRTAP20-1	292	5	1	3	0	1	0	0
s_66348	CCTTCCTTCTGACACCCACG	NM_178352	LCE1D	698	0	0	0	880	1511	411	864
s_51787	CTAGATAGGGCAAGTCTGTC	NM_020997	LEFTY1	241	5	1	9	0	0	0	12
s_07836	AGAGATTTGTTCCCGGGGGG	NM_001081637	LILRB1	201	0	0	0	4	3	1	3
s_40453	CTGCCCCCACTTCAGCCCTG	NM_006864	LILRB3	2567	0	154	1	1	0	0	166
s_18467	TGGTAGATGAAACCTTCAGT	NM_001195535	LOC100505841	543	0	0	0	100	4186	1	7
s_14686	TGCTTGTTTAAAAAGGGCAT	NM_001162497	LPAR6	325	0	0	0	97	136	71399	29
s_57689	GGTTCATGTCTGGGCCCAGC	NM_032832	LRP11	252	9	6	8	0	0	0	2
s_30619	AGGGGGCTCTCTCTCGGGCC	NM_002334	LRP4	527	17	14	28	0	0	0	5
s_28146	GCGTCGCTATTGGCTGTGGG	NM_001291006	LRRC74B	306	0	0	0	37	6108	1	5
s_14566	TTCATGGAAAACATAAAAGG	NM_001161528	LRRD1	579	0	0	0	884	39103	9	11
s_11967	GGGACTGCAGGGGCCAGGGA	NM_001137550	LRRFIP1	235	16022	39	19	0	0	1	0
s_45722	AAACCTAGCTTCTGAAAGCG	NM_015565	LTN1	273	0	0	0	354	11680	3	4
s_02705	AGCCCAGCAGCATGTCTACT	NM_001003693	LY6G6F	1737	16550	91	25	0	0	1	0
s_67766	AGCAGGTGCTAACTCTCTTC	NM_183058	LYZL2	1323	21	9	15	0	0	0	7
s_33620	ACATCCTCCCCGCGGCCACA	NM_003682	MADD	1130	8371	13	20	0	0	1	0
s_18729	GCAAGCCCCTGGATGAATGA	NM_001198618	MAP7	1113	76	57948	89	5	0	0	0
s_69401	TGCACCTCTGCCCTTCCATC	NM_203377	MB	3029	24500	82	44	0	0	1	0
s_34151	TTTATCTCTCCACGTCAACA	NM_003925	MBD4	905	0	0	0	31	195	67137	38
s_47322	TGGGGTGGTCATTAGAGTCG	NM_016586	MBIP	295	1	1	2	0	0	0	23
s_46039	TCTTTTAACCCATGAGGATT	NM_015884	MBTPS2	1288	0	1	0	33	1	0	1
s_61150	CGCTGGACGCCCTAGGGGCC	NM_139279	MCFD2	558	3	5	16	0	0	0	2
s_64405	TCTCGCTCTCTTTCTCTCTC	NM_170675	MEIS2	3484	1	0	0	6	1	0	1
s_59938	GGCCAATCCCTGAGTATCTC	NM_130801	MEN1	1713	0	0	0	17	15	13	19
s_40402	TTCGGGAATGCCCGAGGCAC	NM_006838	METAP2	489	14	12	7100	0	1	0	0
s_50421	AAGCTATAAAGAGCCACGTT	NM_019852	METTL3	491	62	24	49	1	0	0	0
s_04109	CCCCTAGCCCACACTGGTTT	NM_001009554	MFAP3L	1009	0	0	0	4149	162	1	3
s_58017	TCGTGCGATCAGCCGACGAG	NM_033055	MFSD14A	333	0	0	0	47970	1898	15	18
s_14210	GGGTGGGTCTGGCCTGTTGG	NM_001159291	MICAL1	427	0	0	0	11874	271	2	8
s_25864	GGGACACTTCACCCAGCAAG	NM_001282665	MICAL2	318	4	6839	10	0	0	0	59
s_27727	TTACAGGCATGCGCCACCCC	NM_001289160	MICB	574	46	24	39	0	0	0	130
s_18454	TCACTACAACCTCCAACTCC	NM_001195519	MICU1	2524	3	13	6	20	0	0	0
s_30820	ATTCTGGTTCTCGTCCTGCC	NM_002429	MMP19	859	19354	15	27	0	0	5	0
s_35876	AGGTCTGGACCCTCCGAGCA	NM_004771	MMP20	401	13	15	23	1	0	0	0
s_54418	CATGCAGCCTAAGCGGGACT	NM_024657	MORC4	581	2379	1	4	0	0	1	0
s_18461	CGTGCTGTCGGCGCACTTTG	NM_001195522	MPC1L	1286	3809	2	10	0	0	1	0
s_44160	CGCTCCTTTCCTGATGTCTT	NM_014763	MRPL19	3379	0	84	0	0	1	9	1
s_36134	TTTTGCTTTTGTCGTGCTGG	NM_004891	MRPL33	1436	6	2	2	0	0	0	56
s_62453	TTGAAATTTGCTGAAAAAGC	NM_148975	MS4A4A	1009	0	0	0	232	12300	2	4
s_51828	GAAGATCAGAGGATTGGAAG	NM_021019	MYL6	191	91	11	9246	113	0	0	0
s_08914	TGCTGGCTCTCTACTATCCC	NM_001101421	MYO1H	1212	6	2355	11	5	0	0	0
s_47563	AGTGTGGGGAATTTCCTGGG	NM_017433	MYO3A	220	0	0	0	8	7	8	8
s_58706	GGGCAAAGGGCACCAGGAGG	NM_052818	N4BP2L1	286	8	9538	14	3	0	0	0
s_00584	CGAGGCAGGCATTGGCAGAA	NM_000262	NAGA	110	4	1	4	0	0	0	1
s_54826	CCCGTCTACCAGTCTCACCA	NM_024865	NANOG	2949	30	24	31	0	0	0	3
s_54825	AGAGTAACCCAGACTAGGTG	NM_024865	NANOG	661	0	0	0	204	2549	50931	16
s_52618	ATCAGCCATGTTAGAGAGCC	NM_021963	NAP1L2	2552	200	1	4	0	1	0	0
s_21601	CGGCTCAGACCCGTAGCCTC	NM_001244963	NAV2	245	2	2	4	0	66	0	0
s_46300	ACCTCAGTTGGCTGGGCTAC	NM_016013	NDUFAF1	978	0	0	0	158092	5549	41	74
s_38287	TCGGGAATGCATTTTAAATC	NM_005863	NET1	829	1	1	3	0	0	0	1
s_19028	TCCACTCCACCGATGACGCA	NM_001199139	NLRC4	507	1	1	2	0	0	2	0
s_04986	TGCAGAACCTTCTCACCCAG	NM_001017436	NM_001017436	1158	3	48	0	25	48	0	0
s_06159	TCTAGTGCCAATGAGCTCCC	NM_001039517	NM_001039517	783	17	12	25	0	0	8	0
s_07244	TACACACTTCTAGTTGCCCT	NM_001079538	NM_001079538	1713	67	12	0	0	33	11	0
s_13985	TGGTGTTGCTGGGCGGGGCC	NM_001146114	NM_001146114	947	269	43	14	30	0	0	0
s_39095	AGTGTATCCCTCATTTCTTT	NM_006250	NM_006250	1226	78	2	1	6	0	0	0
s_08568	AGGTGCAGGCAGAGCTACAG	NM_001099456	NPW	362	0	0	0	22	61	8	15
s_15353	AGGGGCGTGGGGGCAGGGAG	NM_001165972	NRG3	546	0	13	1	20	0	1	0
s_52763	AGCGAAAGTCGCTTTGGCCC	NM_022072	NSUN3	841	27948	25	42	0	0	3	0
s_04579	AGATGTGCCCTTATTTCCCC	NM_001012758	NUDT17	295	191	103357	221	10	0	0	0
s_42892	ACATTCATCACCCTAAAGTG	NM_014089	NUP58	616	0	0	0	165	13898	2	8
s_58745	GACAGGCGGACACTGTCAGC	NM_052843	OBSCN	620	0	0	0	22	3798	1	2
s_06880	AAACCTGTAATCCCAGCTAC	NM_001048181	OPN1MW2	1456	1	7	9	0	0	0	2
s_02954	CAAGGCACTTCCTCTGCCTG	NM_001004460	OR10A2	299	3	1	7	26	0	0	0
s_31100	TACACTATTCTTGAAGTGTT	NM_002548	OR1D2	1008	68	46952	98	5	0	0	0
s_02789	AATTTGCTAGCCAAAAGTGA	NM_001004063	OR4K1	352	1	1	0	0	11	0	89
s_03226	GAACTATTTCTGATTATGAG	NM_001004752	OR51F1	836	13906	19	17	0	0	2	0
s_03668	GACTGATCAAAAAATTGAGA	NM_001005515	OR5H15	576	9	3	9	0	0	0	3
s_03356	AGAGAGATTTGAACTTTGGT	NM_001005195	OR8B12	992	0	0	0	17	1927	2	2
s_23188	GGCGGAGTATTGAGGCAGAT	NM_001261422	OS9	433	3	3	3	0	0	0	1
s_20733	GGAAACCTACCAACCAGGAA	NM_001242508	OSBPL1A	272	0	0	0	9848	411	4	9
s_59693	AGAACACGCACTTGCTCGCT	NM_080818	OXGR1	187	0	0	0	17	61	61097	25
s_66236	CACAGCGACGTTACTCCAGT	NM_178129	P2RY8	3755	2	93	1	0	0	1	0
s_49456	CATCCTCCCGCGAGCAAGCC	NM_018440	PAG1	1104	2	1	2	0	10	0	0
s_46421	TTAGCTGCTCCAGCGCACTG	NM_016069	PAM16	1384	1	162	2	0	0	0	1
s_31197	AGTATCTCCGGGAACTTCTG	NM_002593	PCOLCE	1278	0	0	0	981	1853	440	895
s_21511	TCATGTTATTTCACTCCTCT	NM_001244683	PDE3A	1708	10012	29	15	11	0	0	0
s_01024	TCTTTGCTCTTACTAGACCA	NM_000440	PDE6A	1425	0	0	0	10557	419	2	1
s_01022	AACTCTCACCTTCTCCCATC	NM_000440	PDE6A	1027	0	0	0	442	779	86	181
s_17828	AATCGAGAAAGAGGCAATGT	NM_001190899	PDYN	1366	18	7	22	0	0	2	0
s_17825	AAACAAGCTCTTTCGATTAT	NM_001190892	PDYN	974	5365	6	8	0	0	2	0
s_19455	CACCCTTTCTGGTCACTCAA	NM_001199918	PGM3	5255	7	51	1	1	0	0	0
s_35142	GCCTGCGGCCCCCACCTTCT	NM_004426	PHC1	1074	29	27	35	0	0	0	10
s_26338	GTAGTTTTGGCGATCGCTGC	NM_001284296	PHF21B	332	15	14	19	0	0	0	1
s_34147	AGCTCGGGGAAATTGGATCA	NM_003924	PHOX2B	462	0	0	0	381	14489	3	5
s_00738	CGTCAGTCGCACCCGGAGAA	NM_000325	PITX2	527	126	136	1	0	0	0	1
s_14627	CTAGGTCTCCATCCCTGCAA	NM_001161728	PLA2G2A	1709	0	0	0	13470	401	3	11
s_39047	AGACTTGTTTTGACAGCCCT	NM_006226	PLCL1	892	80	48	103	0	0	0	1
s_47077	TTTCCACCCAAAGGTGCTCC	NM_016445	PLEK2	251	7	6	8	0	0	0	1
s_22514	TTCTCAGTTTATTTGCATGT	NM_001256787	PLEKHA5	735	0	0	0	3	1	2046	2
s_07999	GCAGCCCCTGGAGCTTCTCC	NM_001084	PLOD3	1199	0	0	0	2	1	3974	2
s_41102	GTTTTGCGCGCCTGGTTCCA	NM_007198	PLPBP	308	0	0	0	17304	634	1	12
s_16572	ATTCTCTGCAAAATACCGCC	NM_001172335	PLS3	436	128	15	8071	0	1	0	0
s_04215	TCGGGACTCTTCCACCTCCT	NM_001010853	PM20D2	1004	3	14	5	0	0	0	2
s_40573	TACTGCGTTCCATCCCGACC	NM_006928	PMEL	2350	1	37	1	1	0	0	0
s_57793	ACGTGACCCGCCCGCGGCAA	NM_032882	PNMA6A	2185	0	0	0	8	1	1	1
s_51225	TTAATGAAAGTGGTGCTTCC	NM_020709	PNMA8B	338	4	2	5	0	0	0	5
s_50858	AAGCCTCTCGTTTGGGGGTG	NM_020376	PNPLA2	1369	0	0	0	393	14413	1	9
s_58102	TTTATCTAATTGCCTTTCGT	NM_033109	PNPT1	1564	6	4	1717	0	0	3	0
s_18216	ACTAGAAAAGAAGCCCGGGC	NM_001194938	POGZ	677	5	2679	2	5	0	0	0
s_66249	CTCATCTGCATACGGAAGTT	NM_178136	POLDIP3	3220	60	0	4	0	0	1	72
s_02066	CCCACAGGGACGCCAAAGTT	NM_000938	POLR2B	170	7	3	5	0	0	0	1
s_64552	TATTGGAAACACATATCCTT	NM_172020	POM121	642	10	5	10	0	0	0	3
s_46133	GGGAGGGAAGACACGGACTC	NM_015932	POMP	364	0	0	0	13206	430	4	5
s_01038	GAATAGGTGCCTAGTCCAGT	NM_000446	PON1	1307	133307	112	210	0	0	14	0
s_41197	GACGGTTTCATTCTATTTGG	NM_007252	POU6F2	819	1244	2	4	0	0	0	28
s_39086	AGAGTGGGATGGGCTCTAGC	NM_006244	PPP2R5B	755	0	0	0	1	1	3802	1
s_25146	TCACAAACTCCAGGTCGCCT	NM_001278929	PPWD1	2171	0	0	0	704	44738	12	20
s_09261	AGTGTATCCCTCATTTCTTC	NM_001110213	PRH2	2157	217792	200	464	0	0	18	0
s_19937	AACATTGGCCCCTCAGTGAT	NM_001204314	PRLR	1788	0	0	0	254	161	104055	40
s_39543	CCCCGCCTCCTCCATTTCCG	NM_006445	PRPF8	2717	1	2	0	6	1	0	0
s_35689	TCATGAATCTGCAGTGAATC	NM_004676	PRY	2123	2	0	2	0	1	0	1
s_31620	CCCTGTCACGTAGCCCTTCT	NM_002786	PSMA1	1420	4	3	2	0	0	0	1
s_31690	GCACGACACCCGCTACCTTT	NM_002812	PSMD8	954	65	47481	90	2	0	0	0
s_48479	TCTATACACCCGATTTGCCT	NM_017952	PTCD3	1704	36	26273	50	2	0	0	0
s_02121	ATGGAAAATGTGGGAGGGAG	NM_000961	PTGIS	81	0	0	0	82	132	45	95
s_17370	TCTAGCGCAATGTCCCGGGG	NM_001184744	PTH1R	293	0	0	0	46026	1774	9	18
s_31766	TTAACCCTTTTCACCCACCC	NM_002846	PTPRN	1886	6	3	15	12	0	0	0
s_55535	CAGATGTAGGAAGATTGAGA	NM_030667	PTPRO	200	68	23	80	0	0	0	16
s_26018	TTTTTCTTCAACCTGGGATC	NM_001282798	R3HDM1	743	3	3	4	0	0	0	1
s_50589	TCTGGATTTGGTTTGATTCC	NM_020165	RAD18	2591	3422	6	5	1	0	0	0
s_50588	GTGGGCGGGGCGCCGCTTAA	NM_020165	RAD18	1470	0	0	0	4240759	134054	842	1891
s_63332	CTCCCACCGGCCAAACAACG	NM_152663	RALGPS2	891	1	1	131	0	0	0	15
s_51853	CGCTCGAGCGCTGGGGGTAG	NM_021033	RAP2A	244	1	1	1	0	0	0	1
s_64447	TCACCGCAACCTCCGCCTCC	NM_170712	RASSF1	6441	184	0	1	0	1	0	1
s_14144	CCCTTAACACCGAGCTAAAC	NM_001146699	RBM19	1173	8	7854	15	2	0	0	0
s_54014	TGTCCTTCTCTCACTCTGAT	NM_024321	RBM42	2704	35	28	9765	79	0	0	0
s_26586	CAGCAGTGGCGACCCTTTCC	NM_001286135	RBM4B	440	2476	1	2	0	0	0	1
s_03757	TGAGGCCGCTCCGCCCCAGC	NM_001006117	RBMY1J	5516	0	2	13	39	1	0	0
s_33670	CTAGGGGCACATTGCCCAGT	NM_003708	RDH16	425	0	0	0	11	3	2	4
s_53124	ACAGACAGACTCCCTTCGCC	NM_022457	RFWD2	634	53911	57	112	0	0	7	0
s_31934	AAGCATACAGTGGTGTCTTG	NM_002922	RGS1	1004	111270	99	208	0	0	18	0
s_20756	CAGTCGCTCTTGGGGCCACA	NM_001242581	RIN2	1215	8	6	7	0	0	0	1
s_18143	TTGCGCCAACCTCCATTTCC	NM_001193523	RIPOR1	1586	0	0	0	219	7603	1	2
s_50196	AAGCTTGAGCCACAGTTCTG	NM_019062	RNF186	470	121	78	184	0	0	0	95
s_22385	GCGGGCTTCTCGCGACCATG	NM_001256577	RPL10	550	8	5703	15	2	0	0	0
s_68431	AAAAGTTGCACCGCTTCTTA	NM_198486	RPL7L1	373	5	48	9	28	0	0	0
s_19014	GAAAATTCATAAAGGGACCC	NM_001199120	RPP21	124	0	0	0	1	2	709	1
s_50411	TGGCTGCGCTGAGCAAACAG	NM_019845	RPRM	791	51	34	71	0	0	0	11
s_34621	CGGTAGCTGTCTGGGAATAG	NM_004165	RRAD	563	0	0	0	26169	20427	4388	20768424
s_24010	AGTAGTCGTCGTTATCGTCA	NM_001271838	RSRC1	1157	22439	24	58	0	0	1	0
s_51346	ACACACACAGGCAGCAGCTG	NM_020769	RTL9	412	2	4	8	1	0	0	0
s_21862	TCCTATTCCTGTGTCATTAG	NM_001253729	RXFP1	3003	1960	118	6	0	0	4	0
s_24417	TTTTTGGACACTGTTATGAT	NM_001277185	SAMD3	985	40	28620	57	2	0	0	0
s_22237	ATAAATACGGGGTAAAATTC	NM_001256370	SAMSN1	518	6	1	9	0	0	0	2
s_10960	CGGGCAGCTTAAGTCCACAT	NM_001131010	SATB1	745	0	38	16	1	0	0	7
s_08153	GTGCCAAGCAGCAACAGGCA	NM_001097610	SCGB1C2	962	0	0	0	247	16394	3	9
s_17129	CTCCGCGCGCGCCCCCTGCC	NM_001177984	SCN8A	2210	194	113	259	0	183	0	0
s_53778	GGCGGATCTGAGGCGTTTGG	NM_024041	SCNM1	320	1	6	1	0	0	0	5
s_52232	TTGGTTCGCACCGCCCAGTG	NM_021237	SELENOK	288	16	9	16	0	41	0	0
s_27944	CTCCCAGTATCCCTCCTCCC	NM_001290060	SEMA3B	455	19	109	2	0	0	1	0
s_27949	CACACGTCGCCCAGCACCTT	NM_001290062	SEMA3B	2838	3	34	0	7	0	1	0
s_42156	AGAGAAGTCCACATTTTGAT	NM_012431	SEMA3E	1784	0	0	0	6	3	4	8
s_69968	CTGTGCTGTGTTCAAAAGTA	NM_207366	41883	243	3	101	3	0	0	0	2
s_23234	ATTCCTCCCTGCTCTGATTT	NM_001261830	SERPINB7	1785	4147	6	9	0	0	0	1
s_69278	CCGCGACTCTCGCTTAATCC	NM_201995	SF1	2487	0	165	1	49	1	0	0
s_69277	CCCAGCCGGAACGAGATTTA	NM_201995	SF1	2391	0	84	1	1	1	0	0
s_16961	GACTCTGGCCCCATGCTGAT	NM_001174103	SGK494	242	3	1	3	0	0	0	1
s_11826	TATCGGTGTTGACCGGGCCT	NM_001136258	SGMS2	71	0	0	0	726	1060	386	713
s_04114	TGGGAAGAAGGGAACTCTCA	NM_001009555	SH3D19	660	6	4	15	0	0	0	1
s_32177	GTAGCAGTTGCAGCGCCCCC	NM_003025	SH3GL1	1086	129	34169	77	1	0	0	0
s_41402	GCAAGAAAAATGGGCGGAAC	NM_007373	SHOC2	288	3342	23	7	0	0	0	5
s_41404	CTTTGATTGGCAGAGCCACC	NM_007374	SIX6	1156	1	1	52	0	0	0	22
s_58535	AGTAAACTGTCATGACAATC	NM_033438	SLAMF9	370	21595	10	44	0	0	3	0
s_04397	ACAGCCAAACCCTATCAACT	NM_001011554	SLC13A3	1537	1	2	4	1	0	0	0
s_22345	AGGCCAAGCTGACGCACCCG	NM_001256534	SLC25A1	1054	15	13	17	0	0	0	24
s_09872	CCGTCCAGCTGTCCTGCCCT	NM_001126122	SLC25A19	739	11	10	16	0	0	0	5
s_60816	TTAGGGAATAGGTGGGAATA	NM_138773	SLC25A46	147	116	41926	53	0	1	0	0
s_00231	TCTGCTGATCAAAGTCTCAA	NM_000111	SLC26A3	2468	43	21	12449	0	3	0	0
s_26644	TCACTGCAACCTCTGCCTCC	NM_001286237	SLC2A14	1973	566	2	3	0	1	0	0
s_24113	CTCCTAACTGACGTCACTCC	NM_001271959	SLC39A1	3000	0	1	0	1	1	1	0
s_55892	TCCGCTTCTACCGTCAGAGC	NM_031210	SLIRP	579	0	0	0	2	2	1	4
s_05557	AGAAAGGAAGCGGCTCCGGA	NM_001031628	SMAGP	511	105	2	2941	0	3	0	0
s_37372	TCAGGTCTGCTCTTTCTTTT	NM_005445	SMC3	1246	0	0	0	84	1	1	1
s_59278	GCTGAAGTCCACGTAGGCCC	NM_058182	SMIM11A	220	0	0	0	43	1616	1	1
s_00781	ATCAACTCCAGCCGCCTGCC	NM_000345	SNCA	1343	7	6818	15	1	0	0	0
s_53285	CTATCGAATATGCAGTTACC	NM_022717	SNRNP35	338	1070	115	5	0	0	1	0
s_42511	GGTTGAGGAGCCGCGATTGG	NM_013346	SNX12	426	7	6277	12	0	0	0	1
s_09191	TGAGCTCCAGCCAAGTCCCC	NM_001105576	SOWAHD	330	2	1	3	0	0	0	120
s_41171	AGCAGATCAAAGTTGTTTTG	NM_007237	SP140	902	0	0	0	1	1847	12	40
s_32384	CACCCCTTCCCCCAGCGGAT	NM_003112	SP4	1151	389	75	10	0	0	0	30
s_21916	TGTAAGGAGCTCCGACCTCC	NM_001253855	SPAG6	446	0	0	0	1	2	1	1
s_66621	CCCAGGAGGGTGGAGGGACT	NM_178828	SPATA31E1	988	0	0	0	5	1	2	1
s_64942	TAGGAGAGTTGGGAACCATG	NM_173499	SPATA8	224	4624	5	9	0	0	1	0
s_12526	ACCCACCACCACCAACCCAG	NM_001142854	SPATC1L	2211	252	56	8	7	0	0	0
s_11073	TCTGACCATTTCATCTGCCT	NM_001134434	SPOCK2	4587	0	110	0	1	0	2	1
s_40195	TTACGTTCTATTTTTAGGTG	NM_006751	SSFA2	1276	0	0	0	2706	3568	1190	2230
s_46128	CAAGCACACAGAGCCCTCCT	NM_015931	SSUH2	2634	12	107	1	0	0	0	19
s_64851	AAATCTCCTGACGGCGCCTG	NM_173358	SSX7	2680	133	1	1	0	0	0	4
s_35857	GGCGGCCACGGAGTGAGGCC	NM_004760	STK17A	45	6	3968	8	1	0	0	0
s_25488	CCCTCCCTGCCTCGCCCTCG	NM_001282306	STK25	3127	8	10	0	12	0	28	0
s_18955	TGGGAGGCTTGGTATCCGAC	NM_001199012	STPG1	420	25176	14	38	0	0	1	0
s_33794	CCAGCCCCTCCCGCAAGCCC	NM_003764	STX11	1969	0	0	1	921	103	0	2
s_64662	GCTGAGGCTTCCGTTTCTGG	NM_172231	SUGP1	149	0	0	0	12	17	7	21
s_08657	GAGGGACACCGGCTCTGGCT	NM_001099755	SYBU	972	46	24	55	0	0	0	4
s_55621	TTCGGGAAGACGAGGGGGCT	NM_030786	SYNC	255	12	12	28	0	101	0	0
s_42331	TATGTGTGTGTCTGGGTGTG	NM_013251	TAC3	184	7	3	2	0	0	0	2
s_50370	TATGGTACAACCAGCAACAT	NM_019599	TAS2R1	700	13157	17	22	0	0	2	0
s_21942	AGCTCAGGCATTAAATTACT	NM_001253915	TBC1D1	848	0	0	0	4	2	1	6
s_09807	GTGCGTGCACACGTGTATGT	NM_001123392	TBC1D3H	1408	0	60	1	30	0	0	1
s_27368	GGATTTGTAACTCACTTCTG	NM_001287801	TBCE	279	5	1	8	0	0	0	3
s_62764	AGTCATCTTTTCTTGCCGCA	NM_152380	TBX15	696	75	48968	115	3	0	0	0
s_55938	AGCTGCCTTTCCGTGGGGCC	NM_031275	TEX12	467	0	0	0	379	42	52	1
s_64823	TTGTTGATTCGTTTTTCTCG	NM_173207	TGIF1	1113	28	20	45	0	0	0	6
s_64825	GGAACTCGCAGCTTTAGCCC	NM_173209	TGIF1	182	0	0	8	3	7	2	0
s_65441	TGAGATGAGGTCATGCAGCG	NM_174886	TGIF1	212	0	0	0	7334	380663	94	208
s_32673	AGTCCCAGAGTTCCTCGCGC	NM_003252	TIAL1	548	10	4	14	26	0	0	0
s_42217	GATGTTTTGGGTGAGTTTCT	NM_012460	TIMM9	688	378	183465	383	32	0	0	0
s_54698	TCCATATTATGATGAGGTGA	NM_024795	TM4SF20	428	0	0	0	25019	894	5	14
s_46134	CAACCCTAGCTCCTCGTACC	NM_015933	TMA7	985	0	59	1	2	0	1	0
s_60725	TCACTGCAACCTCCGCCTTC	NM_138691	TMC1	2572	306	108	2	37	0	0	0
s_48013	GAGGTAGATCACCCTTTCTG	NM_017728	TMEM104	422	11	11	15	0	48	0	0
s_47102	CAAGCCGGACCACGTGAGCT	NM_016462	TMEM14C	425	212	132945	212	9	0	0	0
s_14693	ACGCGCCGCGAGCTCCCAGT	NM_001162505	TMEM189	977	0	0	0	25	224	13	47
s_22936	TACTAGAGAAACATGACTTG	NM_001258278	TMEM200A	534	256	64	38422	0	0	5	0
s_46193	GCTAGCAGAAGACTCTAATA	NM_015959	TMX2	970	101	55	38	0	0	1	0
s_33973	CTTGGGGAGTTGACGCCTCC	NM_003842	TNFRSF10B	582	1	1	1	0	0	0	2
s_58464	TCGTCCCACCGTCGGCAAAC	NM_033396	TNKS1BP1	1118	36	32660	55	4	0	0	0
s_46233	TTTCGAGGGTGAAATCATAA	NM_015978	TNNI3K	278	4	6	4	0	0	0	50
s_42654	CTGAGTGAGGCCCACTTACC	NM_013433	TNPO2	261	1	2	2	0	0	0	1
s_13140	AGTGGGGCTCATCACATAAC	NM_001145030	TOPAZ1	2029	3	2	3	0	0	0	1
s_09631	GAGGCCTCACTCCATTGGAG	NM_001114980	TP63	790	0	26	1	34	0	0	1
s_44199	CAAAGTTGGCTGTGACCTTC	NM_014788	TRIM14	2200	1	5	55	1	0	0	0
s_18362	CATTTTGCAGATGCGAGCAA	NM_001195234	TRIM49C	864	3	2	1	0	0	0	1
s_17907	CCTTTCTCCCGTCTGTACGC	NM_001191035	TRIQK	437	77	51546	124	4	0	0	0
s_63818	TGAGTAATTGGCAGGCAGGC	NM_153211	TTC39C	263	0	0	0	116	12557	1	5
s_27701	TAAGACAGCTGGGTTCATAT	NM_001289129	TUBB4A	1428	8	5	3	0	1	0	0
s_58872	CTACTGTACTCAGAGTTAGC	NM_052903	TUBGCP5	1946	139	0	1	1	1	0	0
s_01271	TGTGCTGATCAAGTCCTTAA	NM_000550	TYRP1	350	0	0	0	347	164	24	93
s_34242	AGATTCACCTAATTAAGCGT	NM_003968	UBA3	276	0	0	0	179	12436	5	4
s_25785	TTGTGATGTGCTTAGTGAGA	NM_001282578	UBE2V1	878	0	0	0	5	10	3	15
s_32892	AGCGAGGCCCCGCGACCCCT	NM_003350	UBE2V2	1692	0	0	0	76	127	83820	24
s_50507	AGCCTACCCGCCACCCTGAA	NM_020120	UGGT1	1496	272	39353	66	1	0	0	0
s_55289	CGCTGTCAGATGACGAGCCC	NM_025218	ULBP1	699	1	1	292	0	0	159	0
s_68964	TGAGCAACTGGCTGTCCTCC	NM_199242	UNC13D	527	0	0	0	55	8529	35	6
s_69525	ACACAAGAGAAACTGAGTGA	NM_203494	USP50	510	314	61282	84	4	0	0	0
s_37823	CGTTCGTTCGACAGCTCTTG	NM_005638	VAMP7	715	21305	21	39	0	184	0	0
s_67199	GGAAGGCAGGGTGCTCTAGT	NM_181880	VCY1B	1349	39	20	43	9	0	0	0
s_47190	TGCTGGCTGACAGGACACCC	NM_016516	VPS54	1772	0	1	12	48	1	0	0
s_59491	TTATCATCAAAGTTTTGCCC	NM_080607	VSTM2L	2037	2	8	0	0	1	0	1
s_63623	GAGGCAGTGGCGCTGGCCTG	NM_152857	WTAP	300	14051	14	18	0	0	1	0
s_53223	CGCAGCCACATCACCCTTCC	NM_022550	XRCC4	602	19	49	1	45	0	0	0
s_28703	TGACAGAGAGGGGACAGGGA	NM_001469	XRCC6	86	0	0	0	171633	6523	31	86
s_51550	CTCTCGCCGCCTCTCCCCCC	NM_020861	ZBTB2	920	9	7	2040	0	1	0	0
s_22844	AGAGAACGACTCAGCCGTTT	NM_001258008	ZCWPW1	644	7328	7	8	0	0	1	0
s_46338	TGGCAGGTGGGCATGCAGCA	NM_016032	ZDHHC9	630	10	7043	9	0	0	1	0
s_09239	CTGGTGTTGTTACTAAACAA	NM_001109809	ZFP57	198	3	2	11	0	0	28	0
s_53836	CCCTGAGGTCGATCACCAAT	NM_024071	ZFYVE21	1526	0	86	1	1	0	34	0
s_15982	TGACTGGCTTGTTTGCTAAG	NM_001168378	ZIC4	763	9117	5	19	0	0	2	0
s_49638	GAGCGGGATGTGAGTGGCCT	NM_018651	ZKSCAN7	1302	1	2	1	0	0	0	1
s_25565	CGGGCTTAAAGCTCTCCGAT	NM_001282401	ZMAT1	380	0	0	0	1	1801	1	2
s_69254	CTTTTCCTTCTCAACTAACG	NM_201599	ZMYM3	361	11	19	2260	0	1	0	0
s_09146	TTCACCGCGCCTGCACCTTG	NM_001105537	ZNF142	663	37	27716	56	2	0	0	0
s_40996	AGACTGGCGGCGAAAATGTG	NM_007149	ZNF184	440	105	73	129	0	0	0	32
s_43677	AAAGGCGACCATTTGTATCC	NM_014519	ZNF232	1493	2941	2	9	0	0	0	1
s_21027	ACATTTATCAAAGGTCTCCA	NM_001242924	ZNF410	637	12	6	24	0	0	0	60
s_05556	GAAGATGTGGGAGGATGTGA	NM_001031623	ZNF451	290	0	0	0	151079	5779	38	69
s_27206	CCGAAGAGGCTGCTACCCAG	NM_001287256	ZNF596	282	39277	43	56	0	0	1	0
s_68362	AAACAGAGGCGCTGAGTGCG	NM_198457	ZNF600	988	0	0	0	119	3844	5987	4
s_06021	CAGAGCCGGGGTGAGGGGCC	NM_001037735	ZNF630	753	0	0	0	58	1	4	1
s_58239	ATCTGAGAATGTGTTGAATA	NM_033196	ZNF682	1459	47	27	41	10	0	0	0
s_49234	ACGACTTTCCCGGCCAGACA	NM_018335	ZNF839	1346	74	57107	100	4	0	0	0
s_33126	GCGGACCTCGGCGGAGCCTC	NM_003461	ZYX	1131	0	0	0	9312	353	2	5
s_45673	CTTAAAAAGCACTTCACTAA	NM_015534	ZZZ3	1507	0	32	4	0	1	0	1
s_49685	CACTGCAACCTCCGCCTCCC	NM_018672	ABCA5	1209	114	0	1	0	2	0	0
s_41032	GGTATTAGCCACAATAATCT	NM_007168	ABCA8	1023	7	5	19	0	0	0	0
s_35997	TGAGGCGTGGCCCCGACTGC	NM_004827	ABCG2	1543	0	0	0	2070	57	0	3
s_12307	CCAAAGCCAGGCGCACCACC	NM_001142505	ABCG4	1652	157	2	1	0	0	0	0
s_68718	CGGAGCGCGAGCCCCTCTAG	NM_198839	ACACA	1118	0	25	19	0	0	25	0
s_55360	AGGCGGCGGCAACTGCATTG	NM_025247	ACAD10	1271	2	0	4	1	0	0	0
s_43398	GGTGCCAGGCGGGCTCCCAA	NM_014384	ACAD8	368	6	7	5	0	0	0	0
s_08187	GCAACGAACAGACACGCAAG	NM_001098	ACO2	457	20	26249	40	0	0	0	0
s_04103	CCCCGCACTGACCGCGGTGT	NM_001009185	ACSL6	833	0	1	1	22	0	0	0
s_05286	CCTACCTTATGACAACTCCC	NM_001024675	ACTL10	4804	0	0	9	1	0	1	0
s_38021	TTGCCCGCCTAGTTTAAGAT	NM_005736	ACTR1A	1056	24173	15	43	0	0	0	0
s_14202	CCGACCATCGCAGGCGTTCG	NM_001159285	ADAD1	343	12	1	8	0	0	0	0
s_55821	AGCCCCCTCCCACGCGGCGG	NM_030957	ADAMTS10	327	1	4	3	0	0	0	0
s_05352	GGATGCTGCATTTTTGCCCA	NM_001025107	ADAR	825	0	0	0	0	2	2	2
s_13777	CCCCACCCCTCACCTCTTCG	NM_001145770	ADGRG1	708	0	29	1	1	0	0	0
s_13776	AGGGGAGTCCTTGGGTTCTC	NM_001145770	ADGRG1	1058	0	1	1	5	0	0	0
s_64505	CTCCCAGTCTCACCGCACCC	NM_170776	ADGRG3	562	3	1	1	0	0	0	0
s_49110	TTCAAGCCCCGACCCTGTCC	NM_018269	ADI1	1359	0	148	1	0	55	0	0
s_09813	GAAAGAAAGGGAAGGCAACC	NM_001124	ADM	617	0	49	1	19	0	0	0
s_24864	GCAAAAATGCTTTTCTTTTC	NM_001278498	ADORA2A	782	0	0	0	82	1	1	0
s_11122	CTAGGAGGCGATGATCGGGC	NM_001134647	AFAP1	290	159	725	256	0	0	0	0
s_62082	ACCCGAAGTTTTCAAGGAAT	NM_145315	AFG1L	1175	6	2788	2	0	0	0	0
s_38731	GCATTGGCGGCTCCAGCAAC	NM_006076	AGFG2	585	4352	3	11	0	0	0	0
s_00039	TTTCTGTCACTCAGCCCTGG	NM_000030	AGXT	298	141	4	1406	0	0	0	0
s_14081	AGCTTATGGCTGCTGGGCAC	NM_001146288	AIFM3	113	4	2	2	0	0	0	0
s_36578	CCACCTGCCTGCGGGTAACC	NM_005088	AKAP17A	1622	11	9	21	0	0	0	0
s_37412	AAGAGCCAGACTTTTATGTG	NM_005465	AKT3	2564	0	3	0	1	0	0	7
s_20108	CTTGGCGTCACTTCTCAGTG	NM_001205180	ALKBH2	1233	17	1	0	0	1	0	0
s_01566	ACCGCTCTGCTCGCAGGTTT	NM_000697	ALOX12	2176	2	0	0	50	0	1	0
s_47196	TGTCCCTGCACGCAATAAAA	NM_016519	AMBN	979	4	1	566	0	0	0	0
s_28993	GCCAGCAGGTCAAGCCTGAT	NM_001633	AMBP	914	5977	4	6	0	0	0	0
s_70192	TCATTTCCCAACACTTCATT	NM_212557	AMTN	3232	0	22	0	0	2	1	0
s_03945	ACTTGTTGCTGATTTTGGCC	NM_001008218	AMY1B	4301	0	66	0	1	0	0	1
s_03947	TCTCTTCTCAATATCAGCAC	NM_001008218	AMY1B	5448	0	1	0	51	0	0	18
s_48258	TTTAGCGCTTTCTCTCCCAG	NM_017844	ANKMY1	1111	0	0	0	688	2	0	1
s_67456	TGCTCTTGGGAGAGAGTTAG	NM_182603	ANKRD42	673	42	0	0	0	1	0	1
s_68450	CTATAATTTCAGTCTCTGGG	NM_198493	ANKRD45	276	0	0	0	40	5	0	4
s_02359	AGCTGTCATAGTTGCTGCCT	NM_001001666	ANO7	977	2	1	2	0	0	0	0
s_34895	CAGATAAACTTAGACTGCCC	NM_004306	ANXA13	170	137	21313	30	0	0	0	0
s_25143	TGAAAATGGGCTGGGTGCGG	NM_001278924	ANXA8L1	391	8	3	2	0	0	0	0
s_26223	CATTTCTAGGTCCGAGCCAG	NM_001284	AP3S1	598	0	0	0	0	1	2700	1
s_29023	TCTCAGGGCACTGTGTGGGA	NM_001646	APOC4	796	0	0	0	74	1	0	1
s_68120	TGCCTCCTGCCTGCCTCCTT	NM_198098	AQP1	2223	0	9	0	12	0	0	1
s_45127	CCCTCACAGGGTGGATGCCC	NM_015242	ARAP1	450	1	77	0	28	0	0	0
s_54577	TTCTTCACTCGCAGCGCAGT	NM_024742	ARMC5	2638	1	0	0	66	1	0	0
s_05337	CTTGTGTGTTTGCCTCAATG	NM_001025068	ARPP21	1988	0	91	1	80	0	0	0
s_34349	GTGTGTGTGTGTGTGTGTGG	NM_004041	ARRB1	202	1	1	0	228	0	0	0
s_67835	TGGTCACTGAGTCATTTCAT	NM_183376	ARRDC4	2118	2	2	1	0	0	0	0
s_68682	GTTAGCCTGAAATATCTGAG	NM_198709	ARSB	154	15631	11	28	0	0	0	0
s_12249	TGCCCTCTACACCGGGGACC	NM_001142459	ASB10	1105	0	1	0	1	700	0	0
s_02296	CTAGAGATGCCCCCCCATCC	NM_001001487	ATP2C1	525	1	3	3	0	0	0	0
s_29111	TTTTACTCCACCTCCCAGGA	NM_001687	ATP5D	1103	13	7	15	0	0	0	0
s_40489	GGCCGGCCGCGCCCACCTAT	NM_006886	ATP5E	1043	323	0	3	0	0	1	0
s_39829	GCCGCAGGGAGCGCGGGCCC	NM_006577	B3GNT2	52	3212	4	5	0	0	0	0
s_28745	CGGAGCTGCAGTCATACTCC	NM_001497	B4GALT1	61	0	3	1	64	0	0	0
s_36103	CTCGGTCGGGATTCCGGGCT	NM_004874	BAG4	756	0	16	1	0	0	0	5
s_63249	CAGCTCACTGGCGGTTGCTA	NM_152618	BBS12	714	1	68	0	18	0	0	0
s_01597	TACCATCTCCCCCTTTACTT	NM_000710	BDKRB1	1584	0	7	0	0	51	0	1
s_64462	TCATGATGGGGGAGGGGGAG	NM_170731	BDNF	454	206	1	0	0	0	1	0
s_63496	CAACCAGCATCCTAAGCTGC	NM_152751	BEND7	1073	0	3	0	0	0	1	105
s_68929	TTTGGCCTACGGAGCTGGGG	NM_199173	BGLAP	1197	0	77	1	3	0	0	0
s_09050	GTTTACCCCAGGGACATTAA	NM_001103175	BICDL2	541	4	0	1	0	0	0	1
s_15249	AAAAGCATGACTCTTAACCG	NM_001165	BIRC3	0	215	2	19	0	0	0	0
s_34937	CAAAAGTAACTGAAACTACC	NM_004330	BNIP2	931	0	0	0	88	2804	0	1
s_34941	CACACGCAAGAGTTCGTTCC	NM_004331	BNIP3L	1664	0	90	0	1	0	0	1
s_57977	TTCCCCAAGTCCACCCTGAC	NM_033030	BOLL	1412	2	0	3	0	2	0	0
s_65538	TGGATGGATGGATGGATGGA	NM_174932	BPIFC	799	0	3	1	1	0	0	0
s_57449	TCCCCTTTGGTCACGGTAAC	NM_032667	BSCL2	1463	54	11	2	0	0	0	0
s_57448	CTCTGCGGCAGGTTTCCCTC	NM_032667	BSCL2	2185	0	98	1	0	0	0	87
s_18640	CTTATTTCTCAGCTGTTACT	NM_001197238	BTN2A2	1593	6	9	5	0	0	0	0
s_64996	CCTATCCATCCTCCTGCATT	NM_173525	C11orf42	3295	0	9	0	2	0	0	1
s_13145	TTCCGGAGCCGGTTGGCGGG	NM_001145033	C11orf96	488	0	0	0	2031	79	0	1
s_08875	CCCAGTTCTCAGATGGTTCT	NM_001101339	C12orf77	2722	10	6608	17	0	0	0	0
s_12259	CCAACAGCACGTGAAGACGC	NM_001142469	C16orf45	638	0	39	15	66	0	0	0
s_61797	GCGGGTTCCATCGCGCCAGA	NM_145055	C18orf25	140	1	87	506	0	0	0	0
s_22035	ACAGGTATGACTCACCCACC	NM_001256047	C19orf12	517	1	74	21	0	0	0	0
s_68103	GGCCCGGCACGTTCCCAAGC	NM_198077	C1orf52	1023	6	2	8	0	0	0	0
s_13467	TCGGTGTCAGAGAAAGGGTA	NM_001145350	C20orf173	465	0	0	1	1	1	0	0
s_14683	TTGCTGTAGGCTGATCCCAA	NM_001162496	C21orf62	954	9	1	0	84	0	0	0
s_54331	GCTGTTTTTCTGATTTGTTC	NM_024616	C3orf52	696	0	0	0	36	1	0	1
s_53360	CCCGCGTGACCTCACCGCTG	NM_022758	C6orf106	1023	0	1	1	0	0	5	0
s_04307	ACTTTGCTTTTTTGTTTTCC	NM_001010905	C6orf58	997	25	0	0	0	0	33	1
s_23998	TCAATAAGCCAGAGGTCACT	NM_001271829	C9orf92	2156	1288	2	1	0	0	0	0
s_20507	AGAGCGCCCTTTTGCAGAGA	NM_001216	CA9	748	3	16	0	0	0	0	1
s_39737	TTTAGCTTCTTCCATCTTTT	NM_006539	CACNG3	1800	0	0	0	1	1	628	0
s_56238	CTGGTCAGACTCTAGGGTTG	NM_031896	CACNG7	756	0	75	1	38	0	0	0
s_64330	TCGCGTCCTCCAAGTCTACG	NM_153810	CACUL1	1005	0	120	1	1	0	0	0
s_13946	ATGCTGCCTGGGACCAAATA	NM_001146068	CAPN2	332	0	2	0	0	31	1	0
s_24677	ACTTTGGATAGAACAAGGCA	NM_001278262	CARHSP1	614	0	90	0	22	387	0	0
s_19826	TCTGTCCGTCTACTGCGAAG	NM_001204102	CASC1	798	0	78	0	0	1	0	1
s_41517	ATCACTCATCCCATTGGCGT	NM_012114	CASP14	928	1697	0	5	0	0	1	0
s_58378	ACAGCTAACATCATACTCAA	NM_033306	CASP4	876	4	3821	8	0	0	0	0
s_36788	GACTGGGCAGCGACGATCCC	NM_005188	CBL	226	0	3	5	0	0	0	1
s_56928	AAGTTAATTTGGAAAGGAGC	NM_032357	CCDC115	958	4	9	8	0	0	0	0
s_55688	ATTCCTGGATTGGCCCACTC	NM_030818	CCDC130	857	2	1	2	0	0	0	0
s_12806	CTAGAGTTCCATTGGCAGTT	NM_001143980	CCDC154	691	121	11638	18	0	0	0	0
s_06830	ACTCTATGCTGTGTACAAGA	NM_001042784	CCDC158	310	7	2	12	0	0	0	0
s_18519	CTTTATTCTTCTCCCTGCTA	NM_001195637	CCDC179	2332	0	42	0	0	1	1	0
s_35507	CTCAGTGTTTGCTGAAACAG	NM_004590	CCL16	1162	85	2969	96	0	0	0	0
s_32086	TGTGAATGTCAAGTGACTCT	NM_002990	CCL22	498	0	131	1	0	1	0	0
s_39846	CTGACCGTAGTCAGTAGTCA	NM_006585	CCT8	420	6	1339	4	0	0	0	0
s_22072	GGCTCACAGTATGTGTCATT	NM_001256111	CD101	1277	173	0	1	0	0	1	0
s_22071	AGAAAAGATGGGTCTCAACC	NM_001256111	CD101	280	1	48	0	2	0	0	0
s_29322	CTTGGAATTTGTGGGCACCA	NM_001774	CD37	844	4706	2	11	0	0	0	0
s_01292	AGTTTAGGGTGGGCTGTGAG	NM_000560	CD53	1011	0	0	0	3384	68	0	2
s_40256	CGCGCCCTGGAGTCCTGTCC	NM_006779	CDC42EP2	1126	5	1	0	3	0	0	0
s_18979	TCTGGGCGCCAGCTCTCCTC	NM_001199054	CDIP1	814	4	1	0	1	0	0	0
s_38989	TTAGTACTCAGTTCCGATCT	NM_006201	CDK16	1467	0	5	1	0	0	0	2
s_70166	AAAACCGGCCCTGAGAGCCT	NM_212502	CDK18	689	2	1	6	0	0	0	0
s_35697	CTCAGTAAGTGAAATAATGG	NM_004680	CDY1	3721	0	0	0	1	1	0	1
s_16707	TCTGGCTTGAGGTCCCCGTG	NM_001172684	CELF6	2712	62	7	17	0	0	0	0
s_06643	GTCTCGGTGCATACTCTCAT	NM_001042426	CENPA	1155	0	23	1	5	0	0	0
s_26625	CCCAATGCCTTTACAAGCGA	NM_001286206	CEP162	105	0	0	0	858	35	0	3
s_06610	CCAGCAACCGGACCTTCACT	NM_001042405	CEP170	2512	1	591	0	1	0	0	0
s_42306	CGTCGTCCCAGAGATGCCTT	NM_013242	CFAP20	820	0	20	0	0	1	0	1
s_19612	GCTTTATTTAGTGACAGTAA	NM_001201551	CFHR4	336	1	0	3	0	0	0	1
s_21786	CTTATCTTGTTTCAACCCTT	NM_001252383	CGA	1596	2	1	6	0	0	0	0
s_58177	TCTGGGTCAAGTGGCTTCCC	NM_033142	CGB7	1648	0	59	4	0	1	0	0
s_01659	AAGGGCCAGGGAGAATGAGC	NM_000744	CHRNA4	475	2	2	2	0	0	0	0
s_19222	TGTGCTTGATCTCATGTCAT	NM_001199552	CIDEC	1922	0	91	12	0	0	0	63
s_12968	GCCGAGTTCAGCGGAATTGC	NM_001144885	CITED1	574	13	3	17	0	0	0	0
s_42315	CTCTCCCTCCCACAGCACCG	NM_013246	CLCF1	665	0	0	0	41	1	31	0
s_16314	ACATTCATTCACCCAGCCTT	NM_001171095	CLDN2	5138	3	0	0	20	1	0	0
s_19834	CAGGCGAGAGCCACCACACC	NM_001204118	CLEC17A	1591	0	0	0	1	0	1	1
s_36065	GAGCTCGTTTTAAGGAAATG	NM_004859	CLTC	200	2	0	1	0	0	0	1
s_06464	AAGCGGACGTGCTTTCTGAT	NM_001040431	COA3	1431	1	268	1	0	0	0	0
s_22010	TCTGGCTGGGGGCTTTTTTC	NM_001255988	COLEC11	521	2	0	3	0	0	0	2
s_26148	AGTTTGTCCCAGCGGAGGGT	NM_001282949	COPS7B	250	1	446	1	0	0	0	0
s_17676	AGGTCACCCAGCCCCCACCA	NM_001190456	CORO2B	1769	0	0	11	1	0	1	0
s_10528	CGCTCCAGCCTGGGCTGTAC	NM_001129885	CPSF4L	193	2	3	7	0	0	0	0
s_19700	ACAGAGCATTCCGTCACCCC	NM_001202483	CRHR2	666	3	4	11	0	0	0	0
s_19701	CTTCCACTCGCGGCGTCCAG	NM_001202483	CRHR2	1459	1	128	0	0	1	0	0
s_21359	TCCCGCCCCGTGCCTGACGT	NM_001243745	CROT	1864	1	75	0	25	0	0	0
s_27804	GAGGCCACACTGTAGCTAGG	NM_001289807	CRYAB	914	0	1	3	0	0	0	1
s_10779	CCCAGCCGTCCCTTCCTTTT	NM_001130518	CSGALNACT1	2758	24	38	1	0	0	0	0
s_07349	ATAGTGTTGCTCTGTTGCCC	NM_001080146	CT47A1	6184	11	84	0	1	0	0	0
s_23462	ACGGATGAGGAGGACCCCAG	NM_001269050	CTCFL	1357	0	249	1	0	1	0	0
s_62446	CTTGGCTTCTCTCAGGGCTT	NM_148964	CTSE	2212	140	17	0	0	0	0	63
s_15917	CCTCCCACTTCTGTCAGAGA	NM_001168298	CXCR2	1362	0	0	6	0	1	16	0
s_66223	TCACGCACCTACGCACGCCC	NM_178124	CXorf40A	1518	0	0	5	0	2	0	1
s_16120	AGTAGGTTCTGGGAGGCTCC	NM_001170570	CXorf56	942	17	12	25	0	0	0	0
s_29644	CCACGCACCCCCGATCATGG	NM_001915	CYB561	512	1	1240	3	0	0	0	0
s_60666	GCTGGGGGGAACGTCAGCCC	NM_138496	CYHR1	161	1	1	1	0	0	0	0
s_01157	AGAAGCAGCCTGAACCGGGC	NM_000499	CYP1A1	514	0	1	0	36	1	0	0
s_66082	TCTCGCCCTGTCGCCCAGGC	NM_177538	CYP20A1	2636	212	0	0	0	2	1	0
s_34750	GCTCAAAGGCCCTGGACACT	NM_004228	CYTH2	395	23	27	0	1	0	0	0
s_17790	CAAGGGCCACGGCCTTCTTG	NM_001190811	DAZL	89	248	1	2	0	0	0	0
s_18606	TTCTAGCACTGGTCTGAGCC	NM_001197139	DBNDD2	600	5032	5	9	0	0	0	0
s_11446	AAAAGATCAGGCTTCCATTC	NM_001135643	DCTN4	4497	0	0	1	2	0	14	0
s_53793	GCAAAGCACCTCCCGGTACT	NM_024050	DDA1	1190	0	46	0	0	1	0	21
s_09352	CACTCAGGTGCGTGTGTACT	NM_001111322	DDX54	3252	0	0	0	1	1	13	0
s_04433	ACGTTAACAAAGAGAAGATA	NM_001011878	DEFB121	671	74	18	11349	0	0	0	0
s_61022	CCACCCACTTTACCCCCACA	NM_139074	DEFB127	1731	0	43	0	1	0	5	0
s_20985	GTCGTGTGCGGCCTCTTCCT	NM_001242897	DEPDC5	432	146	1	5	0	0	0	0
s_26187	TAACCTCCAGGCCTGTCCCC	NM_001283012	DEPTOR	2677	2	0	1	0	33	0	0
s_34445	TTAGCCTCCTTGGATAATTT	NM_004080	DGKB	2332	8	5	14	0	0	0	0
s_24516	TCGCCCAGTGTCAGTGCCTT	NM_001277864	DHRS4L1	1591	2	1	8	0	0	0	0
s_43961	CTGTACCGCAATGCCTCTAC	NM_014681	DHX34	2140	157	115	1	0	0	0	0
s_28482	AAAGAAAGAGGTACTGTTTA	NM_001363	DKC1	1541	1086	8	3	0	0	0	0
s_29691	GGCAACCCTAAGGCGCTCTT	NM_001933	DLST	418	6	2	1	0	0	0	0
s_60307	CGCTGTAGAGAAGTGGTAAA	NM_138281	DLX4	870	0	0	1	0	1	20	0
s_34320	ATCCAGCAGAGTTTCAGCCC	NM_004022	DMD	1763	4	1992	4	0	0	0	0
s_37514	CGCTGTCCACACACTTCCTC	NM_005509	DMXL1	1052	78	0	0	4	0	1	0
s_55291	GGACTCCGCCCCTTCATGGA	NM_025219	DNAJC5	933	1	2	1	0	0	0	0
s_38027	TGCAAACGCCTGACTTATAA	NM_005740	DNAL4	859	1	67	5	0	0	0	0
s_28022	GCGGGCTCTGCGCCCGCCCT	NM_001290223	DOCK1	225	0	14	3	0	0	0	1
s_29700	TTCTTAGACTTACATGCTGC	NM_001937	DPT	525	0	3	1	0	0	0	1
s_38689	CCTCCCTCCCTCCGCTAACC	NM_006052	DSCR3	1236	0	0	9	16	0	0	5
s_45692	CCTACAAGTATGAACAAAGC	NM_015548	DST	817	902	1	0	131	0	0	0
s_47476	CATTTTTGGTGAGCGTCTGG	NM_016938	EFEMP2	1972	0	41	0	1	0	0	1
s_45614	CATCTACTACCATGTATTTC	NM_015507	EGFL6	1690	0	0	0	18	0	1	1
s_45140	AGGTTGAGCTGCCGTGGGTA	NM_015252	EHBP1	432	6	7390	11	0	0	0	0
s_41437	AACCTGGACTTCCAATTAGC	NM_012081	ELL2	1513	2	1	0	0	1	0	0
s_20074	ATTGCGAGCTCGTCCCGTCT	NM_001204862	ELOC	906	0	100	0	1	0	1	0
s_25081	TAAAGCGCTCAGAGGATGTT	NM_001278689	EOGT	794	1	13	1	0	0	0	0
s_48487	GAAGGGTTAACTCAAAGCAG	NM_017957	EPN3	133	1	0	1	0	0	1	0
s_21261	ACAGCCCTGAGTGTATGTGT	NM_001243511	ESRRG	2143	0	1	0	0	14	0	49
s_59284	CGGTGCGATCCCACGCCTCC	NM_058187	EVA1C	1030	2	0	6	0	0	0	3
s_13578	CACCTATTAAATGAGACTAA	NM_001145464	EXOG	531	7520	7	10	0	0	0	0
s_28662	GGGGTGACAGCACTTCCCCA	NM_001445	FABP6	730	2	2349	6	0	0	0	0
s_16239	GAGGCACAACCACGGTAAGT	NM_001170779	FAM122C	1699	0	16	0	19	0	0	1
s_16317	GAAAAAAAAGCGTAGACATG	NM_001171110	FAM133A	483	0	1	1	0	0	0	15
s_15046	GGGACAGGGCAGGTGGATTC	NM_001164442	FAM159B	281	7	0	1	0	0	0	1
s_27446	GGCCTCCCCAGTTGGCTGTT	NM_001288634	FAM222B	517	4	3745	10	0	0	0	0
s_04086	CTTGCCACTACTAGGTAATA	NM_001008781	FAT3	1816	0	0	0	2	1	0	8
s_18161	TCGTCTTCATAAGCCGCAGA	NM_001193534	FBXL5	758	0	0	0	4532	200	0	4
s_49331	TAGTGCAGCAGGTGGGTGGG	NM_018378	FBXL8	911	1	1	2	0	0	0	0
s_57630	CTCTGCGTCAGTGAATACCT	NM_032807	FBXO18	2949	0	1	0	24	0	0	1
s_05451	GCTTCTCCCCATTCCCACTT	NM_001029860	FBXO43	986	0	0	0	1	1	0	1
s_41606	GCTGTGCAAACCTGGATGTA	NM_012164	FBXW2	511	1	81	1	0	0	0	0
s_50062	AGGCTCAACGAACGCTGGTT	NM_018998	FBXW5	1288	0	84	0	0	1	0	1
s_46199	AGACCAACTCTGGGGTCTGT	NM_015962	FCF1	1033	54	0	1	1	0	0	0
s_50610	CTCAGAACTCGAGCTGCCTC	NM_020177	FEM1C	627	0	50	1	0	0	3	0
s_22694	AGTGCAAATGTAATGCTACT	NM_001257209	FGF1	1367	1	2782	1	0	0	0	0
s_29866	CTAGCGCCGCGAGTGCCACC	NM_002007	FGF4	789	1	1	1	0	0	0	0
s_29870	CTGGTTCTGAAGCAGTTAGA	NM_002009	FGF7	1018	3	2	0	1	0	0	0
s_12986	ATTAGCCTCACACATTTCTG	NM_001144913	FGFR2	1901	1	249	1	0	0	0	0
s_14746	CGTGGCCGGGCGGGGGCGCC	NM_001163213	FGFR3	248	101	1	0	0	0	8	0
s_69436	AAAGGACACAGACTGCTGTC	NM_203402	FITM1	1613	75	0	1	0	0	0	1
s_18086	TGGTTTTGTAATGTAAGTGG	NM_001193471	FOLH1	1066	2035	2	2	0	0	0	0
s_34165	CTGGCGATCTGAGCCCACCC	NM_003934	FUBP3	183	3	2	20	0	0	0	0
s_11771	GCCAGCCCTAGCCTCATCCT	NM_001136197	FZR1	841	1	4	2	0	0	0	0
s_08239	CTGAACCCCACCCCCAACCC	NM_001098405	GAGE12F	2643	1	0	0	0	2	0	1
s_28705	CCACAGCCGCGCATGCTCCC	NM_001477	GAGE12I	2195	0	64	1	0	0	0	39
s_09943	TTGGGGCGTGGCGCTGGGAA	NM_001127212	GAGE2A	5247	6	0	9	0	0	0	11
s_02319	CCAATTTCTCCTCCCCCTCC	NM_001001556	GALK2	2744	0	27	0	43	0	0	1
s_57418	CTAGCGGCCCTTGGCCGGCC	NM_032638	GATA2	208	0	1	4	0	48	0	0
s_53979	GCCCCGTCCTGGGCTACATG	NM_024307	GDPD3	165	1	1	0	0	0	0	9
s_63867	GGTTGAAACGTTTTGCCCAT	NM_153236	GIMAP7	376	105	0	5	8	0	0	0
s_66395	CCTCTGACTAACCCGAACTT	NM_178439	GMCL1	1331	0	79	2	0	0	0	42
s_66394	ACCAGCCTGCACTGGCGCGC	NM_178439	GMCL1	341	7	7	15	0	0	0	0
s_30012	CTGAGCTTTGCTGAGACTTA	NM_002075	GNB3	1326	3	2	1	0	0	0	0
s_18779	TGAGCACAGAACCCACATCC	NM_001198756	GNGT2	861	1	31	0	1	0	0	0
s_50207	TATTTCCTTAACTACGGGGC	NM_019067	GNL3L	954	0	59	0	4	0	19	0
s_13352	GGCAGGGACAGCAGTCGCAT	NM_001145224	GOLGA6D	1931	0	6	0	1	0	0	73
s_23878	CCCCGCCCCTCTCCTGGAGT	NM_001271664	GOLGA6L22	2744	2	4	0	54	0	0	0
s_00933	CCTCTGGGCTATTTCTGGCC	NM_000407	GP1BB	196	1434	1	3	0	0	0	0
s_23213	GTGTGTGTGTGTGTATGTCA	NM_001261447	GPM6A	388	3725	3	10	0	0	0	0
s_16276	GGAGGGAGGAGGCGGACGCC	NM_001170880	GPR137	253	25	14	28	0	0	0	0
s_50018	TGGGCGAGCTCCCCGTCCTG	NM_018971	GPR27	142	1	1	0	0	0	0	1
s_37923	AAGAGACTTGAGCACTCTCT	NM_005684	GPR52	2105	3	0	1	0	0	0	2
s_34552	CATGAAGTGGTTTCTCTTCT	NM_004132	HABP2	1151	34	18202	26	0	0	0	0
s_65338	ATCTCCGCACATTCCACACG	NM_173811	HARBI1	959	2	0	0	0	1	0	25
s_01199	TCTGCAAAAATGAAACTAGG	NM_000519	HBD	326	0	9	6	0	0	1	0
s_46604	TCCACTCCCTCTACGCTCGC	NM_016173	HEMK1	2678	2	163	1	0	0	0	0
s_68149	GCTGGTTGCACAAGATAAAA	NM_198151	HEPACAM2	2237	8	2	8	0	0	0	0
s_47096	CGCTGTGATGTCCCGAGCCA	NM_016458	HGH1	2755	0	285	0	0	30	0	91
s_63591	CTGGAATAGAGTAGGGGACA	NM_152796	HIF3A	442	3	123	3	0	0	0	0
s_59468	AAAGTCCTGTATCTGATTGG	NM_080596	HIST1H2AH	1707	71	76	0	3	0	0	0
s_65602	TGCCAGGTTCTTTTTCTGAT	NM_175055	HIST3H2BB	998	2	4	3	0	0	0	0
s_30113	ATCCTTCCACCTTCTCACCC	NM_002119	HLA-DOA	1087	0	3	15	1	0	0	0
s_34554	AAACTGTAACCTTCTTCAGC	NM_004133	HNF4G	546	0	8	1	4	0	0	0
s_08208	CCCGGCTCAGCCCTTTGCCC	NM_001098205	HNRNPF	625	38	6	0	1	0	0	0
s_13573	ACAGTTAAAAGGGAGAGATT	NM_001145460	HOPX	1982	0	59	1	0	0	0	1
s_49976	TTGTGATAGAAGTTTATGAG	NM_018952	HOXB6	365	9	7	8	0	0	0	0
s_46771	CTTTGGCCCCTCCCAATTTC	NM_016257	HPCAL4	1059	6099	80	12	0	0	0	0
s_68521	AAATGGACGCTTTAAGGCCC	NM_198533	HSD11B1L	762	2	0	1	42	0	0	0
s_64294	GATTGGGAAGGAAACCCTTT	NM_153716	HSFY2	4511	0	78	1	0	0	0	100
s_26781	GCAGCAAAACGCCTGTGGCT	NM_001286503	HSPH1	699	0	0	0	0	1	12	30
s_63942	ACGCTCCTCACTTTCCAGAC	NM_153281	HYAL1	1860	9150	5	19	0	0	0	0
s_27823	AAATTGCTTGGTGTTGGAGT	NM_001289910	IDH2	426	2761	2	6	0	0	0	0
s_27582	TCGGGGTGGAGCTGCTTAAA	NM_001288957	IFI27	354	0	0	0	16	491	1	0
s_64601	CTAGTTTCATTCCTGATCTC	NM_172139	IFNL3	1358	0	3	1	48	0	0	0
s_55115	CGGAGCTCTCGCGAGAATTG	NM_025103	IFT74	1295	16	8	14	0	0	0	0
s_30269	TGGCGGCGCGCTGTCCCCCT	NM_002181	IHH	1463	0	0	0	32	3182	0	3
s_30284	CTTCTTGAAATTCCCCCAGA	NM_002187	IL12B	1773	4	3	1067	0	0	0	0
s_49771	CCCGCCACCCGAACAGAGGG	NM_018725	IL17RB	669	3	0	0	0	1	26	0
s_51055	CTGCTGCTTTTATAGCCCCC	NM_020525	IL22	993	501	1	2	0	0	0	0
s_19351	AGAGGGGGATACATTTGCAG	NM_001199800	ILDR1	269	9	101	1	0	0	0	0
s_61666	TGCGTTCCCAGAGTTCCTAT	NM_144981	IMMP1L	620	1	16	2	0	0	0	0
s_30294	CCCTCCCCCACATCCCTGGC	NM_002191	INHA	2042	10	0	5	0	0	0	15
s_41568	GCCGACCCGGAGGCGGGCTT	NM_012141	INTS6	261	9	5	19	0	0	0	0
s_63125	AAAAAACCGGCCCGGCGCAG	NM_152558	IQCE	726	0	0	0	63	1	0	3
s_34565	TAAGTAACGGATCGCTGCGA	NM_004136	IREB2	269	1	1	333	0	0	0	0
s_25016	TCACCTACCTGCGGTGGCGC	NM_001278634	IRX4	1813	0	124	0	100	1	0	0
s_36615	TGGGGATGCCGTCCGCTGTC	NM_005101	ISG15	282	2	1	8	0	0	0	0
s_56175	CCCGCCCACCAGAGCCTATA	NM_031483	ITCH	895	2	0	1	0	1	0	0
s_00965	AGCCATGAGCATCCACCCTC	NM_000419	ITGA2B	1370	1	1367	1	0	0	0	0
s_27280	GGGACCGTTCCGACAGGATT	NM_001287442	JADE1	172	19	18	9	0	0	0	0
s_46625	TTCTTGGGGAGTTACAACCT	NM_016185	JPT1	6895	45	0	0	1	0	1	0
s_33708	GTGGCCGCGGAGGGCGTGGG	NM_003724	JRK	178	3	2	4	0	0	0	0
s_51929	TAATCTCTTTTAATGGAGTC	NM_021078	KAT2A	1182	0	0	2	12	0	1	0
s_36311	TCTGGCTCCTAGAGACCCCT	NM_004976	KCNC1	2127	3	0	1	2	0	0	0
s_56136	GGCCCCGCCTCAAATGTGTG	NM_031460	KCNK17	606	1	1	1	0	0	0	0
s_53677	AAGGGGTCTGCTCCATTTCT	NM_023930	KCTD14	3003	0	55	1	1	0	0	0
s_25992	ATATTTCGCTGAAGGCAAAC	NM_001282770	KIAA1217	900	4162	0	5	0	0	1	0
s_50720	CTGGCCGCACGTACGATACC	NM_020242	KIF15	1157	6	4	5	0	0	0	0
s_20028	GTTTTGAGCGTCCGTGTATA	NM_001204516	KIFAP3	1178	1	28	0	0	0	1	0
s_20030	CTGGTACTGGACTTGTTGAA	NM_001204517	KIFAP3	1600	0	2	3	0	0	0	2
s_68851	CCCCATCCAAAGAGCACACC	NM_199039	KLHL5	1952	0	73	1	0	1	0	0
s_31602	ACTCAACCTGCTTTATCTCT	NM_002776	KLK10	2388	0	1	1	41	0	0	0
s_47647	AGTAAACCTTCCAGAGATGG	NM_017509	KLK15	1182	923	1	2	0	0	0	0
s_61218	CTCTACGATCTGAAACATAA	NM_144507	KLK8	1296	60	34	60	0	0	0	0
s_30478	GCCGCCGTCCCACCCACCGA	NM_002269	KPNA5	590	1	5	2	0	0	0	0
s_56463	CGCAGTGGGCTCCGCCCCCC	NM_032045	KREMEN1	3283	35	1	0	0	0	0	1
s_30492	CCATGCCAGAAGAGAGCAGC	NM_002275	KRT15	511	0	1	2	0	0	39	0
s_55849	TGAGTATTAGCTGAGCAATA	NM_030967	KRTAP1-1	1144	1	108	0	0	0	0	1
s_44039	GAGGCTTCGGAGGGAAAAGA	NM_014713	LAPTM4A	118	1815	3	5	0	0	0	0
s_66343	TCTCTCTGACTTATTTGAAC	NM_178348	LCE1A	1299	148	1	0	0	0	1	0
s_66437	CTCTGACTGCCCACTGCGTC	NM_178469	LCN8	1715	1	0	14	0	0	0	66
s_10831	TTTCTTTTCCCAGATCCTGT	NM_001130714	LEF1	2757	0	16	2	47	0	0	0
s_63215	ACTTGTCCGTGCACATTTTC	NM_152607	LEXM	1523	0	2	0	14	0	0	1
s_39645	CTGGGGCTGCTTCCCCTCTC	NM_006498	LGALS2	801	0	1	14	0	0	2	0
s_24745	CTTATGTTTGAGCTTTGATT	NM_001278318	LILRA1	2296	1	0	2	1	0	0	0
s_28072	ATGACAGCCAGGCTCCTGAG	NM_001290270	LILRA2	487	1	1	0	16	0	0	0
s_48166	GAGGCGCACACGTTTCATCT	NM_017806	LIME1	786	0	0	0	981	105	1	0
s_18094	AACCCCAAAGTAAGAGTATT	NM_001193482	LIMS1	643	190	1	0	4	0	0	0
s_18458	CTTCCAGCTTCTTTGTGGTC	NM_001195520	LRCOL1	1161	112	0	0	5	0	0	1
s_59015	TTGAACAGGAAACAATTTCC	NM_052972	LRG1	689	104	0	3	0	1	0	0
s_11549	ACCTGTTGGTTACTTCTGAT	NM_001135772	LRP5L	1973	0	86	0	0	0	168	38
s_69038	CGTCCGGACCTGCAGCTGTC	NM_199340	LRRC37A3	875	1	1	2	0	0	0	0
s_23456	GGTCGACCTGGGCGCGCCTG	NM_001268284	LRRC8E	965	0	0	0	1	1726	0	1
s_63229	TCATTTCTCCAGCCTGGGAA	NM_152611	LRRN4	638	1	1	2	0	0	0	0
s_45720	ACTGCTGCTTCCTACACTGA	NM_015564	LRRTM2	1257	0	0	4	112	1	0	0
s_26127	GAAGGCTGCACACCACTGAC	NM_001282928	LRRTM4	2228	0	117	0	24	0	0	1
s_62262	ACAAGCAGGAAGTGGTGAGG	NM_145867	LTC4S	285	3	0	678	0	1	0	0
s_00533	AAAAATCTCTTTAGAGTCAG	NM_000239	LYZ	633	1	57	0	1	0	0	0
s_61373	TGTTTAAGCCACTAAATTTG	NM_144634	LYZL4	211	0	0	0	1094	47	0	1
s_64136	AAATGGGACTCCAGAGGGCC	NM_153488	MAGEA2B	1832	0	1	1	0	0	0	15
s_37195	CCCATTGGGTCTGCTCCTCT	NM_005365	MAGEA9	4329	0	0	5	0	1	12	0
s_62091	AGCTCAGAGGACAGGAAGTG	NM_145331	MAP3K7	418	0	50	0	7	1	0	0
s_48436	AGTCTAATCAAACAGCCATT	NM_017923	MARCH1	1497	0	0	1	8	1	0	0
s_16565	CACTGCAACCTCTGCTCCCC	NM_001172304	MASTL	1639	0	0	0	1	0	1	1
s_15026	AACACCCTGTCTCCGCCCAT	NM_001164425	MBD3L3	4759	0	94	0	1	0	0	1
s_63904	GACCAGCCTCCCCGCGCTCC	NM_153259	MCOLN2	460	4	1889	3	0	0	0	0
s_19009	CCTCTACCGCGGAACTGACT	NM_001199112	MDH1	490	0	59	0	68	0	1	0
s_60248	AGTTCCGTGGCACTATAGCC	NM_133640	MED22	306	37	26820	47	0	0	0	0
s_25866	AGATACAGAATTGTGCCTTT	NM_001282667	MICAL2	534	6	21	8	0	0	0	0
s_25336	TAGATTTGGAACATTATGAG	NM_001281747	MLIP	582	0	0	1	2	0	0	31
s_41282	CCTGGCGCGGGATCTGCTGA	NM_007287	MME	403	2	2	3	0	0	0	0
s_45408	GGGAGCCGTCCGGGTAGAAG	NM_015387	MOB4	390	0	0	0	29	1051	0	1
s_30833	CCTTCAAAGGTTGGATCTCC	NM_002433	MOG	956	0	25	1	0	1	0	0
s_38134	CGCAAAAAAGCCGAAGTCAG	NM_005792	MPHOSPH6	292	1	1	1	0	0	0	0
s_58367	GGTCCCCCTGCGTGAAAGGA	NM_033296	MRFAP1	216	0	3	2	0	0	0	51
s_52023	CCCGCGTCCTGTGGAGTCTG	NM_021134	MRPL23	1490	10	9	17	0	0	0	0
s_53529	GGCCGCAATCACCCCGCCCC	NM_022915	MRPL44	1042	1	1	4	0	0	0	0
s_60823	CAGAGTTATTGCAGCTCAGC	NM_138777	MRRF	647	2	0	2	0	0	0	1
s_26658	CTCCAAGCGCCCAAGAACCT	NM_001286266	MRS2	2462	0	0	0	0	1	1	95
s_64613	AACAGTGAGTGCTAGAGGCC	NM_172165	MSH5	484	2	0	2	0	0	0	1
s_38456	CCCCGCCCGAGGTGATGACC	NM_005946	MT1A	493	0	0	1	0	0	20	21
s_57848	TCTTCCCAACTCCCAGCCCA	NM_032935	MT4	735	16	8	33	0	0	0	0
s_15534	CTGCGGAGCCTCTCCGCCCT	NM_001166262	MTIF3	765	2	3642	4	0	0	0	0
s_55140	CTCCTAGCCCCCGCCTCTCC	NM_025128	MUS81	838	1	1	0	10	0	0	0
s_45458	GAGGAAGGCTGAGCGCAGAG	NM_015419	MXRA5	171	244	1	1	0	0	0	0
s_30901	GATTGTCACAACACTCTGGG	NM_002469	MYF6	252	1	2	3	0	0	0	0
s_07752	CCCTCCTCCTGCCCACTCTC	NM_001080779	MYO1C	1086	34	0	0	1	0	12	0
s_08010	CGTCCCTGATAGACTTGCAT	NM_001085365	MZT2A	590	2	0	405	0	0	1	0
s_34228	CCAGTGTGCATTCCTCTTTG	NM_003960	NAT8	787	1	9	0	0	0	0	1
s_15776	CACCGAAGCCTCCTCCGTTC	NM_001167738	NAV1	1159	2	1	0	58	0	0	0
s_24685	AGATGACAAGAGTGAAACCA	NM_001278267	NBPF20	1604	9	1	1	0	0	0	0
s_06005	TGCAACTGCAGACCGTTACC	NM_001037675	NBPF9	938	1	61	0	1	0	0	0
s_01005	ACCTCCCTGGTGATAATGAC	NM_000433	NCF2	1265	2	1	1	0	0	0	0
s_00597	TGGCATTCTGTTGAACGATT	NM_000266	NDP	942	5	0	0	1	0	1	0
s_30953	CATCCGTTATTTCTTCCCCA	NM_002488	NDUFA2	540	3	1	1	0	0	0	0
s_30971	TCCCCACCTCCTCTGGGTTT	NM_002494	NDUFC1	2758	2	0	0	45	39	0	0
s_19784	TTGTTGAAATTCAGATTCGG	NM_001204055	NDUFC2	956	0	0	0	1	0	6390	2
s_31780	CAAGACCTTGGCGAGGCGGC	NM_002856	NECTIN2	349	2	1	3	0	0	0	0
s_13230	TTTCAATCCCGAAAGGAGGT	NM_001145108	NELL2	390	2	1	0	0	0	0	50
s_12103	GCCGAGGCGGGTGGATCACA	NM_001142275	NIPA1	349	1	0	4	0	0	0	87
s_60300	ACAGCCCCTCAAGGGGCGGT	NM_134444	NLRP4	239	0	0	0	3	0	1624	1
s_06450	CGTGCGTGCACACGTGTATG	NM_001040282	NM_001040282	1444	0	3	1	0	0	0	1
s_06595	CTCTCAGTGCCTTGGAAGAC	NM_001042395	NM_001042395	5888	0	0	0	31	1	0	52
s_07169	GACCAGCCGGCTTATTTAAT	NM_001077685	NM_001077685	2846	1	0	2	14	0	0	0
s_10037	TGGGGCGGGCTGTCCCAGGG	NM_001127386	NM_001127386	1377	0	121	1	0	0	0	1
s_23041	TGTTTTCATACACTATCGTA	NM_001258383	NM_001258383	723	2	2	2	0	0	0	0
s_36038	ATTTGTTTCATGCGCACACT	NM_004847	NM_004847	1643	0	0	19	4	0	5	0
s_57897	GGAAGTTACTGCTCGCCTCC	NM_032967	NM_032967	481	1	589	3	0	0	0	0
s_62145	CACCCCTCGCCCGCAAGCCC	NM_145665	NM_145665	1300	7	95	0	0	0	0	122
s_31013	GTAGGAGCTTTTGGGGTCAC	NM_002512	NME2	1057	0	81	1	0	32	0	0
s_64435	TTGAACAGAGGCCACACTTC	NM_170706	NMNAT2	744	0	23	1	0	53	0	0
s_18693	TTCCCCAGCCACTGGCCCCG	NM_001198546	NOL4	3683	4	86	0	14	0	0	0
s_39420	GCCCTTTCGGGGTAATAGTC	NM_006392	NOP56	600	104	9	5093	0	0	0	0
s_12894	CACTGCAAGCTCCGCCTCCC	NM_001144756	NPFFR2	731	1	39	1	0	0	0	0
s_35620	TTCAAGCCATCCTCCCACCT	NM_004646	NPHS1	602	12	10359	28	0	0	0	0
s_25722	TTGCTGGAACAAAATAAGTC	NM_001282507	NPIPA7	6393	0	0	0	2	2	0	1
s_25721	TACATTTGTTCCTGAGATAC	NM_001282507	NPIPA7	4559	27	142	0	23	0	0	0
s_48431	AGATTACTTCTGCTCGTCCT	NM_017921	NPLOC4	3072	1	49	0	0	0	0	1
s_48432	TGGACTTTCCTGTGCCGCTT	NM_017921	NPLOC4	577	0	0	8	0	48	0	1
s_19642	TAGAGTCCCAAGGATCTGTG	NM_001202233	NR4A1	1040	0	0	7	21	0	1	0
s_21604	GTTCCTCCCAGTCTCCTGTC	NM_001244973	NRP1	542	30	25	9186	0	0	0	0
s_35931	TGCACAAAACACCCTGTCCC	NM_004796	NRXN3	2225	0	0	0	42	0	5	40
s_38932	CTGCCCACCCCGCGCACCCC	NM_006178	NSF	948	0	33	2	0	0	0	1
s_20252	ATTGTAGCGAGGGTATCCAA	NM_001206736	NSFL1C	270	1	1596	2	0	0	0	0
s_63445	CGGAACAGATCAGGAGTCGC	NM_152729	NT5DC1	131	6	6	2564	0	0	0	0
s_52223	CCCGGGCTGTCAAGCGCGGG	NM_021229	NTN4	356	0	112	1	14	0	0	0
s_44300	GAAGAAGGCTAGAGAAAAAG	NM_014840	NUAK1	216	1	1	3	0	0	0	0
s_03009	CCCAGATACACTGGCCTATT	NM_001004480	OR11H6	1731	0	46	1	0	1	0	0
s_02951	ATTTCAGCAGTGCAGAGATT	NM_001004458	OR1S1	3063	0	0	0	11	0	1	1
s_02952	AAAATGCCACAGAAAAAGAC	NM_001004459	OR1S2	1299	0	0	0	28	2162	1	0
s_03032	GATGTAATCATCACAAACTG	NM_001004488	OR2A25	322	2	0	2	0	0	0	1
s_03490	TTATTTACAACCAACTGTAG	NM_001005285	OR2AT4	618	0	70	1	0	0	0	1
s_68092	AAGGTGAGGAAGGGGGTGTG	NM_198074	OR2C3	532	0	6	0	1	0	0	1
s_03104	TACCCATGTATTCTCCATCT	NM_001004704	OR4C6	5494	0	113	1	0	30	0	0
s_03299	GACTGACTGATATTTATTCT	NM_001005175	OR52N4	758	0	84	0	0	0	19	16
s_64095	TCGTATTGGATGGTTAATTT	NM_153445	OR5P3	600	2	1	2	0	0	0	0
s_03318	CCAAACTCCAGCTCCGTACT	NM_001005182	OR6C1	1914	0	7	1	0	0	8	0
s_03493	TTGAATGCCTGCTCTGTGTT	NM_001005286	OR6F1	2490	0	7	0	0	1	44	0
s_03378	TGGGCCACTGTTGCATCTAA	NM_001005202	OR8K3	366	1	51	0	0	0	0	49
s_57590	ACGTGACCCGCCCGCTCCGA	NM_032790	ORAI1	1210	0	85	1	0	0	0	65
s_16915	ATAAATGCTTAACAGACACA	NM_001174060	OSBPL10	1461	1	2439	3	0	0	0	0
s_62189	TCCAGGAGATCTGTTGAATA	NM_145739	OSBPL6	724	0	28	1	1	0	0	0
s_47117	ATTTGCTCCCGACCCGCTTT	NM_016470	OSER1	2895	0	0	11	1	1	0	0
s_59694	CCCACTTCCCAGTAGACACA	NM_080818	OXGR1	1238	0	0	1	0	1	1	0
s_31126	GTAGCTGGCTGGAGCCCTCT	NM_002559	P2RX3	272	1	1	1	0	0	0	0
s_12384	TCGCCCCGCCACCGTTACCG	NM_001142595	P4HA1	696	113	1	0	0	0	0	1
s_05054	ACCCTGCCCGGACAAGACCT	NM_001017973	P4HA2	3096	0	0	0	31	3	1	0
s_13869	TGACAAAATGTGAAAATTCG	NM_001145940	PAFAH1B3	1036	1	95	2	0	0	0	0
s_24353	CCGCCTCCCGACTGAACTCC	NM_001276717	PAK6	1854	3	0	1	1	0	0	0
s_15552	CTAACGCCACCCAACAAGTC	NM_001166279	PAN2	1311	3	36	0	0	0	0	1
s_31179	AGTGAAAGCCCGCACAAATT	NM_002582	PARN	1714	0	78	1	152	0	0	0
s_50692	TCCACTTTCCATCTCTCCAG	NM_020214	PARP6	1667	0	38	0	22	0	0	29
s_54329	TCACCATCCATTGTCAGAAG	NM_024615	PARP8	1038	4	0	0	0	1	0	1
s_31190	TTAAAGGGATTGTCAGAGGC	NM_002590	PCDH8	635	3	27	1	0	0	0	0
s_49852	GTTCTTTTCCTTTCTGTCTA	NM_018908	PCDHA5	1227	1	2	4	0	0	0	0
s_49871	TTTGCCTTTGTTGACTTTCA	NM_018915	PCDHGA2	708	0	24	2	0	1	0	0
s_49874	TAATTCACAGGTCAAACAGC	NM_018916	PCDHGA3	541	266	4	3127	0	0	0	0
s_17717	TGGGCGAACCCGGAGGCGCT	NM_001190482	PCSK5	196	8	6	13	0	0	0	0
s_35771	CGCGCGGCACCTCCCACTTC	NM_004716	PCSK7	640	183	21	9324	0	0	0	0
s_36404	GTCAGGAGTCGTGGTTTTCA	NM_005017	PCYT1A	483	1	3	4	0	0	0	0
s_31227	AAGAAAAACAAGAAACTTGG	NM_002609	PDGFRB	293	63	5	3	0	0	0	0
s_44691	CTAGTGACGCACCTCACTTC	NM_015027	PDXDC1	2467	43	1	0	0	1	0	0
s_33983	AGGGGAGCCCCGGCATCCAA	NM_003847	PEX11A	409	5	4797	6	0	0	0	0
s_31253	TGGGGGCAGCTGCCTTGGCT	NM_002620	PF4V1	204	7	5	9	0	0	0	0
s_36586	AGAAGATGTGCCAATGCCCC	NM_005091	PGLYRP1	784	5	6	10	0	0	0	0
s_58846	ATTAGTGCCCTCACATTTAT	NM_052891	PGLYRP3	2181	1	1	471	0	0	0	0
s_25303	ACTCCCAAAAGGCTATGCAG	NM_001281715	PHB	3794	110	0	0	0	1	17	0
s_59247	TCGCGCAGGTCGGCTGGGGG	NM_058004	PI4KA	55	4	2	4	0	0	0	0
s_31301	GTGAGCACCCACCCTACCGT	NM_002641	PIGA	649	7	4	9	0	0	0	0
s_31310	TCCTCCATCGTTGCAGCTTC	NM_002644	PIGR	2534	0	37	0	11	0	0	27
s_36434	GGCTACTTCCGGAAACACTC	NM_005027	PIK3R2	169	0	1	227	0	0	204	0
s_20604	ACGGAGATGGGCGGGAGGGG	NM_001242307	PITRM1	343	4	5313	6	0	0	0	0
s_57123	AGATTTCTGTGACGTGACTG	NM_032471	PKIB	509	1	96	1	0	0	0	0
s_52417	TCAATCACTGATGATCTCAA	NM_021796	PLAC1	1372	40	0	0	0	0	1	1
s_07795	CACCCACACGTCCTGCGGGC	NM_001080956	PLAGL1	1610	0	0	0	0	1	1	34
s_07797	GCGCTGTACCTGGGCGACCT	NM_001080956	PLAGL1	3737	49	28	13354	0	0	0	0
s_18506	ACATAAGCCTTCAATTCATT	NM_001195608	PLEKHA1	1135	0	0	8	9	0	0	3
s_52316	CAGCTGTCTGGTGCAGATTT	NM_021622	PLEKHA1	1229	0	11	22	0	0	8	0
s_14910	CCCGATCGCACTCACCTCCC	NM_001164189	PLIN3	782	1	0	1	0	0	0	1
s_31377	CGAGCAATGAGAATCAGCTC	NM_002676	PMM1	405	0	115	1	0	0	1	0
s_48081	CCGGCATGCTCCTCCTCCCC	NM_017761	PNRC2	1958	1	0	39	0	0	8	0
s_67142	TGAGTAGATTGCTTCTAAAT	NM_181808	POLN	685	7	1902	2	0	0	0	0
s_20193	ACCGCCCCTGCTGCCTTCCC	NM_001206559	POLR1D	912	0	3	1	71	0	0	0
s_11603	AAAAACCCTCTAAGATACAA	NM_001135936	POSTN	778	0	1	3	0	0	0	12
s_31421	CTCTGGGCGGCCGGGCAGGG	NM_002699	POU3F1	81	2	3753	6	0	0	0	0
s_67196	TGGAGCAGGCCTCAGGCTTC	NM_181876	PPP2R2C	371	1	68	0	0	1	0	0
s_08696	TTTGGCTCTCCCCAGATTAA	NM_001099852	PRAMEF20	6781	18	65	32	0	0	0	0
s_04287	TTTGGCTCTCCCCAGATTAC	NM_001010889	PRAMEF6	4391	0	19	2	0	0	0	32
s_06587	CTTCAGACAGCTGATAACTT	NM_001042385	PREPL	2799	2	6	0	8	0	0	0
s_16379	GACTCGCGACTCCATCTCAC	NM_001171603	PREPL	1879	0	13	0	10	0	5	0
s_20959	AAGAGTCTGATTATTGTTCT	NM_001242862	PRKACB	588	6	126	1	0	0	0	0
s_24234	GAGTCGATAACCTCAGCTCC	NM_001276290	PRKAR1A	354	0	52	8	136	0	0	0
s_14822	TTTTCAAAGGGCAAGCAGTT	NM_001163558	PRL	320	28	29	43	0	0	0	0
s_02098	TGTTTTGTCTGTCTATTTTC	NM_000949	PRLR	326	1	295	1	0	0	0	0
s_25667	GTCTGTATCTGCTATTGTGT	NM_001282471	PRORY	568	34	27431	57	0	0	0	0
s_43644	CAAGTGCTGTCCAATTGTTT	NM_014502	PRPF19	1502	5	1729	5	0	0	0	0
s_65817	AAGAGACCCAGGGTCAATTT	NM_175886	PRPS1L1	1294	1	101	0	0	0	0	1
s_68943	CTTTCTCATCCTCCTCTATG	NM_199183	PRSS45	1403	0	1	2	0	1	0	0
s_07607	CTGGATTACAAAGTCTTCTC	NM_001080492	PRSS54	1675	0	0	1	0	1	0	1
s_31593	AGGACACACACAGCCTACAC	NM_002773	PRSS8	828	2	4348	8	0	0	0	0
s_05659	ATCACTGCTGAAAAAGGCAG	NM_001031850	PSG6	2810	0	0	0	74	0	11	4
s_31619	TTTCCTTTTGTCTGTGTTTC	NM_002784	PSG9	1132	2	0	1	1	0	0	0
s_23953	TACTTTCCGTTTGTAACTGA	NM_001271779	PSMD6	1738	0	18	0	55	0	0	74
s_13993	TAACTGAGATTGGTTCCTTG	NM_001146155	PTGR2	1957	2	61	5	0	0	0	0
s_59410	GCGGTGGTCCGTGGGTAGCG	NM_080422	PTPN2	96	2	3	7	0	0	0	0
s_20417	ACAGGCTGCTGCAGTAGACC	NM_001207015	PTPRR	249	1	1	2	0	0	0	0
s_59987	CCCTGCCCCCGACCCGGCGG	NM_130853	PTPRS	648	2	1	3	0	0	0	0
s_04736	CCTCATAACATGTGGGGGTC	NM_001013658	PTX4	948	0	45	0	0	1	0	1
s_46880	AGCCAACATTTACCACTTAT	NM_016322	RAB14	878	1	1	3	0	0	0	0
s_34859	AAGAGCTTCTACTATACGCA	NM_004283	RAB3D	522	0	1	0	1	1	0	0
s_59793	GCTTCATTTGTGAAAACAAA	NM_080879	RAB40A	683	8	2	0	4	0	0	0
s_05651	ACACAGCAGTTAATTCATCA	NM_001031834	RAB40AL	2822	0	0	11	52	0	0	4
s_05701	CAATCCTATGACCACTCGAG	NM_001032726	RAB41	289	243	1	2	0	0	0	0
s_47223	TACAAGTCCCATGAAGTCCC	NM_016530	RAB8B	393	217	58	0	0	0	0	70
s_27152	GTAATTTTGAGCTGTTATTC	NM_001287061	RABGEF1	497	0	0	0	0	4	3	2
s_35485	TGGGACAAGCATATGGTCGC	NM_004582	RABGGTB	187	0	0	7	0	55	0	1
s_59997	AGGGACACTAGCATGGAAAC	NM_130900	RAET1L	2606	3	234	1	0	0	0	0
s_18849	GGTGGAAACGTCTGTAACCT	NM_001198843	RBM4	362	6	4	3505	0	0	0	0
s_03758	GAGACCACGCTTGTGCCACG	NM_001006121	RBMY1B	3416	0	2	2	0	12	0	0
s_33672	TAGCAAGGCAGAGAGAAATC	NM_003708	RDH16	806	1	124	0	18	0	0	0
s_14735	AGATTTTTAGAGTCCCGGAG	NM_001163130	RDM1	869	30	0	1	26	0	0	0
s_08639	GCTGGTGGTCGCCATGGCAA	NM_001099696	REPIN1	151	0	0	0	0	1	1	1
s_07799	CGTCACAGGCTCCGGTGCCC	NM_001080975	REPS2	576	3	1	3	0	0	0	0
s_15560	GAAACCCGAGCGCGAGGGGG	NM_001166286	RGMA	305	3181	2	2	0	0	0	0
s_08629	GCGTGGGAGGGGGAGTAGGA	NM_001099685	RHOXF2B	1129	1	1	4	0	0	0	0
s_18141	ACCAGTTCTGCAGAGAGCCC	NM_001193523	RIPOR1	381	0	0	2	166	0	0	1
s_26973	CGCTCTCACGGCCTCAGTCC	NM_001286719	RMDN1	923	4	0	1	0	0	0	1
s_31959	GCTCGTCCGGGATTTGAACC	NM_002937	RNASE4	1070	0	0	1	0	1	56	0
s_54242	TCACAAATAATTGAGGACCA	NM_024570	RNASEH2B	452	2	4561	11	0	0	0	0
s_52021	CCTCATCAGCAGACAGAAAG	NM_021133	RNASEL	1858	349	13	4	0	0	0	0
s_63117	CTTTGGACCATTACCCAAAA	NM_152553	RNF217	646	0	0	0	1	1	0	1
s_40541	ACTCGCTACACGCTGTCGCC	NM_006913	RNF5	1271	0	124	1	1	0	0	0
s_36513	TCCTGTCCTGTTTCTCCTCA	NM_005060	RORC	3242	0	2	0	0	142	0	1
s_19159	CTTTGAGACAGTCCCTAAGT	NM_001199342	RPL17	5111	2	18	9	0	0	0	0
s_02158	AAATTTCCGACCCCACGCTT	NM_000979	RPL18	792	0	37	0	1	1	0	0
s_02161	AACGAAGTCTCGCTGAAGAG	NM_000980	RPL18A	610	1	0	1	0	0	0	1
s_58657	CAGGGAACCACCACGTTGTA	NM_033625	RPL34	1579	3	0	0	0	1	0	1
s_45066	CTTTTCGGCTCTCAGTGCTA	NM_015203	RPRD2	344	1	233	1	0	0	0	0
s_05707	CGGCTTGCCCACACAAAACA	NM_001033	RRM1	1344	1	0	22	0	0	1	0
s_14616	TGCGATAGAACGAGGGGCAG	NM_001161664	RSPH4A	263	1	89	0	64	0	0	0
s_63383	CCTCACAGTTCAGAGCTGCA	NM_152694	RTL3	1261	0	40	0	21	0	0	114
s_05885	AAGCTAATCCCCGACCATAT	NM_001036	RYR3	3078	0	1	0	6	0	1	0
s_67463	CCTTGCAGGGCACTTTCCTT	NM_182610	SAMD7	3032	25	3	1	0	0	0	0
s_06199	AAGTATCCTGGGGTAGAATC	NM_001039651	SAPCD1	997	4	1	2	0	0	0	0
s_28033	CGAGTAGGCAGTCGGGGCGA	NM_001290229	SCAMP1	673	1	3	3	0	0	0	0
s_65378	CTGAGGATGAATGTGACTCC	NM_173833	SCARA5	1211	263	0	1	0	0	0	1
s_60934	CTTACGCTAGCCTCATTTCT	NM_138969	SDR16C5	1031	1	18	1	0	0	0	0
s_64491	TTAGGTGGTGGGTTTACTCT	NM_170746	SELENOH	1870	72	1	0	65	0	0	0
s_32127	CAAAGGCATTTTCTTTCTTC	NM_003007	SEMG1	1399	271	1	0	0	0	9	0
s_31298	TTGTCTGCACAGCTTCCAAA	NM_002639	SERPINB5	1238	76	1	0	0	1	0	0
s_42144	AAATAATTTGTAATGCCGTG	NM_012426	SF3B3	936	0	107	1	8	0	0	0
s_36528	TCAAGCATAGTAATTGCAAT	NM_005066	SFPQ	924	0	0	0	28	1	1	0
s_11502	CCTGGAGCATGCACCAAATC	NM_001135697	SGCA	1383	0	0	5	21	0	40	0
s_04482	CGGAGCCTGCGGTCGGGTCT	NM_001012413	SGO1	3966	2	0	1	0	0	0	1
s_08271	GACCCCCGTGGCGCGCGCCC	NM_001098509	SGSM2	521	2	0	1	0	0	0	2
s_37470	CTCCATAGACCCCGCCCACT	NM_005490	SH2D3A	4872	1	103	0	0	0	0	1
s_67746	TAGGGCAGGGGAGAGGGGCT	NM_183001	SHC1	246	1	1	0	30	0	0	0
s_24169	AACGTGAAATGTCACACTAG	NM_001272066	SHISA5	2858	37	162	0	2	0	0	0
s_24178	GCTGGTGGAACAGGGCCGGT	NM_001272082	SHISA5	195	1372	1	1	0	0	0	0
s_55443	TCCCGGCAAAGCCCAGCTAC	NM_030593	SIRT2	2644	188	0	0	0	0	1	1
s_15383	CTCAAGACTCTGCGTCTCCG	NM_001166017	SKA3	538	2	1558	5	0	0	0	0
s_38545	GGCGGAAGCGGGCGGCGCTA	NM_005983	SKP2	44	3	4	7	0	0	0	0
s_01414	GGCCAACGCAAGCAGCAACT	NM_000617	SLC11A2	1500	1	58	0	0	1	0	0
s_36546	CCTGTGTGACCTCGGGTGAG	NM_005072	SLC12A4	1081	1	32	0	0	0	0	1
s_11186	GTGCGAAGGGTTCCTGAATC	NM_001134771	SLC12A5	131	0	0	0	457	2	1	0
s_23939	AAGAAGGGATCCTCAACCTC	NM_001271765	SLC16A5	904	4	1098	7	0	0	0	0
s_47365	CCGCAATGGCCCGCAGACCC	NM_016609	SLC22A17	985	7	0	1	0	0	0	1
s_69583	ATTGTCTATAGCTATTTCCA	NM_205850	SLC24A5	512	11	7	15	0	0	0	0
s_62064	AGCAAGATGTCTAGCAGGCT	NM_145305	SLC25A43	2151	0	0	0	45	1	0	8
s_49254	TTTTTTCCTTTGTCTTCTGC	NM_018344	SLC29A3	997	0	3	0	19	1	0	0
s_48468	TGCTTCACTCGCGCCCCTTC	NM_017945	SLC35A5	1825	0	0	0	1	1	1	0
s_19348	CTCAGCGTCCCCTGCCCCGT	NM_001199787	SLC35E2	1443	0	0	0	13	0	19	64
s_04013	CCAGTATGGACCAGCCTGCT	NM_001008487	SLC41A3	1679	1	0	0	1	0	0	1
s_09743	GTCTCCAACTGCTGCTCAGA	NM_001122847	SLC6A12	1397	62	0	0	3	1	0	0
s_16618	GCGCGTCCGCTGGAAAAATT	NM_001172504	SLC6A2	512	1	1	1	0	0	0	0
s_23310	AACTGGACACCAAGAAATCC	NM_001267036	SLC7A8	1131	8	0	1	0	0	1	0
s_66508	TTCCCAAGAACTAGATCACT	NM_178527	SLC9C2	2029	1	0	0	0	1	1	0
s_66210	CGTTGACGTACGCCTTAGTA	NM_178044	SLX1B	784	1	2	7	0	0	0	0
s_11608	GCCCGCGGTTTCGCTTGAGT	NM_001135937	SMAD2	241	2	1	5	0	0	0	0
s_38370	GGTGAGGCCGCAGAGGCGGA	NM_005902	SMAD3	244	39	12	6	0	0	0	0
s_13213	ATAGGAGTTAACCACTTTTT	NM_001145102	SMAD3	1129	1763	8	3	0	0	0	0
s_17794	TCGGCTGGGCTGTTGGAAGA	NM_001190821	SMAD7	621	38	33369	49	0	0	0	0
s_53304	GGAAGAGAATGAATGGAGCC	NM_022733	SMAP2	225	2	3	9	0	0	0	0
s_00780	TCACTGCAGCCTCGACTTCT	NM_000344	SMN1	1053	0	5	0	106	0	11	0
s_40119	GAAGAAACAGACTTTTCCCC	NM_006714	SMPDL3A	706	180	13	6511	0	0	0	0
s_44069	TGCTCGTTGTCTCTGTTCCC	NM_014723	SNPH	948	825	1	0	0	0	2	0
s_32331	GCAATCAGGCTGTTCACCTA	NM_003089	SNRNP70	405	1	1580	3	0	0	0	0
s_33394	TGGATAGCACCCTTGGAGCT	NM_003578	SOAT2	558	5	0	1	0	1	0	0
s_32362	GAGAAAGAAAATCGCCTGTT	NM_003102	SOD3	1045	0	0	0	1	0	1	1
s_39517	CCCACATATTATTGTGACCT	NM_006434	SORBS1	1253	0	0	3	4	1	0	0
s_51904	CCAGGAGATGCAGTTGAATA	NM_021069	SORBS2	3225	0	53	5	48	0	0	0
s_40891	AACCTGCTCGAGCGCTCGGC	NM_007084	SOX21	1389	1	89	48	0	0	0	0
s_64651	GACCAATTGGGCATAAGAGT	NM_172218	SPAG1	902	0	46	0	59	0	0	3
s_04145	TGTGGCTTTGCCTTGCCACC	NM_001009615	SPANXN2	166	1	1	5	0	0	0	0
s_04130	CACCACTGCTGACCACTCCC	NM_001009609	SPANXN3	1523	1	128	0	0	0	1	0
s_61394	CTTTCAGTCTCAGATTTAGT	NM_144644	SPATA4	1747	0	58	0	0	34	0	1
s_19854	ACCTGCCCTGGCCCCATTAT	NM_001204160	SPHK2	1082	0	66	1	0	0	4	0
s_26108	AAGGAAGCTCGACTCTCCGC	NM_001282916	SPIDR	545	0	0	0	1407	220	0	1
s_07690	AAATACTTTGTTCTTTCCTC	NM_001080525	SPINK8	554	0	48	1	0	0	0	1
s_32429	CACACACACAAGCGCACTCC	NM_003128	SPTBN1	571	1	128	3	0	0	0	0
s_54288	GCTTCTGATGAATCATATTC	NM_024592	SRD5A3	460	0	17	2	0	0	36	0
s_61999	TTTTCCCCCATACCTCAATA	NM_145268	SSMEM1	1295	0	38	0	1	0	0	33
s_15024	CTACTGTTCTGACTTCTAAT	NM_001164417	SSX2B	5510	0	80	0	0	6	0	2
s_06822	GTCAGTCGGCCACGATTGGT	NM_001042749	STAG2	425	0	2	1	0	0	0	5
s_21239	TTCTCTGGGACTTTATTTTA	NM_001243466	STARD13	1842	1	1	3	0	0	0	0
s_32475	TACCCATCCCTTCCATCCCA	NM_003151	STAT4	1228	5	0	1	0	0	0	51
s_18719	TCTCTTGGATAACATTTGCA	NM_001198594	STON1-GTF2A1L	2014	4	7	1	0	0	0	0
s_11188	CCTGTTTCGCCTCCCCCAAC	NM_001134773	STX16	304	0	0	0	461	0	1	1
s_44595	GGGGTGCCCGGGGACGTCAA	NM_014980	STXBP5L	96	28	18	33	0	0	0	0
s_33987	CTTCAAGTCCCTTGTCTCCC	NM_003849	SUCLG1	669	6	1	0	0	0	1	0
s_44395	GGCCACCTCGTGCGCGACGG	NM_014884	SUGP2	136	3	4	11	0	0	0	0
s_32896	TAGTACTGATGCGCAGGACC	NM_003352	SUMO1	1332	1	127	0	0	0	0	67
s_65573	ACACACCCCTGGCCCTCCAT	NM_174959	SVOPL	1862	0	0	0	97	0	3	1
s_08652	CACCACACTGCACTCCAGCC	NM_001099748	SYBU	1840	6	0	1	1	0	0	0
s_62181	CCGACCACCTGCGGCCGCCA	NM_145728	SYNM	858	2090	1	4	0	0	0	0
s_51385	TTTTATTCATCTAGGTGATC	NM_020783	SYT4	678	5	0	2	0	0	0	1
s_46952	AGTTAGTGCTCAAGCCCTCA	NM_016360	TACO1	469	0	0	0	1	1	0	2
s_08183	AAATCACCATGGCATGCTAA	NM_001097643	TAS2R30	1697	0	57	1	0	0	1	0
s_23358	ACGGCTGCCCTCAGTAAAGA	NM_001267571	TBC1D2	887	0	63	17	13	0	0	0
s_06960	TGAATATCCCAGAAAAATAC	NM_001061	TBXAS1	391	1254	2	1	0	0	0	0
s_13636	AGGCGCGCGGTCCAAGTCGC	NM_001145541	TCP11L1	80	0	1	2	0	0	0	2
s_50025	ACTCACTTCTTGCTCAGTTT	NM_018975	TERF2IP	2462	1	39	0	0	0	1	0
s_17296	ATACATATCAGAGTATCTGC	NM_001178142	TFDP2	504	0	1	1	0	0	0	122
s_67337	CCTGCATCCGTCGCCGGCCC	NM_182529	THAP5	1370	3	52	0	5	0	0	0
s_20152	GAGAGGTTACTGTCTTGCCT	NM_001205273	THEG5	848	222	0	1	0	0	0	1
s_48318	TTTTGATCTGGGCACTAACG	NM_017872	THG1L	1322	4	0	0	0	1	0	20
s_56549	TCACGTGCATGTTCAACATT	NM_032136	TKTL2	2183	2	1	2	0	0	0	0
s_07760	CTGGAAGAGACAGATTCTGG	NM_001080825	TMEM120B	286	3	0	3	0	0	0	1
s_57836	TCTCCAATCCAAACGCCAGG	NM_032927	TMEM128	1487	0	6	0	1	0	1	0
s_07269	CTCTCTCTCCACCTGGAACC	NM_001079809	TMEM183B	1211	28	116	0	0	6	0	0
s_63548	ATCTTCGCACCACCGAACCC	NM_152774	TMEM196	1368	0	18	1	0	0	0	38
s_15038	AAGGCAGCAATCCAAAGCAA	NM_001164436	TMEM212	1980	2	50	773	0	0	0	0
s_07630	TCTCCTCCCAGCCCTGAGCG	NM_001080501	TMEM223	1200	3	72	0	0	0	0	1
s_25627	GCTTTGAATTGTGAGATCAG	NM_001282448	TMEM262	987	1	61	1	0	0	0	0
s_53839	CCAGCTGCGTCCGTGGTGCT	NM_024074	TMEM38A	1625	0	1	0	1	0	6	0
s_11805	GGAGCGCGCTGAGCGTGTGC	NM_001136218	TMEM51	437	312	0	1	0	0	1	0
s_26914	GGTTACTGGAGACTTAAAAC	NM_001286660	TMEM68	415	6	5059	10	0	0	0	0
s_15850	CAGAGCAGAGCCCCACGCCA	NM_001167942	TNFAIP8L1	846	2	0	1	0	0	13	0
s_58946	TCACTGCAAGCTCTGCCTCC	NM_052945	TNFRSF13C	1090	0	102	1	4	0	0	0
s_33931	TGGGAGGGGCCTCACCAGCC	NM_003823	TNFRSF6B	286	8	4	4	0	0	0	0
s_38118	TGGCGCAGGAGGAGGGGCTG	NM_005781	TNK2	294	1	51	0	0	1	0	0
s_11530	GTCAGGGGCGTGGCTTAAAG	NM_001135730	TOM1	90	3	4	6	0	0	0	0
s_22982	TGTGCTTAGTCCCATTTTAC	NM_001258321	TP53I11	2295	3	122	1	0	0	0	0
s_44258	TGCTCTCCGCTCGCAGACTT	NM_014817	TRIL	1594	4250	24	5	0	0	0	0
s_18357	CTCCAAGGGCAAGCGCGAGA	NM_001195227	TRPM4	383	22	8	23	0	0	0	0
s_01268	CTTTAATAATGTCAGTTTCC	NM_000549	TSHB	968	797	2	5	0	0	0	0
s_08854	GAATCCCAGTCTTAAGACCC	NM_001100917	TSPAN19	383	7	2715	2	0	0	0	0
s_64944	AAACCGTCTCCGCCCCCCAC	NM_173500	TTBK2	971	0	36	0	40	0	42	0
s_69854	GGCCAATCAGAACTGGGATC	NM_207312	TUBA3E	1522	1161	2	2	0	0	0	0
s_32856	CAGTCACCCCCAGAGACACA	NM_003329	TXN	911	0	43	1	0	0	0	1
s_67570	TCAGTTTGGCAGTTCCCTAA	NM_182729	TXNRD1	315	12090	12	31	0	0	0	0
s_01269	CACAAGGAAATCAGTTGGAA	NM_000550	TYRP1	860	0	0	0	7	1	0	2
s_25783	AGGAAATATCTGCGTGCTCG	NM_001282578	UBE2V1	1564	4	150	0	0	1	0	0
s_23740	CCCATTTACTCTCGTTACTG	NM_001271015	UBE2W	410	0	137	1	0	0	41	0
s_69457	GGGGGGGCTCATTTCCAGAG	NM_203412	UBL4B	121	11	7	22	0	0	0	0
s_65504	ACGTCGTGACGCTTGCTTCC	NM_174916	UBR1	1690	0	90	4	7	0	0	0
s_62097	AAGACAACCCTGAGTGAGGA	NM_145345	UBXN11	655	0	1	2	0	0	0	23
s_55290	TGCTCCACCCCGTCACGCCC	NM_025218	ULBP1	1175	2744	5	6	0	0	0	0
s_64849	GGGATCAAGGACAGATGTAA	NM_173355	UPP2	744	4	49	1	0	0	0	0
s_04162	TGTCTTCTTATTGGCTACCA	NM_001009899	USF3	1231	12	5063	9	0	0	0	0
s_56318	CAATAACAAGTCACGTGACC	NM_031941	USHBP1	840	100	1	1	0	0	0	0
s_57526	GTTGAGCCCGCCCACACTTC	NM_032747	USMG5	723	2	1	1	0	0	0	0
s_22574	GGTGGGGTTGACTTACAGAA	NM_001256853	USP17L12	1219	4	1	0	0	1	0	0
s_20621	TCGCGCACCTGATGAGTGGG	NM_001242326	USP17L25	4119	8	48	2	0	0	0	0
s_47519	CCCAGCTACTCCGGAGCCTG	NM_017414	USP18	979	1	14	1	0	0	0	0
s_19049	TTCTGCTGGGGGCAACCTCG	NM_001199162	USP19	926	0	81	1	0	18	0	0
s_07604	ATGCACTCTGTCTTCTTCTA	NM_001080491	USP6NL	1585	0	97	1	0	1	0	0
s_06181	AGGACGGGCATCCGCGGCTG	NM_001039590	USP9X	465	0	0	0	29	838	1	0
s_38811	GATCGAGGGAGCAGGAGCCG	NM_006113	VAV3	1208	2	1	0	0	0	0	1
s_67198	AAGGCCTTCCTTCCCACCCA	NM_181880	VCY1B	3596	188	0	1	28	0	0	0
s_32952	CTCCCCTTACGCGCTGGTGC	NM_003375	VDAC2	342	1	1	9	0	0	0	0
s_11499	GGACCGCACCTGTGCCCTTG	NM_001135694	VDAC3	173	0	86	1	11	0	0	0
s_26411	GCATCAGTAATTCTAAGAGC	NM_001284391	VGLL4	1045	0	13	1	0	0	0	1
s_10325	TTCTTAGCTTAGAGAGCGTG	NM_001128221	VGLL4	1148	0	0	4	3	0	1	0
s_69618	CAAGACCAGCCTCGCCAACA	NM_206824	VKORC1	605	2356	1	4	0	0	0	0
s_32972	ATCCCCGTCCTTCTGCTCCC	NM_003384	VRK1	781	2	66	1	0	0	0	0
s_32974	GCTAAGAGACTCCAACTCCC	NM_003384	VRK1	868	0	1	0	1	0	0	1
s_39978	GCGGCCCCGTGAGTTGGCCC	NM_006646	WASF3	169	6	5	9	0	0	0	0
s_12165	TTGAATATGCACATTAGCAG	NM_001142319	WDCP	270	0	3	7	0	0	0	1
s_55144	ATTTACGCACGCGCCTTTGA	NM_025132	WDR19	1199	4649	1	9	0	0	0	0
s_59224	AGGCTCCAGGCGCGGCCAGG	NM_057168	WNT16	370	1	12	5	0	0	0	0
s_22068	AATCAGTTTACGAGCCGATG	NM_001256105	WNT5A	1491	3912	3	7	0	0	0	0
s_00865	CGCTTGGTGATTCAGAGTAT	NM_000380	XPA	264	0	1	4	0	1	0	0
s_19080	AGTGGCAGAACCCAGCTTTC	NM_001199202	ZBBX	1501	3	0	2	0	0	0	22
s_51549	CACTAGTCTCTCCGCTCTCT	NM_020861	ZBTB2	510	322	3	3	0	0	0	0
s_54672	CCTGCCAGATCCTCCCTGAG	NM_024786	ZDHHC11	2107	0	1	10	0	0	0	1
s_16659	ACAAGTCCCGAAAGGCATGG	NM_001172658	ZFYVE28	3233	133	110	0	1	0	0	0
s_65531	GACCCCTGGGCTCTGATGGC	NM_174929	ZMIZ2	420	26946	18	49	0	0	0	0
s_42624	AACCGACCGCGATTCCACTG	NM_013398	ZNF224	2230	1	0	1	0	0	0	1
s_23382	CATTTTACAACTGAGGGTTG	NM_001267597	ZNF248	596	3	1	4	0	0	0	0
s_52059	AGCACACCTTCTGTCATTCA	NM_021148	ZNF273	734	31775	34	48	0	0	0	0
s_16684	CTGAAAGAAGAGTGACAGCT	NM_001172671	ZNF430	2277	0	0	4	320	0	0	1
s_63901	GGATTTCGGAATAGGCACAG	NM_153257	ZNF461	357	2	1	2	0	0	0	0
s_27205	CACACGGCGTGACGCGCGCT	NM_001287256	ZNF596	81	803	3	1	0	0	0	0
s_57466	CTCTACCTCAGGAGCCATGA	NM_032689	ZNF607	533	13	3	4	0	0	0	0
s_11687	GCTGCTGTAGCCCGGAACTG	NM_001136036	ZNF692	313	4	6176	9	0	0	0	0
s_68538	TCGGGTAGACCTCTTTTCAT	NM_198542	ZNF773	1567	0	0	0	2	1	1	0
s_69013	AACTTTTCGCGCCTCGCGTC	NM_199321	ZPBP2	3033	0	42	4	0	0	1	0
s_67410	GGCCGCGGTTCCAGTCGCCT	NM_182572	ZSCAN1	922	1	79	0	0	1	0	0
s_51591	GCCGAGCGCTCTCGCGGATC	NM_020883	ZSWIM5	336	1	121	0	0	0	0	1
s_06804	TCGGGGGCCAGGAGCGCGTC	NM_001042698	ZSWIM7	411	3	0	0	0	0	3422	3
s_61452	CTCTGGTTTTCCCCCAAAAC	NM_144670	A2ML1	764	2	180	0	0	0	0	0
s_24051	AAAATTTGAACCCATGACGT	NM_001271885	AAGAB	898	1	0	0	45	0	0	0
s_24056	TCTGTGCCATGGCTAGGTCA	NM_001271886	AAGAB	1860	3	63	0	0	0	0	0
s_44451	TCTCAGTGCAGACAGAGTTC	NM_014911	AAK1	1172	0	3	5	0	0	0	0
s_08099	CTGACTGAGGCCCCAGGGTT	NM_001088	AANAT	1626	0	0	6	0	0	7	0
s_45626	ACTTTGGGCTCAAGCAGTCA	NM_015511	AAR2	1623	0	1	1	0	0	0	0
s_59381	ATTTTATTCCCAACCAACCA	NM_080284	ABCA6	764	0	0	0	20	0	22	0
s_66557	AGTTGCACTCCCCTCCTTGT	NM_178559	ABCB5	855	2	0	0	13	0	0	0
s_58178	ATTTTCCCTGCTTTCACTCT	NM_033151	ABCC11	1738	0	0	0	0	0	5	1
s_70138	TCTGTTCCCTCACAAGTCAC	NM_207627	ABCG1	724	1	0	0	0	0	0	1
s_45758	CGCTCCCGGTCGTGCCCGAA	NM_015600	ABHD12	577	0	0	0	11	0	0	1
s_67148	GGCCGCGAACAGCCTGACCC	NM_181814	ABHD12B	184	0	0	1	0	0	20	0
s_36714	CCCGCGCCCGCCCATGGCCG	NM_005157	ABL1	882	0	2	3	0	0	0	0
s_02676	AGTGATCAAAATCTGGATTC	NM_001003408	ABLIM1	305	0	1	1	0	0	0	0
s_44526	TGTTTTCCCTCCCTCGATCC	NM_014945	ABLIM3	614	0	0	0	8	0	0	42
s_62163	CCCGCACCAAGCCGGGACTG	NM_145698	ACBD5	374	1	0	1	0	0	0	0
s_49306	CCCACTCGGAGGGCGCCGGC	NM_018367	ACER3	226	0	1	0	0	0	0	7
s_59893	TCCCCCACTCGCGATAGTCC	NM_130767	ACOT12	936	0	57	0	0	0	0	1
s_28943	CAGAGGCAAACGCGAATTTG	NM_001610	ACP2	400	2	0	19	0	0	0	0
s_57150	AAGAAAAAGACGCTAAGTGA	NM_032489	ACRBP	915	100	1	0	0	0	0	0
s_50495	AAGGGCCAACTTGCCTGAAC	NM_020069	ACRV1	920	130	0	0	0	0	0	27
s_50496	AATAAGCAGTGGGTTGCTAA	NM_020069	ACRV1	692	0	0	3	0	0	8	0
s_27739	TTATGAAGCCATGACCCTAA	NM_001289177	ACSBG2	1206	0	0	0	0	1	0	1
s_27738	CCTAATGGCAGGGATTGTGC	NM_001289177	ACSBG2	289	0	101	0	0	0	8	0
s_09091	CAATAATTTTCTGTCAGTCC	NM_001105069	ACSM2B	1910	1	74	0	0	0	0	0
s_21822	CCACCCCTTCTTCTGCTGCC	NM_001252677	ACSS1	319	1	59	0	0	0	0	0
s_20662	GGAATCTGAGGGCCCACTGA	NM_001242393	ACSS2	132	0	1	0	10	0	0	0
s_66502	TGCGCTAGAAGCTAATACGA	NM_178525	ACTL9	254	1	158	0	0	0	0	0
s_09059	CTCCGCCGCGAGATCCACCC	NM_001104	ACTN3	961	0	54	0	0	0	0	27
s_52414	TGGAGAAGGAATAGAGAAAT	NM_021794	ADAM30	830	3	60	0	0	0	0	0
s_45991	TCACTGCAACCTCTGCCCCC	NM_015841	ADAR	473	3	1	0	0	0	0	0
s_58770	GGTCGCGGGCGCCCGGGGCC	NM_052853	ADCK2	20	0	2	3	0	0	0	0
s_23765	ATGGTGGAAACTCCAGCAGA	NM_001271052	ADGRE2	394	0	0	1	9	0	0	0
s_13779	CCGGTCAGTCGTGCGTGGCC	NM_001145771	ADGRG1	343	0	0	6	0	0	0	1
s_01500	CAAATGATGTGGTAAGAGGC	NM_000670	ADH4	670	0	152	1	0	0	0	0
s_01504	GCAGAACTCGTTTTTTTTGT	NM_000671	ADH5	985	0	0	0	0	0	4	1
s_61408	CAGAACGCCAGCTGCCCCAG	NM_144650	ADHFE1	263	0	0	1	1	0	0	0
s_05147	AGGCAGTGAGACAGACAGTC	NM_001018082	ADIG	354	1	0	1	0	0	0	0
s_28124	CTCCACCCGCCCCGGGGTAG	NM_001290557	ADIPOR1	752	0	18	0	0	0	0	9
s_01527	ACAACTTGGGAAACTTCTCT	NM_000682	ADRA2B	1048	0	50	0	0	0	0	1
s_16133	CAGTGTGCATGGTAAATCGT	NM_001170628	AFF2	933	1	53	0	0	0	0	0
s_25219	TTTCACTCCCTCTAGGGCCA	NM_001281300	AGAP3	1085	0	1	0	0	6	0	0
s_07166	GGACTAAAATCTCAGGAAGC	NM_001077665	AGAP6	448	0	0	13	0	0	16	0
s_66567	CCCAGAGGATGCCGGGAACT	NM_178563	AGBL3	2123	3	0	42	0	0	0	0
s_15127	CCGCGTCGGGTAAACCTGTT	NM_001164623	AGO2	693	0	2	0	0	0	426	0
s_68593	AGGGGGAGGAGGAGGGCGCG	NM_198576	AGRN	323	0	67	1	0	0	0	0
s_26971	TCTCTGCGCGCCTGACGGGA	NM_001286715	AGTPBP1	270	0	34	0	0	0	0	1
s_20802	TTACATTCTGTTGCAAATTG	NM_001242675	AHCYL1	1470	0	0	7	0	0	13	0
s_53460	AGAAGAGTTGCCCCTACCTC	NM_022831	AIDA	779	1	24	0	0	0	0	0
s_57878	TACTTTTGTGGTAGCAAAAG	NM_032955	AIF1	1595	0	0	1	0	0	0	7
s_10871	CGCCTGTAATCCCAGCACTT	NM_001130846	AIFM1	2245	0	74	0	0	1	0	0
s_39223	CGTTGTGCTCCACCCTTTCC	NM_006303	AIMP2	564	0	63	0	0	0	1	0
s_26486	CTTTTTGTTCCACCCCAAGA	NM_001285401	AIPL1	1460	0	18	0	1	0	0	0
s_69509	TGCAGTAGACCGCGGTCCCC	NM_203464	AK4	2226	0	0	5	0	0	0	1
s_20992	CGCGATCTGTCAGGAGCCCG	NM_001242902	AKAP1	685	0	0	7	0	0	2	0
s_33181	CGAGAGAGCCGTCATCTCTC	NM_003488	AKAP1	90	0	0	0	3	0	0	24
s_66598	TATTGCAGTTGAACAGACTG	NM_178813	AKAP14	2111	0	0	16	0	0	0	17
s_66597	TAAATGACTTCAGACACTGA	NM_178813	AKAP14	1195	0	24	0	0	0	0	1
s_50745	CTTGTGCAAAGTTCTCTCTT	NM_020299	AKR1B10	1374	0	1	0	0	1	0	0
s_11393	GCAGAAGGAACTCATCATCA	NM_001135241	AKR1C2	1052	0	6	0	0	0	0	51
s_23750	TAGACGACGGAATTTTCGAT	NM_001271025	AKR1E2	839	10	0	0	0	0	0	38
s_21062	CTGCGCACATTAGACAACTT	NM_001243028	AKT2	930	0	7	20	0	0	0	0
s_01545	AGGATTGAAAAGAGTCTAAA	NM_000689	ALDH1A1	228	81	1	0	0	0	0	0
s_01552	CGCTCCCAAACCAGTGCCTT	NM_000692	ALDH1B1	963	0	0	0	1	0	14	0
s_41649	GTGAGTCACCGGCTTGGCGA	NM_012190	ALDH1L1	447	0	1	652	0	0	0	0
s_11335	TTTAGAACAATGGCTTAGCC	NM_001135168	ALDH3A1	932	1	0	0	0	0	0	1
s_24963	TCATTGGCTGAGGTGGCAGA	NM_001278594	ALDH6A1	673	0	0	1	0	0	13	0
s_53249	TTCTAGTACATTACCTGACA	NM_022568	ALDH8A1	444	8	0	1	0	0	0	0
s_00051	TATGAGCATAAGGAGTATAT	NM_000035	ALDOB	1084	0	0	0	7	1	0	0
s_02805	TTACTGGTAGCCGCTTCCCA	NM_001004127	ALG11	1541	0	67	0	0	0	7	0
s_22701	AGCTGGCTCCTACACATAAA	NM_001257237	ALG13	742	5	0	1	0	0	0	0
s_12197	AGCGCTCCTCTCCACCGACT	NM_001142364	ALG5	609	0	3	1	0	0	0	0
s_07172	GACAAGCTGCGGGAGCTGCT	NM_001077692	ALG9	1372	0	0	1	0	1	0	0
s_60821	AAGGGTCACTCCCGGGCTCT	NM_138775	ALKBH8	1454	0	0	1	33	0	0	0
s_46158	CCAACAAGCTGAGCAGACAC	NM_015944	AMDHD2	2139	0	31	0	0	0	1	0
s_12575	GAACAAAGGACATACCTTTA	NM_001143	AMELY	1027	0	0	3	21	0	0	0
s_63403	GAATCTCAGACCCACTCCAC	NM_152704	AMER2	911	0	1	2	0	0	0	0
s_03952	ATGTTCTTCTATACAATGTC	NM_001008221	AMY1A	1549	0	82	0	0	1	0	0
s_42560	GGTCATGGTCAACGCCGCCC	NM_013366	ANAPC2	168	1	35	0	0	0	0	0
s_61235	GTTTCTTTAAGACGAAGTTC	NM_144567	ANGEL2	431	0	25	1	0	0	0	0
s_09660	AGAATGCCTGCCCTCCAACC	NM_001118887	ANGPT2	1273	0	0	0	14	0	3	0
s_35679	AGGTTGAATAGTTTTGAACA	NM_004673	ANGPTL1	362	2	0	0	0	1	0	0
s_43622	AAACTACACATTCAATGCTA	NM_014495	ANGPTL3	1873	0	26	0	0	0	0	1
s_56285	GATCACGCCTGGCTGCCCCA	NM_031917	ANGPTL6	185	0	0	0	16	0	0	130
s_44878	TCCCGCCCGCTTGGGTCCCA	NM_015114	ANKLE2	1034	293	5	0	0	0	0	0
s_53599	ACAGTCCGATTAATTGTCCT	NM_023039	ANKRA2	2129	1	0	3	0	0	0	0
s_43412	GGCATCTACATTTTCTTGAT	NM_014391	ANKRD1	1396	0	39	1	0	0	0	0
s_27018	ATTTAACACGTCTGGCTTCC	NM_001286771	ANKRD17	523	0	2	0	0	1	0	0
s_04493	ACACAATCCGCGATCCAGCC	NM_001012419	ANKRD20A3	2061	0	0	5	0	0	0	1
s_08417	GCGCGCCCAACGGCTTTGCG	NM_001098805	ANKRD20A4	399	0	0	0	33	27	0	0
s_61281	AGTTCTTTGCCAGACACGTG	NM_144590	ANKRD22	1130	69	0	0	0	1	0	0
s_44461	ATTTGTTTGACAGGAACGCA	NM_014915	ANKRD26	651	6	0	0	0	0	0	1
s_15048	CTTCCGGCCACGGGAGCTGG	NM_001164443	ANKRD31	380	0	11	0	9	0	0	0
s_15049	TTTTCACGGTTTCTCATTCT	NM_001164443	ANKRD31	994	0	79	0	2	0	0	0
s_10602	AGCCTAAAGCCCCTCCTAAT	NM_001130015	ANKRD33	567	0	0	0	41	0	8	0
s_20910	AGCACACGCTTACAAGTTTA	NM_001242811	ANKRD6	471	1	1	0	0	0	0	0
s_20915	ACATTCTGCTGCCTTCCACT	NM_001242814	ANKRD6	1982	0	1	13	0	0	0	0
s_24472	AGGGCGGGTGCGCCACCACG	NM_001277333	ANKRD62	671	0	2	0	0	0	1	0
s_66973	AAAAAATCTGCCTTATCTGA	NM_181670	ANKS1B	2659	0	0	7	50	0	0	0
s_19792	CTCCCCCGAACGCCGTCTCC	NM_001204065	ANKS1B	2981	0	127	0	0	0	40	0
s_49699	TGGTTGTTGGGGGTGGAGCC	NM_018685	ANLN	379	0	0	0	1	0	2	0
s_04804	CAGCGCTATCCGCTAGGTGC	NM_001014279	ANXA2R	922	0	25	0	0	0	0	1
s_17057	GTCAAATAATATCTTTCCTC	NM_001177506	AOAH	170	1	34	0	0	0	0	0
s_08110	ACTTGTCTGGAAACAGACTC	NM_001091	AOC1	1183	48	0	0	0	1	0	0
s_41415	TGTTCCAATTTTCTGTCCTG	NM_009590	AOC2	1359	2	67	0	0	0	0	0
s_37490	CCCCGCAGCCATCTTCAAGT	NM_005498	AP1M2	1433	0	15	0	0	1	0	0
s_23943	CGGATCAAAACGGATGCAAT	NM_001271769	AP3B1	1215	74	0	20	0	0	0	0
s_23233	TTTTGGGGCCGGAAAAGGCG	NM_001261826	AP3D1	568	0	0	0	34	0	0	12
s_39867	AGAGTGAGAGGTTGGGGGAA	NM_006594	AP4B1	960	0	6	0	0	0	13	0
s_49259	GCCTTGCAGTCAAAACCCTC	NM_018347	AP5S1	486	1	71	0	0	0	0	0
s_14874	CGGCACTTGCCGCAGCTTCT	NM_001164	APBB1	1080	3	1	0	0	0	0	0
s_60011	AGGCACTTCCGGAGCATTTT	NM_133172	APBB3	951	0	0	0	1	1	0	0
s_10107	CCCGTGAGCCATTGCTGCCT	NM_001127511	APC	323	0	1	0	42	0	0	0
s_29007	CAATGAGTCTTTGAGGATGA	NM_001640	APEH	461	0	22	1	0	0	0	0
s_29017	TCTGAGCTGTCTGTACAAAC	NM_001644	APOBEC1	531	1	0	0	0	0	1	0
s_23534	GCTCTGGCTCTGGTTTTCCC	NM_001270411	APOBEC3B	459	4	0	1	0	0	0	0
s_29025	GGAACTCCATGTTCCACTTC	NM_001647	APOD	396	474	1	0	0	0	0	0
s_10744	CCACCTCGGGCCGCCGAAGC	NM_001130415	APOLD1	432	5	0	4	0	0	0	0
s_56961	AGGCTGCCTCGCTGCGCCGC	NM_032374	APOPT1	335	0	3	3	0	0	0	0
s_01116	CCCACAGGTGCACGCGCCCT	NM_000484	APP	1990	0	44	0	0	1	0	0
s_08963	CGGGATGATGCCAGGCTGTG	NM_001102467	AQP12B	601	0	1	394	0	0	0	0
s_51753	TTTTTCTTCTCATTCAGAAG	NM_020980	AQP9	1715	0	26	0	13	0	0	0
s_22130	AAGCAGAACACAGGTCATTT	NM_001256196	ARAF	1934	0	0	0	0	1	1	0
s_53180	TGGAGGCCTGCGCTTGCACA	NM_022481	ARAP3	1114	0	100	0	0	0	5	0
s_27274	TCGCTGCCAGAAAATTACCC	NM_001287431	ARFIP1	1487	1161	0	2	0	0	0	0
s_00070	AGTAACCTAACTCTGAGTCT	NM_000045	ARG1	656	0	2	4	0	0	0	0
s_16517	TCGATGACGTCACCCCACTC	NM_001172	ARG2	352	0	190	1	0	0	0	0
s_04546	CTACCTTTGACAACCCTTCA	NM_001012659	ARGFX	592	0	163	0	1	0	0	0
s_22022	TGGCAGGGAGTGCGGCTCCC	NM_001256024	ARHGAP22	622	3	0	1	0	0	0	0
s_15546	TATAACAGAAGCAACCATTC	NM_001166277	ARHGAP25	1456	0	53	0	0	0	1	0
s_35283	GTTGGCTATTTGGCGATGAG	NM_004491	ARHGAP35	77	0	0	1	0	0	0	1
s_63297	GCGGCGGCGGGGCTCAGTCA	NM_152641	ARID2	241	5	0	0	0	0	232	0
s_39585	AGTCGGGCTGCGCGGTCCGT	NM_006465	ARID3B	292	1	0	1	0	0	0	0
s_39264	CCCAGAGTCTGACCAGGGTA	NM_006321	ARIH2	926	0	26	0	6	0	0	0
s_47408	ATGGTATTGCCAGAGCTTCA	NM_016632	ARL17A	5043	0	0	0	10	0	6	0
s_41477	ACCAAGACTGCGGAAGGCGC	NM_012097	ARL5A	1140	0	1	0	30	0	0	0
s_27905	GCGTCTCTGGCGCGGGCATA	NM_001290020	ARMC4	180	0	3	1	0	0	0	0
s_47359	CGTCCCTTTCTGGTAATCGG	NM_016607	ARMCX3	135	0	4	0	0	0	12	0
s_66119	AGGGAAAAAGGAAGAGGAGA	NM_177948	ARMCX3	678	0	0	0	0	0	21	33
s_26819	ACTGCAGCCAACCCATCTCC	NM_001286562	ARMT1	2004	0	116	1	0	0	0	0
s_17140	GGGCGTTCGGATTGGCTGGC	NM_001178	ARNTL	130	15	0	0	0	0	16	0
s_24932	GGCAGCGCCCAGAATGGAGA	NM_001278556	ARPC3	399	531	0	2	0	0	0	0
s_05332	TAATGGCTGGCCCCGCCCGG	NM_001024960	ARPC4	468	0	57	1	0	0	0	0
s_18794	ATGGTACCGTCCGGAAGTCC	NM_001198780	ARPC4	376	0	41	1	0	0	0	0
s_55873	ACGGCGCTTCCGGATCCGGC	NM_030978	ARPC5L	548	0	2	1	0	0	0	0
s_67472	CTTAGCACAGTGGGGCAGAA	NM_182616	ARPIN	1058	0	0	0	0	118	0	1
s_23400	AGGCTTCGTCAAGAGTCCCC	NM_001267616	ARPP21	445	0	0	17	1	0	0	0
s_29075	GGTTTTCCCAGGTCGTCACA	NM_001669	ARSD	163	0	3	1	0	0	0	0
s_34352	TGCTGTTGTTTTTCTTTTCC	NM_004042	ARSF	1772	61	6	0	0	0	0	0
s_68146	AGAGCGCATGCGCCTTTCCC	NM_198150	ARSK	331	0	25	0	0	0	8	0
s_07238	TCTTTCTGCGGGACCCTCTT	NM_001079536	ART5	4102	0	0	0	1	0	0	1
s_29078	TCTCCGCGCATCCGCCCAAT	NM_001670	ARVCF	2691	0	49	0	0	0	0	1
s_12793	TGCTCTGTACTTGTCGTTCT	NM_001143974	ASAH2	1827	0	0	0	0	109	1	0
s_19634	TAGTTTATTTAACACTGCTG	NM_001201583	ASB11	283	0	0	1	0	0	0	1
s_12490	ACATGTGGTTTAGCTCTTTT	NM_001142733	ASB14	1221	513	0	1	0	0	0	0
s_59768	GACATTTGAAAGAGACATAT	NM_080868	ASB17	1564	0	3	0	0	0	1	0
s_53889	CAGGCTCAGTGCAGCGTTCT	NM_024095	ASB8	2127	0	70	0	1	0	0	0
s_16040	GAGTGGAGGAGGGGTGAGGT	NM_001168531	ASB9	795	0	0	0	1	0	0	93
s_56656	ATTCTCTGCTTAAGCAGGAA	NM_032204	ASCC2	340	0	14	0	31	0	0	0
s_69481	CTAATCTCACCCAGGATATA	NM_203436	ASCL4	179	0	0	0	1	0	1	0
s_16293	TGCAGACTATTTTAGGGCTG	NM_001171039	ASMT	3565	7	2	0	0	0	0	0
s_16290	ATGGGTGAGCATATTGGTTT	NM_001171038	ASMT	1927	2	84	0	0	0	0	0
s_34353	CACGGCCAGGCGCCCTCTCC	NM_004043	ASMT	2555	93	0	0	0	0	0	1
s_60104	CATCCTCCTCGCGTGCCCTG	NM_133436	ASNS	3135	1	1	0	0	0	0	0
s_00082	TTCCATTCTTTTCCTCAGCT	NM_000049	ASPA	1495	0	0	0	1	1	0	0
s_05272	GAGGAGAGAGGAGACAGACG	NM_001024656	ASPDH	293	0	51	0	1	0	0	0
s_15185	AGGGTACCGCCGCCTCGTAA	NM_001164756	ASPH	1617	0	22	0	27	0	0	0
s_15182	CAGCATGCTTGATTTTTTAG	NM_001164751	ASPH	1684	0	0	0	0	0	1	38
s_50967	GGCACCTGCGCTCGCAGTGC	NM_020437	ASPHD2	112	3	1	0	0	0	0	0
s_63577	AAATGACCAGCTTGGGGAGT	NM_152792	ASPRV1	541	0	0	0	35	0	0	1
s_58036	TGGCCTCATTCCTTAGAGAA	NM_033064	ATCAY	1468	0	14	0	1	0	0	0
s_57799	CAGCCCCTTCAGGCCCTTAT	NM_032885	ATG4D	2326	0	53	0	37	0	0	0
s_36040	GCTATGAACTTGGAGAGGTT	NM_004849	ATG5	692	0	41	0	1	0	0	0
s_36751	CGCGTGCAACTATGCTTCTC	NM_005172	ATOH1	489	0	1	0	3	0	0	0
s_56646	GGCGCCTTCTCTCTCCCCGT	NM_032189	ATP11A	216	1	108	0	0	0	0	0
s_54166	CTAAATAGCAAGGAGCTTAT	NM_024524	ATP13A3	909	76	0	1	0	0	0	0
s_14441	ATTTCCAGAGACTTTCATTT	NM_001160234	ATP1A1	1498	0	90	2	0	0	0	0
s_01578	ACCGTGTCCCGGGAGGGCTG	NM_000701	ATP1A1	340	4	0	3	0	0	0	0
s_02407	AAATTGGGAGAGGGAATCAG	NM_001001734	ATP1A4	2647	0	9	0	0	0	0	1
s_28256	GAAGAAGGGGATGTCAGGGA	NM_001291454	ATP2C2	542	32	0	0	23	0	0	0
s_36757	GAATTGCCACGAAGCTCCTG	NM_005175	ATP5G1	276	0	86	8	0	0	0	0
s_15819	GTGGCTAGTGGGGGCCAGGA	NM_001167867	ATP5SL	462	0	2	0	0	0	0	38
s_29127	CGTTGGACCGGTCTCGCGCC	NM_001694	ATP6V0C	922	0	19	0	0	0	22	0
s_63134	CAGATGACCCAAGTAAACCC	NM_152565	ATP6V0D2	569	0	0	0	3	0	1	0
s_54777	AGTGAAGCTGCTTTCTTGTA	NM_024837	ATP8B4	1252	0	0	0	0	1	375	0
s_38682	TCGCCCCCTCGCTGCGGGCC	NM_006045	ATP9A	523	1	69	0	0	0	0	0
s_59464	GGCACCGGCTCACGCTCTCC	NM_080592	ATRAID	2995	0	99	20	0	0	0	0
s_09970	GGGGGCGGGTGGCAGCGACA	NM_001127231	AUTS2	36	0	99	1	0	0	0	0
s_39827	TGGTAATCCCCAGGCCAGCC	NM_006576	AVIL	1078	0	0	0	35	1	0	0
s_01132	CTGTCTGTGCAGGGGATCAT	NM_000490	AVP	860	0	0	0	0	1	0	1
s_01592	TTTTAGGTTTTTTTCAGGAG	NM_000706	AVPR1A	273	1	17	0	0	0	0	0
s_34366	GAGTCTCGTGATGTTTAAGA	NM_004048	B2M	483	0	0	0	1	1	0	0
s_41673	TTGCCTGAGAAAGCCAGTCC	NM_012200	B3GAT3	378	0	79	0	0	1	0	0
s_56467	CCGCCACCCTCCCGGCGCGT	NM_032047	B3GNT5	560	3	44	0	0	0	0	0
s_04163	AGACTGAGGCGGCGACCTCC	NM_001009905	B3GNTL1	1016	0	4	0	43	0	0	0
s_55421	GGAAGCTGCCATGTTGAGTG	NM_030578	B9D2	908	0	42	0	1	0	0	0
s_20456	TTCAAGCATCTCAGAAAAGC	NM_001207048	BACE1	2117	0	0	0	0	1	6	0
s_50488	TTTTATGCAAAAAGTAGGGG	NM_020063	BARHL2	372	0	37	0	0	0	0	39
s_67511	ATATGGGAAAGTTGCTTTAG	NM_182648	BAZ1A	2510	65	0	0	0	106	0	0
s_09978	AGATTACCTGCATCTCTTGG	NM_001127242	BBC3	346	0	0	0	19	26	0	0
s_68337	TTCTCGTTGTTCAAAGAAGA	NM_198427	BCAN	761	0	0	2	0	0	0	4
s_04003	CACGGACCCCGGTCAGGAAG	NM_001008405	BCAP29	198	0	0	0	0	1	28	0
s_12023	GCAGCCTACCTGCGTGTGAG	NM_001139457	BCAP31	474	0	0	6	0	1	0	0
s_22306	GAGTCACTGTCGCTTCAGCC	NM_001256447	BCAP31	417	1	94	0	0	0	0	0
s_08550	ATTGGACACATTCAGAAGGC	NM_001099432	BCAS3	788	51	0	1	0	0	0	0
s_47288	AGCAAGATGGGACCGCAAGC	NM_016567	BCCIP	2605	0	4	1	0	0	0	0
s_00095	AAATAAGTGTTGAAGTGTGG	NM_000055	BCHE	653	0	0	0	0	77	8	0
s_34137	CAACAGGAAATTGTAGGGCA	NM_003921	BCL10	311	59	0	1	0	0	0	0
s_05296	GCGCCCGGAGGCCGCACTGC	NM_001024808	BCL7A	212	21	0	0	0	0	0	2
s_34933	TCTTTATGGACCAGGGAGTC	NM_004327	BCR	1299	0	46	0	1	0	0	0
s_12651	TTAGAATCAGGCGGTGGAGG	NM_001143807	BDNF	258	0	0	0	1	0	41	0
s_57511	AGATTCATTTGACTCCACCC	NM_032735	BEST3	1681	0	111	1	0	0	0	0
s_49520	AAAGCGATGATGCCACTTGT	NM_018476	BEX1	1855	0	0	0	38	50	0	0
s_24974	GTTTGCCTCATTTACACGTA	NM_001278606	BFSP1	2274	0	0	0	3	0	10	0
s_12324	TTATAGCAACGCCAGAAATG	NM_001142529	BHLHB9	359	0	58	0	0	0	0	11
s_12321	TAGAAGATCCTGAAGCTCCT	NM_001142524	BHLHB9	742	0	0	11	40	0	0	0
s_29174	TTTCTCGTCAGTTTCTCGGG	NM_001714	BICD1	1316	0	62	1	0	0	0	0
s_15794	AAGTCCTCAAAGGTGGTCTG	NM_001167820	BLCAP	772	0	0	0	1	0	0	1
s_37380	CTGTTTCTTTTGATGCAAAG	NM_005448	BMP15	1329	0	32	0	1	0	0	0
s_13789	AAAATCTGTGGGCAGGGTAA	NM_001145784	BORCS8	757	0	0	9	1	0	0	0
s_13791	TGAAATTCTCAGAGCCCTTT	NM_001145784	BORCS8	3890	0	57	0	0	1	0	0
s_34943	GCCGAGTTTCGGTCGCCCAT	NM_004332	BPHL	294	0	54	0	17	0	0	0
s_59986	TAATTGCCAATCACATTAGC	NM_130852	BPIFA1	1109	1	0	0	17	0	0	0
s_06651	CTAACCCCAGGCTCTCCAAT	NM_001042439	BPIFA3	1026	0	1	0	5	0	0	0
s_67518	TGGGAGGAGAAGGCTTTCCT	NM_182658	BPIFB3	1703	0	53	0	0	0	0	1
s_41398	ACTACATGTCCCGGCCCCGC	NM_007371	BRD3	478	2	0	5	0	0	0	0
s_61091	ACAGGAGTGCACAGGGTAAC	NM_139199	BRD8	403	1	86	0	0	0	0	0
s_29205	AGGGTCTCACTATATTGCCC	NM_001726	BRDT	972	0	0	0	54	0	1	0
s_35595	GAGACTGAAGTCACCGTACT	NM_004634	BRPF1	817	1	0	0	0	0	1	0
s_10360	TTAACCTAATGGGCTGCAGA	NM_001128326	BSPH1	1243	1	0	1	0	0	0	0
s_25765	ACTGAGGTAGGGTTAAAAGA	NM_001282550	BTBD3	1848	0	0	0	0	1	0	89
s_29222	CTAAAAATCCATACTGGGGA	NM_001732	BTN1A1	714	0	0	11	0	0	0	1
s_18639	TTTTTGGACACCCAGAGAAC	NM_001197237	BTN2A2	3022	0	0	1	0	0	1	0
s_04190	CTGTCCCCAGGCTCAGTGAA	NM_001009997	C10orf62	624	0	8	14	0	0	0	0
s_61428	GGGGGAAGCGCCCACCTTCC	NM_144661	C10orf82	377	0	0	0	0	0	2	8
s_02689	TTCGACACTGGGAAACATAA	NM_001003678	C11orf49	246	1	0	0	1	0	0	0
s_54716	TTCTCACGTCCGCCCGCAGA	NM_024806	C11orf63	2142	0	0	0	1	0	0	10
s_54715	CAAAGAACCGTCACCTTCTG	NM_024806	C11orf63	1118	0	64	0	48	0	0	0
s_07491	CACTAGAACAAGATCGGGTT	NM_001080446	C11orf94	212	0	0	0	0	1	0	1
s_13143	GCGATTGAGGGTCCCTGTCC	NM_001145033	C11orf96	147	0	0	0	1	40	0	0
s_62631	TTCCCTCCCAGCCACACACT	NM_152319	C12orf54	777	0	0	0	1	1	0	0
s_18236	TCTTCTCTGATTGGCTCTCT	NM_001194995	C12orf65	923	3	0	10	0	0	0	0
s_06187	GATGCAACTGACACCTGCAG	NM_001039614	C15orf59	337	92	0	0	32	0	0	0
s_10757	TCCTCTGGGGACTCGTGTGG	NM_001130448	C15orf62	1019	0	20	0	0	0	20	0
s_13647	GAGCCTTTCTGAGGAGTCTG	NM_001145545	C16orf82	320	2	0	0	0	0	0	9
s_12516	TCCACTTCCGCTCAGACATC	NM_001142798	C17orf49	1435	0	141	2	0	0	0	0
s_53015	GGAGAAGAGACTCCCTTTCC	NM_022344	C17orf75	1429	0	0	1	1	0	0	0
s_07535	CAATAGGGTTTGTGTCGCAG	NM_001080465	C17orf98	153	0	0	0	18	0	1	0
s_05856	AGGACTTTCGCGCTACCTGC	NM_001035005	C18orf32	1139	0	0	0	0	137	0	1
s_27603	TGCTGTTTCTCCCTCCTTTC	NM_001288981	C18orf54	161	0	30	1	0	0	0	0
s_27984	GCTGGGACTTAATTTGGGTC	NM_001290149	C19orf48	161	0	0	0	6	17	0	0
s_69042	TCGGTGGAAGCGCCCCCGCG	NM_199341	C19orf68	127	2	0	2	0	0	0	0
s_63379	CACCTCCCATTTCACCTTCC	NM_152692	C1GALT1C1	2188	0	19	0	0	30	0	0
s_48271	ATGTTGGGACCGTCCAAACA	NM_017850	C1orf109	714	0	0	0	3	0	0	30
s_54530	TTCGTAGCAAGTGCAGTTGA	NM_024709	C1orf115	808	0	155	0	23	0	0	0
s_16225	CTTCTCCCCATCCCTCTGCA	NM_001170754	C1orf127	2414	0	0	0	1	1	0	0
s_04497	GAAAAGGTTTGCGGGGTCTG	NM_001012425	C1orf146	216	0	0	0	1	0	0	1
s_03917	AAGCCCTTCCTTCTACAATT	NM_001007544	C1orf186	2105	0	83	0	16	0	0	0
s_08020	TGGGCTTGGCCCCTTTACCT	NM_001085375	C1orf226	593	0	0	0	62	1	0	0
s_46262	AAGCAGACTTCAGCAAGACT	NM_015991	C1QA	617	0	0	0	18	1	0	0
s_64055	CTGCCAGGCCTCCAGCACCC	NM_153372	C1QTNF1	504	0	0	0	3	0	0	1
s_63021	CTATTTTGGGCAATTTCCTG	NM_152504	C20orf196	894	3	95	0	0	0	0	0
s_65205	AAGGCAAGTTCAAGGGGTTC	NM_173644	C20orf197	723	0	78	1	0	0	0	0
s_19218	GAAATGACGTCAGCATCCGC	NM_001199534	C20orf24	535	0	1	0	14	0	0	0
s_35625	CGGGAACCCTGTCTTCCTTC	NM_004649	C21orf33	208	0	0	0	1	0	1	0
s_59272	CGGAAACGCAGCCCCCTGAT	NM_058180	C21orf58	842	0	0	0	0	0	1	1
s_08055	GCACGGCCCCTGTCCCAGCC	NM_001085437	C2orf54	887	0	0	8	0	0	9	0
s_05485	ACCAGCTTTCTTTATTTTCT	NM_001029883	C2orf71	523	0	47	1	0	0	0	0
s_06706	GCCCGCACCTGGCCTCCAGA	NM_001042519	C2orf88	352	1	1	0	0	0	0	0
s_41293	TGGCCTCAGGCCCAGAGTTG	NM_007293	C4A	576	0	0	2	0	0	0	1
s_01608	GCGACATGTTACGAAGAATG	NM_000715	C4BPA	1650	0	0	0	7	0	0	29
s_02390	GATCCTTATGCCAACGTGTT	NM_001001701	C4orf3	815	0	52	0	0	1	0	0
s_62830	ATAATGAATGCGACAATTCC	NM_152409	C5orf24	1000	3	0	0	0	0	132	0
s_53619	GGCTGGCAGCTTAGAGGGCC	NM_023073	C5orf42	265	0	2	1	0	0	0	0
s_27146	AATGTTCTGCAGTCTCCTAA	NM_001287053	C5orf67	739	0	83	1	0	0	0	0
s_00121	TTAAAATTGCTGCCCCCCTT	NM_000065	C6	746	0	0	0	2	1	0	0
s_04061	CTCTGGGTTTGGCTAAATCG	NM_001008739	C6orf226	878	0	0	0	23	0	0	1
s_62062	GACATTAATTCTGATTGTAG	NM_145304	C7orf33	223	0	2	0	39	0	0	0
s_21361	GGAAGGGAACGGGCATGTTT	NM_001243751	C7orf49	1192	0	1	0	1	0	0	0
s_21490	GTGTGGGTGTGGATTTGATA	NM_001244584	C7orf55-LUC7L2	613	0	0	0	80	0	0	1
s_22389	CTACATAAACCAGTTTCTTC	NM_001256596	C8orf22	1445	0	10	0	0	0	1	0
s_50529	TACTCATTTTACTTCCTATG	NM_020130	C8orf4	461	1	0	1	0	0	0	0
s_57721	AAGTCAAAACCTCCGTCCTG	NM_032847	C8orf76	738	1	0	0	16	0	0	0
s_27247	CTTCCAGAGTCCAGGAAATC	NM_001287391	C9orf131	788	0	0	0	1	10	0	0
s_06459	ACTCTTCATGGCAAAACTGC	NM_001040411	C9orf131	248	1	118	0	0	0	0	0
s_18008	CATGAGCATCTACCGCTTGG	NM_001193329	C9orf3	1662	0	0	0	0	2	18	0
s_64987	CTTCCTGAGCCCCCACTGCA	NM_173520	C9orf62	1054	0	0	0	0	1	0	14
s_63142	TGTGTGAAGAGGTTTGAACA	NM_152569	C9orf66	655	0	0	0	1	1	0	0
s_15237	AACATGAGTGAAACAGGACT	NM_001164830	CA1	219	0	0	0	28	0	0	111
s_41513	CATGCCTAATTGGCTATTTA	NM_012113	CA14	989	0	0	0	11	0	1	0
s_27218	CCTCTACCGGGGATGAGGGA	NM_001287337	CAB39L	402	0	97	1	0	0	0	0
s_27217	ACATGGGAGGAGTCGGACGC	NM_001287337	CAB39L	904	0	21	0	3	0	0	0
s_53590	AGCGAGGCAAAAAATAACCG	NM_023035	CACNA1A	357	0	3	0	1	0	0	0
s_22517	TTTCATCTGTTGCCAGGCTC	NM_001256790	CACNA1F	574	0	0	17	11	0	0	0
s_51960	CTCGCTGCCTCACCGGTCCC	NM_021098	CACNA1H	1550	0	0	0	49	0	15	0
s_69238	TTTACACTTCGGATGTAAAA	NM_201570	CACNB2	952	75	0	0	0	0	1	0
s_64328	GAAAACACCTCCAATCACTC	NM_153810	CACUL1	690	0	0	0	69	587	0	0
s_34961	ACGTGTTTCTTGCTTGGGGT	NM_004341	CAD	323	3	0	5	0	0	0	0
s_63799	AAGTCACCATATTCCTTTAA	NM_153184	CADM2	1730	0	52	0	40	0	0	0
s_69606	CGGTTGGGGTGGCAGGGTGG	NM_205864	CAGE1	87	0	52	0	0	0	15	0
s_01636	TAGTCCTGGCCACTTTGGAT	NM_000728	CALCB	334	0	0	1	0	1	0	0
s_38143	CCTGAACAGAGAGAGATCAT	NM_005795	CALCRL	958	0	0	0	58	0	5	0
s_36778	TCAGCTCGATTCGCAGGCCC	NM_005185	CALML3	923	0	0	0	1	0	1	0
s_26943	TCAAGGGGAAGAAGCTGGGG	NM_001286695	CALML4	355	1	71	0	0	0	0	0
s_60749	CCCCCCGACTGGCCCCTTGA	NM_138705	CALML6	1981	2	0	0	0	0	11	0
s_61778	ATCACAATCGCGGGGTGTCA	NM_145046	CALR3	274	1	0	1	0	0	0	0
s_64145	CCCGCCCTCTCCGTGCGCCC	NM_153498	CAMK1D	900	0	0	0	0	1	0	1
s_46239	TGGTCAGGGCGTCCGAGAGC	NM_015981	CAMK2A	838	1	0	0	1	0	0	0
s_64579	GCGTTGCGGGTGCGGGGCAA	NM_172083	CAMK2B	200	2	1	0	0	0	0	0
s_39374	CCTCGGGGGCGATTCCGGGT	NM_006367	CAP1	306	0	0	1	0	0	0	1
s_18866	TTGAACCTGGAAACTTAGAG	NM_001198868	CAPN1	285	3	0	1310	0	0	0	0
s_18864	ACATCCCTGTTCTCTCCCCC	NM_001198868	CAPN1	656	0	96	0	23	0	0	0
s_34383	ACCACGCCTCCGGCTCGCAA	NM_004055	CAPN5	2613	0	0	0	1	0	0	19
s_43210	CGCCCGGGATTGAGCAGCTG	NM_014296	CAPN7	582	0	0	0	0	1	106	0
s_19824	CGTAGCGGTCGAGGCTTTTG	NM_001204102	CASC1	272	0	15	0	3	0	0	0
s_51337	CCGGCTTGGGCTCGGGCTCC	NM_020764	CASKIN1	193	0	0	15	0	0	13	0
s_51321	TCAGCGCCCCCGGTCCGGGC	NM_020753	CASKIN2	595	0	0	0	0	0	1	1
s_20557	CTGGAATTTAGTTTCTGACT	NM_001225	CASP4	1359	0	78	1	0	0	0	0
s_11989	CAAACTCCAGTAATCTTCCT	NM_001137667	CASP8AP2	3902	0	0	0	64	0	0	71
s_57923	TGGGGGCGTGGGTTGAATCC	NM_032996	CASP9	243	0	4	0	0	0	3	0
s_14895	ACACCACTCTTCTGCTTTAT	NM_001164114	CASS4	2328	0	0	12	15	0	0	0
s_06653	AGAAAGAGTATCTACTTCTC	NM_001042440	CAST	363	150	0	1	0	0	0	0
s_66191	ATGGGCACCCAGCAATCATG	NM_178019	CATSPER3	1690	0	15	19	0	0	0	0
s_54624	TAAAAACCGATGAGAGGTGG	NM_024764	CATSPERB	856	0	0	0	9	0	1	0
s_20581	GAAGGCCGATCGCTCCTTAA	NM_001234	CAV3	1902	0	0	0	0	0	1	1
s_41726	CTATTCCAACCATCCCGGGA	NM_012232	CAVIN1	798	0	1	0	0	0	0	133
s_69185	TGTGAACCTGAGCGACGCTG	NM_201453	CBWD3	2177	1	0	0	1	0	0	0
s_09996	CTTTCCTTTTCAGTGAAGAC	NM_001127321	CBX5	1120	0	60	1	0	0	0	0
s_08123	CTCCCGCGCATAGCCGGAGA	NM_001093729	CCDC102B	1206	2	1	0	0	0	0	0
s_56930	GCCGGCAAGCAACCTTCAGT	NM_032357	CCDC115	1080	0	8	3	0	0	0	0
s_54270	CGGGAAAACCACTTTTGTAC	NM_024584	CCDC121	1242	109	1	0	0	0	0	0
s_12465	GTTCGCAGCCCAGAACATTG	NM_001142683	CCDC121	677	0	0	0	18	1	0	0
s_22807	AAAGAGACTTCCAGCATTCA	NM_001257967	CCDC129	754	0	0	0	0	0	13	68
s_53318	GGCAAGGTCCAGCGAGAGAA	NM_022742	CCDC136	359	1	1	0	0	0	0	0
s_53357	GACAGGGGTAGGAGGCGAAT	NM_022757	CCDC14	473	0	0	3	0	1	0	0
s_61775	CATTGGCTGAGGCTGCATAG	NM_145045	CCDC151	201	1	0	3	0	0	0	0
s_15008	AACGCAATGGAAATTGAAAG	NM_001164399	CCDC175	1161	0	71	0	0	0	8	0
s_42754	CGGGTTGTTCCTTTTTCCCT	NM_014008	CCDC22	921	0	38	0	0	0	0	1
s_55065	TCTCCACCAACCCTGTGGTG	NM_025055	CCDC33	2056	0	70	0	0	1	0	0
s_67264	ACATCTGCCCACAGGTTCTG	NM_182496	CCDC38	1018	1	0	199	0	0	0	0
s_55975	AGTTTGACTATGATGTGTCT	NM_031290	CCDC70	1606	0	0	1	0	1	0	0
s_65813	GGCCTTTGAACGTAAGTCAA	NM_175884	CCDC71L	25	0	0	0	57	0	0	2
s_40423	TTGATCAAATTCGGAAGTCT	NM_006848	CCDC85B	1176	0	0	0	0	0	1	1
s_53898	CTCTGTTCTCTCCCTGAAAT	NM_024098	CCDC86	3724	0	69	0	0	0	18	0
s_48726	CGGCGGCGAGGCTAGCCCGG	NM_018084	CCDC88A	320	0	0	0	0	1	0	13
s_48727	TCGGGAGCGCGCTCATGCAG	NM_018084	CCDC88A	73	0	0	1	1	0	0	0
s_07423	TCCCAGCGCCCCGCGTAGCC	NM_001080414	CCDC88C	1333	0	3	0	0	1	0	0
s_49202	GAGGAATAGATGCAAAAAGC	NM_018318	CCDC91	60	0	2	0	36	0	0	0
s_09163	CAGTGGTGGGAGAGTAGAGC	NM_001105563	CCHCR1	516	0	0	0	1	0	0	29
s_32072	ATGAAGTTAAACATCTGTAG	NM_002986	CCL11	663	1	2	0	0	0	0	0
s_57888	AAATGGTCTTCCATCCCCAG	NM_032963	CCL14	386	0	103	1	0	0	0	0
s_39159	CAGGGGGAAGAAGGGGGGCA	NM_006274	CCL19	333	1	79	0	0	0	0	0
s_32064	GATCTTCCATGAGTGATAAG	NM_002982	CCL2	1421	1	1	0	0	0	0	0
s_34126	CTGGAGGGCCGTCGCCCGTT	NM_003914	CCNA1	3329	0	11	0	0	0	0	1
s_67649	ACCCACTCCACCCCTCTTTA	NM_182849	CCNB1IP1	819	0	91	1	0	0	0	0
s_19071	AGCCTAGAGAACGCTCCTCT	NM_001199189	CCNH	753	1	22	0	0	0	0	0
s_40391	CCAAGTCCGCGTAGTTTACA	NM_006835	CCNI	420	0	4	0	0	0	21	0
s_11038	CTGCAGTGACCAATCCAGTT	NM_001134376	CCNJ	668	0	0	0	0	0	11	1
s_63058	TGGTTAGGAGGAACCAATCA	NM_152523	CCNYL1	379	3	0	1	0	0	0	0
s_09811	TGCTGGTTTCAGTGGTATCA	NM_001123396	CCR2	1105	0	62	0	0	0	1	0
s_37512	TCTTCTTGGCCTTCGGTCTT	NM_005508	CCR4	1461	0	0	0	0	0	1	27
s_14280	GCAACTGCTTTCTCACCCCC	NM_001159587	CD109	1093	0	0	0	0	54	3	0
s_29299	CTGCCTGGAGTCAAGCATCT	NM_001763	CD1A	1958	0	89	0	0	1	0	0
s_38453	CACTTTGTCAGTTTCCCCAG	NM_005944	CD200	268	0	0	5	0	0	0	1
s_20601	CACAAGTGCATGAATAGGAG	NM_001242	CD27	556	0	39	0	0	0	15	0
s_29389	GGTGGATAATACCAGGCTCT	NM_001803	CD52	378	2	563	0	0	0	0	0
s_01290	AGAAAACTTCAAAACCAAGT	NM_000560	CD53	881	0	0	1	0	12	0	0
s_22786	CCCTCCCACCCGGAAACCCG	NM_001257392	CD63	511	0	0	0	1	0	10	0
s_34995	CGCTGCACCTACCCCCAACT	NM_004356	CD81	1452	0	0	2	0	1	0	0
s_64515	CTTAAACAGACCAGCATTCC	NM_171827	CD8A	1759	1	0	0	0	1	0	0
s_17412	GGTCCTCGAGACCGAAGTCT	NM_001184808	CD99L2	911	0	39	0	0	0	0	38
s_29351	GGTGGTGCCACGCTACTGGA	NM_001785	CDA	796	0	1	614	0	0	0	0
s_38627	GGTGTTTCGAGCCGTGGCAC	NM_006023	CDC123	229	1	5	0	0	0	0	0
s_21988	CAGTACTAGTCCTCTGGCGC	NM_001255	CDC20	1083	0	0	1	5	0	0	0
s_33459	CTCCCCCTTCTTCACACCCC	NM_003607	CDC42BPA	3083	0	0	0	35	0	56	0
s_20046	TCTGGACGTTACTTTTTCTG	NM_001204744	CDH16	1026	0	0	0	0	0	1	4
s_52067	TTATTGGCCTGAGTTGATAA	NM_021153	CDH19	1378	0	71	0	36	0	0	0
s_29364	CGGAGCTGCAGGTGAAGCCG	NM_001794	CDH4	1085	6	0	1	0	0	0	0
s_21783	CTCCACTCTGTGTCTTTCAC	NM_001252339	CDH4	3548	87	0	12	0	0	0	0
s_58677	GGTGTGGAAGGAAGGAAAGA	NM_033646	CDH7	1048	0	8	14	0	0	0	0
s_52526	GCACCGAGGCACAGGGCAGA	NM_021924	CDHR5	16	0	4	2	0	0	0	0
s_18977	CGGGGCGTGACCTCGGACCG	NM_001199054	CDIP1	461	0	0	0	1	0	0	59
s_39257	ATCGCCTTATCTTTGCCTCC	NM_006319	CDIPT	695	8	0	0	1	0	0	0
s_27158	GAGTTCTTCTCAACAGTTTT	NM_001287136	CDK14	2275	0	0	7	0	1	0	0
s_58718	GGGCGGGATCATTTGCGGGG	NM_052827	CDK2	60	0	0	0	1	1	0	0
s_23142	CGGAGGCGCCTCTGCAGCTC	NM_001261	CDK9	650	0	92	0	37	0	0	0
s_09497	CTAGAACGCAGCAACTCCGC	NM_001113575	CDKL3	188	0	59	0	1	0	0	0
s_20545	TCCAGCAGGCCAGCCGGTCC	NM_001220778	CDKN1A	2704	0	46	0	1	0	0	0
s_59296	GGCTCTTCCGCCAGCACCGG	NM_058197	CDKN2A	385	0	2	0	2	0	0	0
s_59550	CAAAAGACCCTTGTAGCCCT	NM_080656	CDKN2AIPNL	534	0	0	0	2	0	1	0
s_35696	ATAATGGAGGTACATTATAC	NM_004680	CDY1	5187	0	56	0	0	0	0	80
s_05422	TAGTTTGGCATCTGATGGAA	NM_001025596	CELF1	408	0	0	0	0	1	0	5
s_58739	GGGAGTTGACTGGGCTCGCC	NM_052840	CELF6	414	15	0	8	0	0	0	0
s_43113	AGCCGCTCCCCGGCCTCGCC	NM_014246	CELSR1	1173	2	131	0	0	0	0	0
s_52917	ATTTTCAGCAGAGACGTAGA	NM_022145	CENPK	1445	0	0	0	0	2	0	13
s_09912	TTCGCGCTCTGGGAGAATTT	NM_001127181	CENPL	1484	0	0	0	1	0	0	1
s_24080	AAGTGGATTGAAAGTGTAGA	NM_001271933	CEP164	1226	0	146	0	0	0	0	1
s_58460	GCGCCAGCCCCAGCCTGCCT	NM_033395	CEP295	1372	0	26	0	0	0	0	29
s_09915	TACTCTCCGCCCTTCAAAGG	NM_001127182	CEP55	208	0	0	0	19	1	0	0
s_65369	GCAGCAGAATCGCTTGAACC	NM_173830	CEP57L1	805	0	36	0	1	0	0	0
s_27594	TCGGTGCGATGTGCTGGTCT	NM_001288967	CEP70	328	1	70	0	0	0	0	0
s_27592	AAGTATTTCTGACGTCTTCC	NM_001288967	CEP70	1369	1	0	1	0	0	0	0
s_48843	TCCTGAATGGCGGTTCTCCC	NM_018140	CEP72	1327	1	0	0	0	0	1	0
s_65004	AGATGGGGCGTCTGGGTCAG	NM_173528	CFAP161	655	0	0	3	0	0	31	0
s_25978	CTCTCTTCTGATAAATGCGT	NM_001282761	CFAP36	380	3	0	1	0	0	0	0
s_25977	ACTGCGCGTTTTCTAAACCT	NM_001282761	CFAP36	894	0	0	2	0	0	1	0
s_15865	GATACCCCGTTTCTTCCTGT	NM_001167965	CFAP57	154	0	0	0	1	0	1	0
s_15788	TGAACATGGTGTGAGAATAC	NM_001167816	CFAP61	1050	0	66	1	0	0	0	0
s_12952	ATGTTGTGTGGTCGGTTGCC	NM_001144872	CFAP73	628	0	18	0	0	0	19	0
s_07230	CTCAGGGCGGCTGGGACCCC	NM_001079530	CFC1B	723	0	0	0	0	1	0	1
s_01138	TGGCGGGGGTGCGTAGTGGG	NM_000492	CFTR	120	0	0	0	1	123	0	0
s_04050	TCCTTGATTAGGGTGTCAAG	NM_001008708	CHAC2	924	0	29	2	0	0	0	0
s_51763	CTAATGCTGCTTTACTTTTG	NM_020984	CHAT	1213	0	0	0	0	30	1	0
s_56896	GGGATTGCAGTCCTTCCGTC	NM_032343	CHCHD6	484	0	0	0	62	0	0	2
s_39913	CCCCTCTAAGACGCAGCAAT	NM_006614	CHL1	2303	5	0	2	0	0	0	0
s_29432	GATAGCGTCTCCCACGAGCT	NM_001822	CHN1	1134	0	0	0	0	0	24	1
s_54941	ACTTCGTCTCTCCAGCCATG	NM_024944	CHODL	884	0	6	0	0	0	15	0
s_54191	TGAGGAGGGGGCACTTCCGG	NM_024536	CHPF	98	4	0	1	0	0	0	0
s_18543	CTGCGCCCGCTCTACCCCCT	NM_001195731	CHPF	1494	0	9	1	0	0	0	0
s_01669	GAGTTCTGAAGTCCTAAAGT	NM_000748	CHRNB2	471	0	61	1	0	0	0	0
s_01672	AGATGCGGGGCACTGGAGAA	NM_000749	CHRNB3	1232	2	0	1	0	0	0	0
s_19253	GTCACACCACCTCACACTTC	NM_001199623	CIDEC	839	0	0	0	0	4	17	0
s_04884	TAAAGGCGAGTGGTGTACAA	NM_001015001	CKMT1A	1034	0	83	0	1	0	0	0
s_29445	GTGAGAACTGCCCTCCAATA	NM_001826	CKS1B	1552	0	0	0	32	0	0	1
s_41540	TCTAAGGGCTCCTTGACAAC	NM_012128	CLCA4	1648	0	1	0	0	0	0	9
s_25406	TCAAGTCTTATACCTATTGA	NM_001282163	CLCN5	1600	0	116	0	1	0	0	0
s_61212	GGGTGATTCGGATGGTCTGT	NM_144492	CLDN14	625	0	0	0	9	0	1	0
s_09350	TCCAAATGCTGAACTTTCCT	NM_001111319	CLDN22	642	3	0	1	0	0	0	0
s_09349	TATATATGCTTTCTGTGCCG	NM_001111319	CLDN22	298	1	0	1	0	0	0	0
s_10883	CCTCCCTCCTCCAGCAAGGA	NM_001130861	CLDN5	459	1	1	0	0	0	0	0
s_38055	TTCCTAGTGATTTGCCTTTT	NM_005752	CLEC3A	2630	0	0	0	1	0	0	1
s_22870	ATGGGAAGAGGAAGAAAATA	NM_001258027	CLEC4F	638	91	0	0	70	0	0	0
s_22018	TCTCCGCCTCCTGCCCTGCG	NM_001256023	CLIC5	3342	0	84	0	0	0	14	0
s_05373	TAGATATTGATCTAGGCACA	NM_001025232	CLLU1OS	332	0	42	1	0	0	0	0
s_48342	GTCCCTTGCCTGCCTGGGTA	NM_017882	CLN6	302	0	0	0	1	0	1	0
s_29460	GTGTGTGTGTGTGTGTGTGT	NM_001832	CLPS	140	0	0	0	2	0	0	3
s_25414	AGACAAGGGTGCTGGGCAAA	NM_001282175	CLPTM1	646	0	30	0	0	1	0	0
s_07281	ACACACTCCGCTACATAGTC	NM_001079827	CLRN2	805	0	0	0	0	5	0	1
s_49702	TTTGGAGGAAGTGCGGCTTT	NM_018686	CMAS	892	0	55	1	0	0	0	0
s_61460	CTTACAGACCTGGGGCCACC	NM_144673	CMTM2	883	1	135	0	0	0	0	0
s_66679	TGTTGCCCGACTCCCAGCGG	NM_178868	CMTM8	101	0	2	0	0	2	0	0
s_08585	CTTCCGTTGCCATAGTGGCC	NM_001099642	CMTR2	248	0	113	0	0	101	0	0
s_16034	CTTAGTCCAGAAACAGCCAA	NM_001168499	CNDP2	836	3	0	0	0	40	0	0
s_36692	CACCTCCTTCTCCAGTCTCA	NM_005140	CNGA2	708	0	0	0	35	0	1	0
s_63008	AGAACTGTAGCGGTGCGACC	NM_152495	CNIH3	94	0	0	4	0	0	43	0
s_22499	TACCAATGATGCCCTTGTGA	NM_001256742	CNOT10	317	0	58	1	0	0	0	0
s_51572	AAGTCTTGTGTCATTTTGAG	NM_020872	CNTN3	1252	1	19	0	0	0	0	0
s_65670	GGAGCCGGCAGCCCGAACTC	NM_175607	CNTN4	299	48	0	0	13	0	0	0
s_33509	TTGCGCGGGGTCCGGGAAAC	NM_003632	CNTNAP1	1608	0	0	1	0	0	0	1
s_59907	GTGCGCTTTGGCTACCTGGG	NM_130773	CNTNAP5	45	0	2	2	0	0	0	0
s_40754	ATGACCTTGCCAGAGAGAAA	NM_007018	CNTRL	1170	0	0	0	0	1	0	56
s_59085	TGCCCGTCAAGAGTTACTTC	NM_053051	CNTROB	1419	0	0	0	1	0	0	1
s_20214	GCATCTGAGAGTGCGAGAGC	NM_001206641	COA6	168	1	98	0	0	0	0	0
s_17736	GTCAGTTTCGCCCTGGGAGG	NM_001190709	COL11A1	267	0	18	1	0	0	0	0
s_29512	ATCACTGATTCCAGCCTTCC	NM_001855	COL15A1	1574	0	98	1	0	0	0	0
s_01143	CTCCAGTAAAGTTTGATTCC	NM_000494	COL17A1	1374	0	0	2	25	0	0	0
s_56029	TTTTCTACCCGTCGTCACCC	NM_031361	COL4A3BP	4131	0	0	0	5	0	0	32
s_29505	TGAGGACACACCCCTAGGCC	NM_001851	COL9A1	489	700	1	0	0	0	0	0
s_63043	TCTGCAACACCCATCCCCTT	NM_152516	COMMD1	3669	0	0	1	1	0	0	0
s_11322	GGAACATCAGTGGCTCCTTT	NM_001135161	COMT	800	0	1	2	0	0	0	0
s_41548	ATTCCTGCTGCTGCGGGCGT	NM_012133	COPG2	2781	0	21	0	0	0	2	0
s_49388	ATTGTTTCAGATTTCGCGCT	NM_018405	COPRS	995	0	68	1	0	0	0	0
s_18015	TCTGCGGGGCCGGGAGGAAG	NM_001193333	CORO1A	351	1	6	0	0	0	0	0
s_58712	CGCGCACACGCCGCAGTGAT	NM_052820	CORO2A	808	2	1	0	0	0	0	0
s_57386	TCCTGCATCAGTGTCCCTAC	NM_032609	COX4I2	1486	1	0	0	0	0	1	0
s_60004	TATTAGAAGAACTCTCCTAA	NM_130902	COX7B2	474	193	0	1	0	0	0	0
s_27556	GGTCCGCGCGCAGCCGGGTC	NM_001288819	CPEB1	287	0	0	0	0	1	0	5
s_05527	CAGCAGTGCCCAGCGGAGCT	NM_001030005	CPLX3	524	3	0	0	0	0	4	0
s_34129	CCTTGATCTTTTCTGCCCAC	NM_003915	CPNE1	1777	0	0	7	85	0	0	0
s_29571	TTCTCCTGCTAAAATAATGC	NM_001875	CPS1	1208	0	0	0	2	0	1	0
s_22805	TCTTCAATTGCTCTCAATAG	NM_001257966	CRB1	1430	1	46	0	0	0	0	0
s_33994	GTTTTGTTTTGTTTGACAGG	NM_003851	CREG1	1192	1	0	1	0	0	0	0
s_67603	TTCTCAAAAGTCTGTTCTAT	NM_182772	CREM	849	0	4	0	0	0	1	0
s_19695	GGAGAGCATAGCCCCTTGGC	NM_001202475	CRHR2	183	15	312	0	0	0	0	0
s_28382	CTTTGCATTTTAGTGATGTT	NM_001311	CRIP1	715	1	103	0	0	0	0	0
s_20119	ATCGCTTGTAGTAGGCTATC	NM_001205220	CRISP1	883	0	0	3	0	0	0	1
s_01308	AATTTTCCAACATTGCTTGT	NM_000567	CRP	995	4	0	1	0	0	0	0
s_50383	GCTGCCCCCAGAACACCTCC	NM_019604	CRTAM	613	0	165	1	0	0	0	0
s_67041	TTCCCAGCTTGCACCTCTCA	NM_181715	CRTC2	2687	1	0	1	0	0	0	0
s_01148	ATGTCATTAGCTTTCAGATT	NM_000496	CRYBB2	1321	0	40	1	0	0	0	0
s_34436	TGGGGACAGATGAACCTCAC	NM_004076	CRYBB3	681	0	25	0	0	0	0	70
s_10514	TTTCTCACAGTTTTGAAGTC	NM_001129828	CSAG3	834	0	177	1	0	0	0	0
s_28391	GACCATGCCAGCAGGCTTCA	NM_001316	CSE1L	783	3	1	0	0	0	0	0
s_14572	TGAACTCACGGAGCAATTAC	NM_001161532	CSF2RA	3084	0	0	0	32	77	0	0
s_29598	TTCTGTCCAATTCCTTTCCC	NM_001890	CSN1S1	1416	1	0	0	0	0	0	2
s_37476	CCTGCTGTGCCCTCAGAGTC	NM_005492	CST8	1153	28	0	6	0	0	0	0
s_07350	CTATGTCCAATGAATGATCA	NM_001080146	CT47A1	10238	0	0	0	1	1	0	0
s_09020	CCGCCGGTCGCTCCGGGACG	NM_001102658	CT62	107	0	0	0	0	1	0	1
s_67507	TGCGTGGCAGGCCCGGCACC	NM_182642	CTDSP1	272	0	0	1	0	0	0	1
s_17690	TCCGCTTTGTGCACTGGGTG	NM_001190463	CTH	1577	0	15	0	0	0	0	1
s_12212	AGGCGACATCCCGAGCGTCC	NM_001142397	CTIF	178	0	82	2	0	0	0	0
s_28158	TTAAAGCAACATGCCAGTGA	NM_001291133	CTNNA3	1142	0	37	0	0	0	29	0
s_29642	CACGGTCTCACCCACATCTC	NM_001911	CTSG	1055	0	0	0	1	1	0	0
s_28426	TTTTCAGTCACAGAACACCG	NM_001334	CTSO	1225	0	0	0	1	540	0	0
s_49741	CAAAAGGGATCTTGGGGCCC	NM_018704	CTTNBP2NL	284	0	1	1	0	0	0	0
s_10034	GTTTATTCTGATCAACACAT	NM_001127385	CTXN3	1706	0	0	0	34	1	0	0
s_18792	CAGTGGGAGTTAGGTGGAAT	NM_001198779	CUL2	716	0	0	0	0	1	0	6
s_24889	GACCCACCTGCTGCAGGTAC	NM_001278514	CUL4A	1073	0	1	0	0	0	33	0
s_62884	GCGCACATCTGAGGTCGCTT	NM_152434	CWF19L2	795	0	0	6	0	0	0	1
s_36125	GGTTCTCTCTCTGGCCCGGC	NM_004887	CXCL14	1374	178	0	1	0	0	0	0
s_30046	TCGGTATCTCTGAGAGCGGC	NM_002089	CXCL2	186	0	1	0	0	0	0	9
s_32094	CAGGGTTACAACGTCCCTCT	NM_002994	CXCL5	2492	0	7	0	3	0	0	0
s_32090	AATCGCTGCTCTATTTTGGC	NM_002993	CXCL6	1586	0	42	0	0	0	1	0
s_29178	AGTTGTGAGCCCCTTATTGG	NM_001716	CXCR5	735	0	64	0	0	1	0	0
s_39798	ACAGGGGCGGGTTGGTCATA	NM_006564	CXCR6	565	0	75	0	0	0	0	1
s_16121	AGTCACTTCTCAATGAAGAT	NM_001170570	CXorf56	2784	0	5	0	0	0	0	1
s_67429	TTCGGTCCCCTTCTGCCTCC	NM_182580	CYB561D1	1840	0	0	0	20	1	0	0
s_46710	TTGGGCGTCTCACTCCGGGT	NM_016229	CYB5R2	299	152	0	1	0	0	0	0
s_01152	CGGTCTCTCAGGCAGATCCA	NM_000497	CYP11B1	506	0	6	0	0	0	22	0
s_67829	TGGCCTGAGCTTATAAATCT	NM_183374	CYP26C1	593	0	0	0	0	2306	0	2
s_01706	ATATAGTGGACCTAGGTGAT	NM_000771	CYP2C9	248	0	14	0	0	1	0	0
s_69936	GAAAGGTCACCGCGGCAGCC	NM_207352	CYP4V2	579	0	0	0	1	0	1	0
s_35063	TTCATTTCTACCAACTGAAC	NM_004391	CYP8B1	1753	1	0	1	0	0	0	0
s_47606	GCGCAGGCCGGAGCCTCGGG	NM_017456	CYTH1	290	7	0	1	0	0	0	0
s_19559	GTCTTGGAGCGGGATATTTA	NM_001201427	DAAM2	541	0	35	0	0	0	1	0
s_21569	AAGGCAGTCCTTTGTTCAAA	NM_001244871	DAB2	1264	0	33	1	0	0	0	0
s_60754	ACGGTTGCCCCCATCTGCCT	NM_138709	DAB2IP	1962	0	21	0	0	0	1	0
s_59678	ACTAGTGAGTGAGGTTTTTG	NM_080760	DACH1	457	0	54	0	1	0	0	0
s_12043	TCTCTGTTCTTGGTCGAGCC	NM_001139514	DACH2	670	0	0	0	44	0	0	1
s_27496	TCTCCGTTACCCGGCCGACC	NM_001288729	DAPK1	566	203	0	0	0	0	40	0
s_43421	TGTAGTGTGGGTGTCCTCAG	NM_014395	DAPP1	382	6	0	0	0	0	0	1
s_03719	TTTCAAGGGTGTTTTGGAGG	NM_001005785	DAZ2	2640	0	0	13	0	6	0	0
s_17188	AGGGTGCTTAGTTTTGCTGC	NM_001178043	DBI	475	0	0	0	0	1	3	0
s_25840	CCACTCGCCCCAACCCTGCT	NM_001282636	DBI	2621	0	0	0	3	0	0	1
s_27477	TCCCACCTCAGCCTCCCAAA	NM_001288709	DBNDD1	2163	0	2	0	1	0	0	0
s_46681	CATCCTTACTCTTTTCTTCC	NM_016216	DBR1	1550	0	0	0	12	1	0	0
s_54063	CCTGATCTGGGTGGCAGAGT	NM_024345	DCAF10	707	0	47	0	0	0	0	21
s_66728	AGACACGGTCTCTCACGAAA	NM_181340	DCAF4	539	1	0	1	0	0	0	0
s_35816	ACCCACCACGGCTGCGCCCC	NM_004734	DCLK1	763	1	160	0	0	0	0	0
s_60223	TCTCTGTGCTCACTGTATTG	NM_133505	DCN	1985	0	0	0	45	1	0	0
s_11252	CCTGCTGAGGCCTTACATCC	NM_001135040	DCTN1	638	0	68	0	3	0	0	0
s_56890	GGAAGCCAGGAGAGGATAGG	NM_032341	DDI2	399	0	57	2	0	0	0	0
s_61734	TACCCGCAGTTTGACGAAAA	NM_145018	DDIAS	784	170	0	0	0	0	0	58
s_19729	TGGATTCTGTTTAAGGGTTT	NM_001202521	DDR1	682	2	1	0	0	0	0	0
s_49232	CGCGGCGCCAGGTCTCTCCT	NM_018332	DDX19A	529	0	61	0	2	0	0	0
s_22663	TTGACCAATAATATCTCATG	NM_001257174	DDX19B	572	0	60	0	4	0	0	0
s_22620	TGTCTCCCCTTTTTTCATTG	NM_001256910	DDX21	639	0	1	0	0	20	0	0
s_48369	TACTGCCACCGTTTTGAGGC	NM_017895	DDX27	134	0	66	1	0	0	0	0
s_46939	CCCAGTGAATATGGGCGCGT	NM_016355	DDX47	357	0	105	1	0	0	0	0
s_20922	CCCACCCACCCGTTCCACCG	NM_001242819	DEF8	389	7	0	1	0	0	0	0
s_06697	GGCTGACCAAGGTAGATGAG	NM_001042500	DEFA1B	1826	0	0	21	6	0	0	0
s_06009	ACATGAATATGCACTCAATC	NM_001037729	DEFB113	292	0	5	1	0	0	0	0
s_59189	CATAACATCAGTCTAGTGTG	NM_054112	DEFB118	2264	36	0	0	0	1	0	0
s_61023	CGGCATTTGGTGCGATGGGA	NM_139074	DEFB127	357	1	166	0	0	0	0	0
s_59727	CCTATCTTATGTTTTCCTCC	NM_080831	DEFB129	1385	0	1	0	0	1	0	0
s_70105	TGATCTAATCTGACTGCTCT	NM_207469	DEFB132	931	0	96	1	0	0	0	0
s_05710	CAAACAGACATTTTGCTGAT	NM_001033017	DEFB135	2197	0	77	7	0	0	0	0
s_36228	CAGGAGGAAGGGATTTTCTG	NM_004942	DEFB4A	131	0	28	0	8	0	0	0
s_46440	CCGAGAACCAGAGCGCAGGC	NM_016076	DESI2	1339	0	5	1	0	0	0	0
s_57291	ACGCATTCCCCGGATCCGCG	NM_032564	DGAT2	821	5	0	1	0	0	0	0
s_20024	TATTTGAGGCGTTATCATAT	NM_001204505	DGKH	693	5	0	0	12	0	0	0
s_69195	CAGGAGGCGCCCCACACCCC	NM_201532	DGKZ	180	0	0	5	0	1	0	0
s_59808	TGCGAGTGGTTTTTGTTCAT	NM_080918	DGUOK	1776	3	2	0	0	0	0	0
s_12092	ACAAGTGAGTTCACCAAGAA	NM_001142271	DHRS9	579	0	68	0	1	0	0	0
s_52545	GTGGGGGCGTGGCCGTCACA	NM_021931	DHX35	855	0	33	0	0	0	0	24
s_15578	ACCTCTTTTCAACGCCACAG	NM_001166301	DHX40	636	0	69	0	34	0	0	0
s_24725	CGGACGCCAGACGCACACGC	NM_001278304	DIABLO	230	0	39	0	1	0	0	0
s_24726	TCATTCTTCAGGTACCGCTG	NM_001278304	DIABLO	822	3	0	3	0	0	0	0
s_50451	CATCTGAGCCCTGTGGGCTG	NM_019887	DIABLO	1292	0	0	0	23	0	13	0
s_70210	TTTTCTATCTCATGACAGAA	NM_213593	DIO1	1305	0	234	0	0	0	1	0
s_20845	TTTCTATAGAATCATGGCAA	NM_001242763	DLGAP1	1030	1	0	0	1	0	0	0
s_36861	CAACAAAGCATTGCTTAAAA	NM_005221	DLX5	333	0	0	0	236	1	0	0
s_34307	TCCCATAATAGGACTGTCCA	NM_004006	DMD	1027	0	1	1	0	0	0	0
s_34314	AACTGTCAGTTGCATATTCC	NM_004014	DMD	1026	0	0	0	33	1	0	0
s_34309	CTGTGTCGTCTGCTTTATAT	NM_004010	DMD	2524	0	2	0	0	0	0	4
s_09845	ATTCCCAGAACTGCCCTAGA	NM_001126059	DMKN	476	3	0	9	0	0	0	0
s_52051	CTCCCGCTCGTCTGTCCCGC	NM_021145	DMTF1	598	0	35	0	1	0	0	0
s_66412	ACCGGTTTGGAAGACTTTGC	NM_178452	DNAAF1	766	0	0	0	0	0	2	1
s_45629	AGCATCTATCCGGGTTGCCA	NM_015512	DNAH1	514	0	8	0	0	0	12	0
s_28497	CAATAAGCCATTGCGCTCCA	NM_001372	DNAH9	402	0	19	0	0	0	1	0
s_02251	TTTTGGAGACCATGGCTGGT	NM_001001394	DNAJB3	1039	0	0	5	1	0	0	0
s_40794	TGAATAGTTAATCGTGGAGG	NM_007034	DNAJB4	259	0	69	0	1	0	0	0
s_67891	AGTGGATACCTCCACCCCCC	NM_194249	DND1	1766	0	97	0	1	0	0	0
s_53230	CCTCTCTCCGCCTCCTCCGC	NM_022552	DNMT3A	1073	0	56	0	0	0	21	0
s_65754	CCCAAGTTCCCAAGGAGGGA	NM_175850	DNMT3B	280	0	0	0	9	1	0	0
s_25369	ATTTCGATATGCGTATTTCA	NM_001282068	DOC2A	829	1	53	0	0	0	0	0
s_28065	TTTATTGCAGGTGAAGAGGG	NM_001290263	DOCK10	718	0	115	1	0	0	0	0
s_10643	ACAGCGTGGGCCAAATCAAT	NM_001130050	DOCK9	2293	0	0	0	1	0	0	1
s_35108	ATCACCCTTTGAGGCCCCCC	NM_004413	DPEP1	924	2	0	0	0	0	10	0
s_25176	ACTGCCCCTTTAAGACCTGC	NM_001280543	DPF3	462	449	0	1	0	0	0	0
s_61052	CCCATGATCCCCCACTATTA	NM_139159	DPP9	904	0	1	0	2	0	0	0
s_42286	TGGAGAAGACCCGGGAAAGC	NM_013235	DROSHA	440	0	0	0	0	0	15	1
s_51190	CTCCTGTTCCTGGGCTTGTG	NM_020693	DSCAML1	920	1	7	0	0	0	0	0
s_53886	TCCTTCCTGCAGTCGCGGTC	NM_024094	DSCC1	867	0	18	1	0	0	0	0
s_43030	CTAGTCCTTTTGGAACCGAA	NM_014208	DSPP	1473	0	29	1	0	0	0	0
s_11926	TCTGTACACAGTAGCACCCA	NM_001136536	DTHD1	837	0	0	0	0	1	0	66
s_28538	ACAACAATCTACCATCTGTT	NM_001391	DTNA	1862	0	0	0	0	57	0	3
s_52498	GCGGGAAGCTGGCTCCATCC	NM_021907	DTNB	646	0	116	0	3	0	0	0
s_24224	AAATGTGAGCTCCAGAGAAG	NM_001276266	DUOXA1	1173	0	0	0	0	1	1	0
s_24229	GCAGAGGCACCGGACGAGAG	NM_001276267	DUOXA1	798	0	0	0	45	1	0	0
s_04543	GACTCGAGACCGCGGCTGTC	NM_001012644	DUSP15	1181	0	0	0	0	0	1	1
s_66163	CTGTGACCGGATCGCTTCCC	NM_177991	DUSP15	1705	0	33	1	0	0	0	0
s_05771	TCAATTGCTAAATGTCTGTA	NM_001033575	DUSP28	2642	0	74	2	0	0	0	0
s_34457	TCCTCGCCCCATCCCGGTCC	NM_004090	DUSP3	1057	0	0	0	0	0	1	8
s_11406	ATAGACGAATTGACCTTTCC	NM_001135556	DYNC1I1	893	0	0	0	0	1	1	0
s_28308	CTAAGGTTTAGGGAGCTGCC	NM_001291602	DYNLT1	532	0	63	0	0	0	10	0
s_28548	CTATTACCACGGAAAATTTC	NM_001396	DYRK1A	1412	0	0	1	1	0	0	0
s_36872	CCGCCCCTCGCCGCCGGGTC	NM_005225	E2F1	330	0	0	0	1	83	0	0
s_07926	CAACAGCCCACTTTCAGTAA	NM_001083589	E2F5	710	0	73	0	2	0	0	0
s_09404	GCAGGCGGGAGTTGTTGCTT	NM_001113348	ECE1	109	1	0	3	0	0	0	0
s_48998	CAACTTCGGATGTACGGTTT	NM_018217	EDEM2	604	0	0	0	0	1	11	0
s_45768	GAGGTTCAAACTTCTTCCCC	NM_015608	EDRF1	2030	4	0	0	1	0	0	0
s_44177	TCACGCCGGGGCGAAAGTCG	NM_014774	EFCAB14	1304	79	49	0	0	0	0	0
s_16587	ATGATGTGAGAGAACGAGCT	NM_001172420	EFHC1	360	0	4	16	0	0	0	0
s_44920	CGAATGCCACGCAGGTCACC	NM_015137	EFR3A	659	0	0	16	105	0	0	0
s_55516	TCCAGCAGGGTCAGCTCAGT	NM_030652	EGFL8	629	1	47	0	0	0	0	0
s_00912	ATGTGACGGCAAAAGCCGCC	NM_000399	EGR2	834	1	0	13	0	0	0	0
s_28586	TCAGACGGTGAGGACCCTGC	NM_001414	EIF2B1	1723	509	0	2	0	0	0	0
s_45804	GTTCTGGGACGCAATCGCCT	NM_015636	EIF2B4	686	0	0	0	38	0	0	1
s_40503	AAACAGAACAGCTATTGGCG	NM_006893	EIF2D	912	0	0	0	0	1	0	2
s_40504	CCTTCCACCCCATCAACCTT	NM_006893	EIF2D	1691	0	53	0	1	0	0	0
s_28592	GGAGGGCCCGCCTTTCTCGC	NM_001416	EIF4A1	576	0	0	1	0	0	1	0
s_28160	ATGAATGAACTAAAGAATCG	NM_001291157	EIF4G1	2411	3	5	0	0	0	0	0
s_16738	GAGGCGGTTGTCAGTCCCGG	NM_001172705	EIF4G2	95	0	1	2	0	0	0	0
s_66780	TATTCATTCAGGAGCTTTTT	NM_181466	EIF6	2111	0	0	8	0	0	0	1
s_12920	CTAGCCCATTGTGCCACGTA	NM_001144775	ELAVL4	438	1	0	1	0	0	0	0
s_53874	TAAACAAAACTGTCCCCCCC	NM_024090	ELOVL6	751	0	69	5	0	0	0	0
s_20972	TCGCTCTTGAGACAAAGGCC	NM_001242875	ELP2	1026	1	0	0	7	0	0	0
s_50149	GCCTTCCGATTGGTTGGCTC	NM_019040	ELP4	481	0	0	0	27	0	1	0
s_65622	GGGGCCTGACGTCAGCAGGA	NM_175063	EMC10	300	0	25	1	0	0	0	0
s_56469	CAGTCCCTTCGCTTCTCGGC	NM_032048	EMILIN2	354	0	74	1	0	0	0	0
s_17955	TTACGAGTTCTAAGTCCTGA	NM_001193269	EML2	803	0	111	2	0	0	0	0
s_28619	GGTTGCTGTTATTGAAGGAT	NM_001426	EN1	475	0	13	0	12	0	0	0
s_61718	AAAAGAGCACAGTTTTTAAG	NM_145010	ENKUR	526	0	20	0	0	33	0	0
s_19587	AAGTTGGTGTGTGGATTCCG	NM_001201483	ENO1	360	0	3	6	0	0	0	0
s_19588	ACTCTCGACCCAGAGCATGC	NM_001201483	ENO1	762	0	0	20	0	0	6	0
s_59042	TTCAGGCTGTAGTGGGCACT	NM_053013	ENO3	1217	0	0	0	0	3	0	1
s_27953	GGGCAGGGACCCATCTGGTA	NM_001290072	ENPP5	112	1	2	0	0	0	0	0
s_10473	CACGGAGGCACCCAGTACTG	NM_001128930	ENTPD4	307	0	0	0	1	0	0	58
s_68613	CTCCTGCCTCCCACCCCCCC	NM_198585	ENTPD8	797	2	0	0	0	0	0	32
s_25554	CCGAGCTCACAGGCAGCCGT	NM_001282391	EPC1	344	1	8	0	0	0	0	0
s_60992	CCAGAAGAAGAGAGCACACA	NM_139053	EPS8L3	116	0	20	0	0	0	1	0
s_58301	AAGTCTCACAATCACCTTAG	NM_033255	EPSTI1	1877	0	43	0	0	0	0	16
s_36246	CAATTCAAGACTTCAAGTTT	NM_004950	EPYC	1216	0	217	1	0	0	0	0
s_06513	TCGGTCCCCAACTTGAGCAC	NM_001040458	ERAP1	2913	0	14	8	0	0	0	0
s_21849	GCGCGCGGAGCTGGTTTTCC	NM_001253699	ERBIN	395	0	2	1	0	0	0	0
s_29809	CTGAGCCCTGCCAGGATTCT	NM_001983	ERCC1	632	0	0	0	45	0	0	1
s_02639	AGCCCCTGCTCTGTTGCTCT	NM_001002912	ERICH3	181	0	6	0	0	0	0	54
s_08811	GGCCGCGCAGGCTCCTTTGG	NM_001100626	ERLIN1	516	1	6	0	0	0	0	0
s_05022	GGAAAACCCTGGGCGCCCTC	NM_001017922	ERMAP	550	0	0	4	24	0	0	0
s_58322	CCTCTGTAATCCCAGCACTT	NM_033266	ERN2	425	0	1	2	0	0	0	0
s_62958	TGCCAGTGTGGGTCAAAATA	NM_152473	ERVV-1	1047	0	39	0	0	0	0	90
s_24291	GGCGCTTATGTCGGCGACCT	NM_001276380	ESF1	626	0	0	6	4	0	0	0
s_24290	CCAGCTGCGACCCCAATTGC	NM_001276380	ESF1	1378	0	5	0	22	0	0	0
[truncated: 13,276 more rows]

## Sheet: Legend
Table EV1: Tumor-promoting genes
sgRNAs counts in 501Mel cell library (DMSO 0) and in 7 tumors rising from CRISPR-SAM engineered cells (DMSO 1-7).
