# Supplementary material for: CRISPR screens identify tumor‐promoting genes conferring melanoma cell plasticity and resistance
Source: EMBO Mol Med. 2021 Mar 16;13(5):e13466. doi: 10.15252/emmm.202013466 (PMC8103100; doi:10.15252/emmm.202013466)
Supplement: Supplementary file 4 — Table EV2 [file EMMM-13-e13466-s005.xlsx]

## Sheet: Table EV2
	501Mel 3+ correspond to CRISPR SAM engineered cells (expressing dCas9, p65-MS2-HSF1 and the guide). Vem for PLX4032 and PB (paradox breaker) for PLX8394. DMSO (solvent of BRAFi = control). Caution: two tumors on mouse 481 (only tumor 1 has been analyzed).
cells		1	2	3	4	5	6	6.5	7	7.5	8	9	10	11	11.5	12	12.5	12.75	13	13.5	14	14.5	15	15.5	16	16.5	17	17.5	18	18.5	19	19.5	weeks
501Mel parental	461	0	0	0	0	0	0	0	0	0	0	0	0	0	0	0	0		0	0	0	0	0	0	0	0	0	0	0	0	0	0
	462	0	0	0	0	0	0	0	0	0	0	0	0	0	0	0	0		0	0	0	0	0	0	0	0	0	0	0	0	0	0
	463	0	0	0	0	0	0	0	0	0	0	0	0	0	0	0	0		0	0	0	0	0	0	0	0	0	0	0	0	0	0
	468	0	0	0	0	0	0	0	0	0	0	0	0	0	0	0	0		0	0	0	0	0	0	0	0	0	0	0	0	0	0
	469	0	0	0	0	0	0	0	0	0	0	0	0	0	0	0	0		0	0	0	0	0	0	0	0	0	0	0	0	0	0
	470	0	0	0	0	0	0	0	0	0	0	0	0	0	0	0	0		0	0	0	0	0	0	0	0	0	0	0	0	0	0
Cell library + DMSO	471	0	0	0	0	0	0	0	0	0	0	2	20.25	66	66	78	144		360	609	617.5	716.5	869.856
	474	0	0	0	0	0	0	0	0	0	64	168	660	924	1287
	475	0	0	0	0	0	0	0	0	0	6	161.5	570	1200	2002
	476	0	0	0	0	0	0	0	0	0	0	0	0	0	0	0	0		0	0	0	0	0	0	0	0	0	0	0	0	0	0
	477	0	0	0	0	0	0	0	0	0	0	0	0	238	238	361.25	570	936
	478	0	0	0	0	0	0	0	0	0	0	0	0	0	0	0	0		0	0	0	0	0	0	0	0	0	0	0	0	0	0
	479	0	0	0	0	0	0	0	0	0	0	0	0	0	0	0	18		105	451.25	837.9	837.9	1296.88
	480	0	0	0	0	0	0	0	0	0	0	0	0	0	0	0	0		0	0	0	0	0	0	0	0	0	0	0	0	0	0
	481 tumor 1	0	0	0	0	0	16	16	16	16	320	480	1859
	481 tumor 2	0	0	0	0	0	0	0	0	0	0	72	320
	482	0	0	0	0	0	0	0	0	0	0	0	0	0	0	2	24		67.5	180	330	361.25	431.376	621.155
Cell library + VEM	483	0	0	0	0	0	1352	1859
	484	0	0	0	0	0	0	0	0	0	0	0	0	0	0	0	0		0	0	0	0	0	0	0	0	0	0	0	0	0	0
	485	0	0	0	0	0	0	0	0	0	0	0	0	0	0	0	0		0	0	0	0	0	0	0	0	0	0	0	0	0	0
	486	0	0	0	0	0	0	0	0	0	0	0	0	0	0	0	0		0	0	0	0	0	0	0	0	0	0	0	0	0	0
	491	0	0	0	0	0	0	0	0	0	0	0	0	0	0	0	0		0	0	0	0	0	0	0	0	0	0	0	0	0	0
	492	0	0	0	0	0	8	4	4	4	4	156	684	1368.5	1512
	493	0	0	0	0	0	0	0	0	0	0	0	0	0	0	0	0		0	0	0	0	0	0	0	0	0	0	0	0	0	0
	494	0	0	0	0	0	0	0	0	0	0	0	0	0	0	0	0		0	0	0	0	0	0	0	0	0	0	0	0	0	0
	496	0	0	0	0	0	480	525	1140	2376
	497	0	0	0	0	0	0	0	0	0	0	0	0	0	0	0	0		0	0	0	0	0	0	0	0	0	0	0	0	0	0
	498	0	0	0	0	0	0	0	0	0	0	0	0	0	0	0	0		0	0	0	0	0	0	0	0	0	0	0	0	0	0
Cell library + PB	499	0	0	0	0	0	0	0	0	0	0	0	0	0	0	8	25		90.75	126	250.25	250.25	250.25	250.25	252.56	280	336.96	352	625	806	840	1055.11
	500	0	0	0	0	0	0	0	0	0	0	0	0	0	0	0	0		0	0	0	0	0	0	0	0	0	0	0	0	0	0
	501	0	0	0	0	0	0	0	0	0	0	0	0	0	0	8	120		243.75	427.5	637.5	807.5	885.6
	502	0	0	0	0	0	0	0	0	0	0	0	0	0	0	0	0		0	0	0	0	0	0	0	0	0	0	0	0	0	0
	503	0	0	0	0	0	0	0	0	0	0	0	0	0	0	0	0		0	0	0	0	0	0	0	0	0	0	0	0	0	0
	504	0	0	0	0	0	0	0	0	0	0	0	0	0	0	0	0		0	0	0	0	0	0	0	0	0	0	0	0	0	0
	505	0	0	0	0	0	0	0	0	0	0	0	0	0	0	0	0		0	0	0	0	0	0	0	0	0	0	0	0	0	0
	506	0	0	0	0	0	0	0	0	0	36	300	1406.2
	507	0	0	0	0	0	0	0	0	0	0	0	0	0	0	0	0		0	0	0	0	0	0	0	0	0	0	0	0	0	0
	508	0	0	0	0	0	0	0	0	0	0	0	0	0	0	0	0		0	0	0	0	0	0	0	0	0	0	0	0	0	0
	509	0	0	0	0	0	0	0	0	0	0	0	0	0	0	0	0		0	0	0	0	0	0	0	0	0	0	0	0	0	0
	510	0	0	0	0	0	0	0	0	0	0	0	0	0	0	0	0		0	25	25	77	105.966	171.99	249	542.8	570	993.798
	# mouse Id

## Sheet: Legend
Table EV2: Tumor growth curves from Fig. 1D, 1H & 4B. Raw data.
Values of individual tumor growth curves monitored in nude mice for this manuscript. Four cell populations have been xenografted on mice flanks (3x106 cells per mouse) (as described in materials & methods) and tumor volume was monitored using caliper. The parental 501Mel cells (n=6) are unable to generate tumor in nude mice as previously described (Ohanna et al, 2011). The 501Mel CRISPR-SAM cell …
