# Supplementary material for: CRISPR screens identify tumor‐promoting genes conferring melanoma cell plasticity and resistance
Source: EMBO Mol Med. 2021 Mar 16;13(5):e13466. doi: 10.15252/emmm.202013466 (PMC8103100; doi:10.15252/emmm.202013466)
Supplement: Supplementary file 7 — Table EV5 [file EMMM-13-e13466-s009.xlsx]

## Sheet: Table EV5
sgRNA	Gene	DMSO	PB	V
s_00001	A2M	492.705624951	479.299061538	463.546437198
s_00002	A2M	336.426966946	336.288115555	234.688604996
s_00003	A2M	85.1200759742	58.0539483695	43.7307959621
s_00004	NAT2	189.155724387	253.455042881	170.550104252
s_00005	NAT2	339.579562352	344.075840336	349.846367696
s_00006	NAT2	318.862506824	212.392494035	405.238709248
s_00007	ACADS	83.3185928848	41.0625488467	48.1038755583
s_00008	ACADS	694.922101737	871.517200523	782.781247721
s_00009	ACADS	199.514252151	150.798670765	244.892457388
s_00010	ACADVL	231.94094776	192.569194592	298.827105741
s_00011	ACADVL	91.8756375595	45.3103987274	77.257739533
s_00012	ACADVL	145.920130241	165.666145347	107.869296706
s_00013	ACAT1	136.912714794	172.745895148	163.261638258
s_00014	ACAT1	149.072725648	147.258795864	196.788581829
s_00015	ACAT1	391.822571945	254.870992842	160.346251861
s_00016	ACVRL1	80.1659974784	83.5410476537	231.773218599
s_00017	ACVRL1	150.423837965	149.382720804	106.411603508
s_00018	ACVRL1	33.7778079263	65.1336981707	100.580830713
s_00019	PSEN1	546.750117633	630.097732303	715.727360579
s_00020	PSEN1	427.852233733	439.652462652	495.61568757
s_00021	PSEN1	72.059323576	70.0895230315	49.561568757
s_00022	ADA	41.4341110562	44.6024237473	8.74615919241
s_00023	ADA	191.857949021	203.188819293	192.415502233
s_00024	ADA	416.142593652	355.403440018	415.44256164
s_00025	ADRB2	57.6474588608	111.152071878	126.81930829
s_00026	ADRB2	113.943805405	53.0981235087	102.038523911
s_00027	ADRB2	176.995713534	80.0011727531	88.9192851229
s_00028	ADRB3	179.697938168	111.152071878	231.773218599
s_00029	ADRB3	108.088985364	118.939796659	99.123137514
s_00030	ADRB3	21.6177970728	76.4612978525	7.28846599368
s_00031	ADSL	168.889039631	271.862392364	223.027059407
s_00032	ADSL	403.532212026	554.344409431	427.104107229
s_00033	ADSL	21.6177970728	26.1950742643	5.83077279494
s_00034	AGT	1087.64541523	1069.75019496	916.889022005
s_00035	AGT	220.681678452	202.480844313	179.296263444
s_00036	AGT	83.3185928848	117.523846699	80.1731259304
s_00037	AGXT	65.3037619908	67.9655980911	268.215548567
s_00038	AGXT	124.302333169	149.382720804	109.326989905
s_00039	AGXT	134.21049016	199.648944393	155.973172265
s_00040	ALAD	24.3200217069	23.3631743438	29.1538639747
s_00041	ALAD	4.05333695115	0.0	13.1192387886
s_00042	ALAD	224.28464463	314.340891171	252.180923381
s_00043	ABCD1	46.3881895521	27.6110242245	45.1884891608
s_00044	ABCD1	9.90815699171	1.41594996023	0.0
s_00045	ABCD1	14.8622354876	12.035574662	8.74615919241
s_00046	ALDOA	125.653445486	103.364347097	64.1385007444
s_00047	ALDOA	335.526225401	290.269741848	332.354049312
s_00048	ALDOA	164.385331908	146.550820884	272.588628164
s_00049	ALDOB	448.118918489	446.024237473	502.904153564
s_00050	ALDOB	722.39471885	754.701328804	635.554234649
s_00051	ALDOB	488.201917228	543.016809749	406.696402447
s_00052	AMPD1	1114.21729079	1177.36239193	785.696634118
s_00053	AMPD1	70.708211259	25.4870992842	33.5269435709
s_00054	AMPD1	107.188243819	81.4171227133	281.334787356
s_00055	APOA1	285.53506967	256.286942802	233.230911798
s_00056	APOA1	96.8297160553	140.179046063	52.4769551545
s_00057	APOA1	384.616639587	368.14698966	355.677140491
s_00058	APOC3	1257.4351964	1265.85926445	1583.05481383
s_00059	APOC3	60.8000542673	36.1067239859	102.038523911
s_00060	APOC3	9.90815699171	5.66379984093	18.9500115836
s_00061	APOE	301.298046702	354.695465038	352.761754094
s_00062	APOE	585.482004055	611.69038282	615.146529866
s_00063	APOE	305.351383654	358.943314919	330.896356113
s_00064	APOH	414.791481335	370.270914601	539.346483532
s_00065	APOH	810.667390231	713.638779957	724.473519771
s_00066	APOH	340.029933124	323.544565913	341.100208504
s_00067	AR	253.108374061	288.145816907	155.973172265
s_00068	AR	178.346825851	152.214620725	138.48085388
s_00069	AR	361.197359425	390.802189024	322.150196921
s_00070	ARG1	295.443226662	217.348318896	298.827105741
s_00071	ARG1	74.3111774378	58.0539483695	112.242376303
s_00072	ARG1	304.000271336	358.943314919	441.681039217
s_00073	ARSB	268.420980321	241.41946822	217.196286612
s_00074	ARSB	362.09810097	388.678264084	403.78101605
s_00075	ARSB	48.1896726415	26.1950742643	40.8154095646
s_00076	ARSE	732.302875842	747.621579002	746.338917752
s_00077	ARSE	305.801754426	460.183737075	462.088743999
s_00078	ARSE	95.4786037383	46.0183737075	84.5462055266
s_00079	ASL	66.6548743078	70.7974980116	27.696170776
s_00080	ASPA	40.9837402839	32.5668490853	45.1884891608
s_00081	ASPA	359.846247108	433.280687831	428.561800428
s_00082	ASPA	673.304304664	632.929632224	620.977302661
s_00083	ASS1	29.7244709751	31.8588741052	39.3577163659
s_00084	ASS1	222.933532313	366.02306472	316.319424126
s_00085	ASS1	38.2815156498	38.2306489263	17.4923183848
s_00086	ATM	167.988298087	163.542220407	297.369412542
s_00087	ATM	37.3807741051	20.5312744234	36.4423299684
s_00088	ATM	219.780936907	186.905394751	198.246275028
s_00089	ATP7A	193.209061338	213.808443995	217.196286612
s_00090	ATP7A	119.348254673	92.7447223952	158.888558662
s_00091	ATP7A	156.278658006	60.88584829	128.277001489
s_00092	ATP7B	31.5259540645	12.035574662	61.2231143469
s_00093	ATP7B	125.653445486	109.736121918	158.888558662
s_00094	ATP7B	399.929245847	361.067239859	390.661777261
s_00095	BCHE	294.092114345	449.564112374	269.673241766
s_00096	BCHE	147.271242559	154.338545665	384.831004466
s_00097	BCHE	91.4252667871	68.6735730712	72.8846599368
s_00098	BCKDHB	73.8608066654	53.0981235087	46.6461823595
s_00099	BCKDHB	30.6252125198	15.5754495625	30.6115571734
s_00100	BCKDHB	714.73841572	594.698983297	565.584961109
s_00101	BLM	564.764948527	716.470679877	650.131166636
s_00102	BLM	89.6237836977	92.7447223952	67.0538871418
s_00103	BLM	38.2815156498	106.904221997	93.2923647191
s_00104	BRCA2	271.123204955	204.604769253	262.384775772
s_00105	BRCA2	31.5259540645	23.3631743438	56.8500347507
s_00106	BRCA2	85.1200759742	99.1164972162	154.515479066
s_00107	BTD	204.017959875	143.718920964	138.48085388
s_00108	BTD	92.7763791042	63.7177482104	96.2077511165
s_00109	BTD	843.544456612	862.313525781	825.054350484
s_00110	BTK	35.5792910157	33.2748240654	24.7807843785
s_00111	BTK	409.387032066	248.499218021	250.723230182
s_00112	BTK	262.115789508	203.896794273	192.415502233
s_00113	SERPING1	193.659432111	157.878420566	148.684706271
s_00114	SERPING1	972.800868277	1073.99804484	1234.66613933
s_00115	SERPING1	68.0059866249	38.2306489263	182.211649842
s_00116	C3	171.140893493	150.798670765	110.784683104
s_00117	C3	84.2193344295	99.1164972162	176.380877047
s_00118	C3	123.851962396	190.445269651	174.923183848
s_00119	C6	194.560173655	210.268569094	220.111673009
s_00120	C6	187.354241298	189.029319691	137.023160681
s_00121	C6	335.976596173	436.820562732	441.681039217
s_00122	CA2	9.90815699171	8.49569976139	0.0
s_00123	CA2	152.675691827	127.435496421	67.0538871418
s_00124	CA2	1.35111231705	7.07974980116	0.0
s_00125	CACNA1S	62.1511665843	17.6993745029	65.5961939431
s_00126	CACNA1S	476.942647919	589.743158437	448.96950521
s_00127	CACNA1S	148.171984103	176.993745029	179.296263444
s_00128	CBS	198.613510606	182.65754487	173.46549065
s_00129	CBS	284.183957353	213.100469015	263.842468971
s_00130	CBS	65.7541327631	51.6821735485	45.1884891608
s_00131	CD36	86.0208175189	79.293197773	118.073149098
s_00132	CD36	528.735286739	424.78498807	246.350150586
s_00133	CD36	248.154295565	167.082095307	201.161661425
s_00134	CD3G	84.6697052019	176.285770049	179.296263444
s_00135	CD3G	72.059323576	55.9300234292	266.757855369
s_00136	CD3G	508.918972756	693.107505533	516.023392352
s_00137	CD40LG	52.693380365	28.3189992046	27.696170776
s_00138	CD40LG	553.505679219	678.948005931	870.242839645
s_00139	CD40LG	202.216476785	239.295543279	170.550104252
s_00140	CDK4	68.9067281696	131.683346302	87.4615919241
s_00141	CDK4	123.401591624	108.320171958	330.896356113
s_00142	CDK4	237.795767801	205.312744234	265.30016217
s_00143	CDKN2A	227.887610809	209.560594114	209.907820618
s_00144	CDKN2A	39.1822571945	67.257623111	83.0885123279
s_00145	CDKN2A	233.74243085	261.950742643	233.230911798
s_00146	CETP	90.5245252424	82.1250976934	99.123137514
s_00147	CETP	261.665418736	261.950742643	243.434764189
s_00148	CETP	33.7778079263	68.6735730712	36.4423299684
s_00149	CHRNA1	294.092114345	257.702892762	409.611788845
s_00150	CHRNA1	407.135178205	368.14698966	374.627152075
s_00151	CHRNA1	343.632899303	262.658717623	274.046321362
s_00152	CHRNE	254.009115606	230.799843518	234.688604996
s_00153	CHRNE	260.314306418	197.525019452	314.861730927
s_00154	CHRNE	438.661132269	334.872165595	416.900254838
s_00155	LYST	42.3348526009	125.311571481	125.361615091
s_00156	LYST	174.743859672	204.604769253	71.426966738
s_00157	LYST	8.10667390231	7.07974980116	2.91538639747
s_00158	CLCN1	390.9218304	385.138389183	516.023392352
s_00159	CLCN1	83.7689636572	69.3815480514	68.5115803406
s_00160	CLCN1	64.4030204461	80.7091477332	40.8154095646
s_00161	CLCN5	94.5778621936	50.9741985683	80.1731259304
s_00162	CLCN5	140.966051746	98.4085222361	119.530842296
s_00163	CLCN5	115.294917722	82.1250976934	177.838570246
s_00164	CLCNKB	254.009115606	500.538310942	361.507913286
s_00165	CLCNKB	1.35111231705	36.1067239859	10.2038523911
s_00166	CLCNKB	34.678549471	14.1594996023	23.3230911798
s_00167	CNGA1	322.465473003	383.014464243	354.219447293
s_00168	CNGA1	403.532212026	307.96911635	427.104107229
s_00169	CNGA1	340.480303897	288.853791887	379.000231671
s_00170	COL1A1	5.85482004055	4.95582486081	1.45769319874
s_00171	COL1A1	16.663718577	20.5312744234	7.28846599368
s_00172	COL1A1	334.175113084	310.093041291	309.030958132
s_00173	COL1A2	191.857949021	161.418295466	190.957809034
s_00174	COL1A2	11.7096400811	7.78772478127	2.91538639747
s_00175	COL1A2	156.729028778	196.109069492	211.365513817
s_00176	COL3A1	378.311448774	283.189992046	217.196286612
s_00177	COL3A1	114.394176177	157.878420566	110.784683104
s_00178	COL3A1	226.986869265	133.099296262	148.684706271
s_00179	COL4A3	162.133478046	167.082095307	218.65397981
s_00180	COL4A3	217.529083045	147.966770844	104.953910309
s_00181	COL4A3	246.803183248	201.772869333	225.942445804
s_00182	COL4A4	57.6474588608	41.7705238268	72.8846599368
s_00183	COL4A4	41.4341110562	54.5140734689	94.7500579178
s_00184	COL4A4	362.998842514	410.625488467	316.319424126
s_00185	COL5A1	66.6548743078	165.666145347	78.7154327317
s_00186	COL5A1	171.140893493	175.577795069	147.227013072
s_00187	COL5A1	63.5022789014	54.5140734689	100.580830713
s_00188	COL7A1	190.957207477	240.003518259	227.400139003
s_00189	COL7A1	455.324850846	485.670836359	422.731027633
s_00190	COL7A1	77.9141436166	76.4612978525	62.6808075456
s_00191	COMP	72.5096943484	129.559421361	144.311626675
s_00192	COMP	467.4848617	599.654808158	657.41963263
s_00193	COMP	49.5407849585	58.0539483695	81.6308191292
s_00194	CP	186.453499753	181.94956989	172.007797451
s_00195	CP	198.613510606	258.410867742	255.096309779
s_00196	CP	420.646301375	447.440187433	485.411835179
s_00197	CPOX	45.4874480074	43.1864737871	39.3577163659
s_00198	CPOX	794.904413198	795.76387765	817.765884491
s_00199	CPOX	122.500850079	84.2490226338	84.5462055266
s_00200	CPT2	129.706782437	134.515246222	119.530842296
s_00201	CPT2	381.464044181	327.084440814	374.627152075
s_00202	CPT2	51.3422680479	58.7619233496	241.97707099
s_00203	CSTB	269.772092638	321.420640973	262.384775772
s_00204	CSTB	94.1274914212	58.7619233496	43.7307959621
s_00205	CSTB	27.4726171134	21.9472243836	23.3230911798
s_00206	CYBA	65.7541327631	38.9386239064	30.6115571734
s_00207	CYBA	405.784065888	598.238858198	476.665675986
s_00208	CYBA	32.8770663816	47.4343236678	7.28846599368
s_00209	CYP17A1	169.339410404	230.799843518	390.661777261
s_00210	CYP17A1	350.388460889	339.827990456	288.62325335
s_00211	CYP17A1	118.447513128	110.444096898	61.2231143469
s_00212	CYP1B1	304.901012881	349.031665197	240.519377791
s_00213	CYP1B1	21.1674263005	29.7349491649	4.37307959621
s_00214	CYP1B1	64.4030204461	67.9655980911	68.5115803406
s_00215	CYP2D6	46.8385603244	48.1422986479	30.6115571734
s_00216	CYP2D6	54.4948634544	72.2134479718	77.257739533
s_00217	CYP2D6	27.9229878857	12.035574662	1.45769319874
s_00218	DDB2	194.560173655	247.791243041	241.97707099
s_00219	DDB2	3.6029661788	15.5754495625	18.9500115836
s_00220	DDB2	281.031361947	387.262314123	271.130934965
s_00221	DLD	114.844546949	122.47967156	155.973172265
s_00222	DLD	63.051908129	53.0981235087	67.0538871418
s_00223	DLD	81.9674805678	96.9925722759	91.8346715203
s_00224	DMD	440.912986131	315.048866152	530.60032434
s_00225	DMD	189.606095159	204.604769253	174.923183848
s_00226	DMD	21.1674263005	20.5312744234	8.74615919241
s_00227	DPYD	326.518809954	417.705238268	416.900254838
s_00228	DPYD	442.71446922	419.121188229	384.831004466
s_00229	DPYD	45.037077235	32.5668490853	36.4423299684
s_00230	SLC26A3	107.188243819	99.1164972162	75.8000463342
s_00231	SLC26A3	1111.51506616	1354.35613696	1193.85072976
s_00232	SLC26A3	442.264098448	501.246285922	565.584961109
s_00233	SLC26A2	218.42982459	227.967943597	160.346251861
s_00234	SLC26A2	321.114360686	528.149335166	492.700301173
s_00235	SLC26A2	140.515680973	194.693119532	167.634717855
s_00236	TOR1A	830.483704214	654.168881627	868.785146446
s_00237	TOR1A	209.872779915	229.383893558	211.365513817
s_00238	TOR1A	92.7763791042	61.5938232701	77.257739533
s_00239	EDNRB	163.484590363	150.798670765	116.615455899
s_00240	EDNRB	403.081841254	456.643862175	290.080946548
s_00241	EDNRB	210.77352146	218.056293876	260.927082574
s_00242	TAZ	602.596093405	382.306489263	466.461823595
s_00243	TAZ	128.806040892	91.3287724349	104.953910309
s_00244	TAZ	260.314306418	266.198592524	163.261638258
s_00245	EMD	195.4609152	361.067239859	342.557901703
s_00246	EMD	122.951220852	117.523846699	88.9192851229
s_00247	EMD	51.7926388203	84.9569976139	29.1538639747
s_00248	EPB42	201.766106013	189.737294671	139.938547079
s_00249	EPB42	652.136878363	550.09655955	706.981201387
s_00250	EPB42	301.748417475	298.765441609	300.284798939
s_00251	EPHX1	424.699638326	361.775214839	629.723461854
s_00252	EPHX1	161.232736501	135.223221202	155.973172265
s_00253	EPHX1	194.560173655	208.144644154	78.7154327317
s_00254	EPOR	215.727599956	238.587568299	205.534741022
s_00255	EPOR	82.8682221125	20.5312744234	36.4423299684
s_00256	EPOR	108.539356136	137.347146142	147.227013072
s_00257	ERCC3	35.1289202433	8.49569976139	17.4923183848
s_00258	ERCC3	341.381045442	295.225566708	285.707866952
s_00259	ERCC3	150.874208737	232.923768458	225.942445804
s_00260	ERCC5	838.140007344	731.33815446	721.558133374
s_00261	ERCC5	731.402134297	814.171227133	670.538871418
s_00262	ERCC5	228.337981582	344.075840336	263.842468971
s_00263	ESR1	113.493434632	51.6821735485	40.8154095646
s_00264	ESR1	51.3422680479	19.1153244631	7.28846599368
s_00265	ESR1	430.554458367	429.03283795	354.219447293
s_00266	EXT1	170.690522721	189.737294671	55.3923415519
s_00267	EXT1	608.450913445	798.595777571	701.150428592
s_00268	EXT1	254.459486378	255.578967822	196.788581829
s_00269	F11	152.225321054	162.834245427	119.530842296
s_00270	F11	23.4192801622	20.5312744234	27.696170776
s_00271	F11	270.22246341	295.933541688	362.965606485
s_00272	F13A1	266.169126459	319.296716032	392.11947046
s_00273	F13A1	119.348254673	101.240422157	77.257739533
s_00274	F13A1	251.306890971	265.490617543	258.011696176
s_00275	F5	171.140893493	213.100469015	93.2923647191
s_00276	F5	66.6548743078	58.0539483695	83.0885123279
s_00277	F5	163.034219591	145.842845904	123.903921893
s_00278	F8	652.587249136	683.195855812	842.546668869
s_00279	F8	203.567589102	177.701720009	195.330888631
s_00280	F8	1383.53901266	1278.60281409	1208.42766175
s_00281	F9	295.893597434	346.907740257	416.900254838
s_00282	F9	580.978296332	740.541829201	833.800509677
s_00283	F9	901.642286245	958.598123077	823.596657285
s_00284	FABP2	150.423837965	164.958170367	80.1731259304
s_00285	FABP2	186.903870525	201.064894353	173.46549065
s_00286	FABP2	222.032790769	247.791243041	252.180923381
s_00287	FAH	60.8000542673	43.8944487672	13.1192387886
s_00288	FAH	92.7763791042	99.1164972162	36.4423299684
s_00289	FAH	5.85482004055	1.41594996023	13.1192387886
s_00290	FBN1	64.4030204461	27.6110242245	69.9692735393
s_00291	FBN1	591.787194868	305.84519141	317.777117324
s_00292	FBN1	32.8770663816	75.7533228724	42.2731027633
s_00293	FECH	256.260969467	291.685691808	183.669343041
s_00294	FECH	233.292060077	222.304143756	202.619354624
s_00295	FECH	49.0904141862	52.3901485286	24.7807843785
s_00296	FH	172.942376583	244.95934312	185.127036239
s_00297	FH	450.37077235	530.273260107	428.561800428
s_00298	FH	328.320293043	421.953088149	498.531073967
s_00299	FTL	81.0667390231	94.8686473355	126.81930829
s_00300	FTL	70.708211259	89.9128224747	147.227013072
s_00301	FTL	954.33566661	964.969897898	858.581294055
s_00302	FUCA1	85.5704467466	83.5410476537	52.4769551545
s_00303	FUCA1	31.5259540645	26.9030492444	37.9000231671
s_00304	FUCA1	111.691951543	84.9569976139	77.257739533
s_00305	FUT1	842.193344295	752.577403863	734.677372163
s_00306	FUT1	418.394447513	576.291633814	406.696402447
s_00307	FUT1	100.883053006	55.9300234292	99.123137514
s_00308	FUT3	375.60922414	404.253713646	365.880992883
s_00309	FUT3	273.375058817	290.977716828	227.400139003
s_00310	FUT3	56.2963465438	86.3729475741	39.3577163659
s_00311	FUT6	153.576433371	235.047693398	164.719331457
s_00312	FUT6	135.561602477	87.0809225543	148.684706271
s_00313	FUT6	71.1585820313	96.9925722759	170.550104252
s_00314	G6PC	355.792910157	459.475762095	412.527175242
s_00315	G6PC	273.825429589	272.570367345	339.642515305
s_00316	G6PC	172.041635038	103.364347097	233.230911798
s_00317	GALK1	34.678549471	14.1594996023	75.8000463342
s_00318	GALK1	337.778079263	520.361610385	441.681039217
s_00319	GALK1	167.087556542	117.523846699	125.361615091
s_00320	GALT	151.32457951	152.922595705	91.8346715203
s_00321	GALT	214.826858411	120.35574662	142.853933476
s_00322	GALT	49.9911557309	87.7888975344	99.123137514
s_00323	GAMT	0.0	0.0	0.0
s_00324	GAMT	41.4341110562	19.8232994432	94.7500579178
s_00325	GAMT	192.758690566	237.171618339	250.723230182
s_00326	GBE1	175.194230444	186.19741977	141.396240277
s_00327	GBE1	118.447513128	160.002345506	174.923183848
s_00328	GBE1	756.622897549	734.87802936	912.515942408
s_00329	GCDH	123.401591624	178.409694989	198.246275028
s_00330	GCDH	149.52309642	60.1778733099	69.9692735393
s_00331	GCDH	86.0208175189	145.842845904	132.650081085
s_00332	GCGR	310.755832922	230.799843518	413.984868441
s_00333	GCGR	34.678549471	42.478498807	21.865397981
s_00334	GCGR	111.691951543	94.1606723554	109.326989905
s_00335	GCH1	576.024217836	484.254886399	466.461823595
s_00336	GCH1	244.100958614	211.684519055	335.269435709
s_00337	GCH1	232.391318533	176.285770049	119.530842296
s_00338	GCK	279.229878857	244.25136814	306.115571734
s_00339	GCK	301.298046702	334.872165595	241.97707099
s_00340	GCK	33.7778079263	19.8232994432	8.74615919241
s_00341	GHR	415.692222879	375.934714442	481.038755583
s_00342	GHR	89.6237836977	114.691946779	34.9846367696
s_00343	GHR	21.1674263005	20.5312744234	23.3230911798
s_00344	GIPR	127.905299347	186.19741977	123.903921893
s_00345	GIPR	97.2800868277	55.9300234292	68.5115803406
s_00346	GIPR	43.2355941456	46.7263486876	128.277001489
s_00347	GJA1	186.453499753	289.561766867	244.892457388
s_00348	GJA1	24.7703924793	40.3545738666	102.038523911
s_00349	GJA1	170.690522721	172.745895148	237.603991394
s_00350	GJB1	54.9452342267	24.7791243041	157.430865463
s_00351	GJB1	116.646030039	76.4612978525	81.6308191292
s_00352	GJB1	46.3881895521	26.9030492444	56.8500347507
s_00353	GLI3	83.7689636572	43.8944487672	55.3923415519
s_00354	GLI3	40.9837402839	38.2306489263	13.1192387886
s_00355	GLI3	1.35111231705	2.83189992046	34.9846367696
s_00356	GLA	654.839102997	546.556684649	564.127267911
s_00357	GLA	92.3260083318	55.222048449	52.4769551545
s_00358	GLA	395.875908896	471.511336757	498.531073967
s_00359	GLDC	51.3422680479	53.0981235087	72.8846599368
s_00360	GLDC	27.4726171134	29.7349491649	34.9846367696
s_00361	GLDC	277.428395768	339.827990456	190.957809034
s_00362	GLRA1	486.400434138	466.555511896	425.646414031
s_00363	GLRA1	318.862506824	220.180218816	271.130934965
s_00364	GLRA1	158.98088264	155.754495625	145.769319874
s_00365	GNAT1	65.7541327631	57.3459733894	59.7654211481
s_00366	GNAT1	100.432682234	101.240422157	110.784683104
s_00367	GNAT1	55.8459757714	51.6821735485	58.3077279494
s_00368	GP1BA	26.1215047963	29.7349491649	34.9846367696
s_00369	GP1BA	63.051908129	77.1692728326	42.2731027633
s_00370	GP1BA	48.6400434138	16.2834245427	5.83077279494
s_00371	GP9	207.620926053	206.020719214	110.784683104
s_00372	GP9	93.6771206489	70.7974980116	142.853933476
s_00373	GP9	22.0681678452	21.2392494035	107.869296706
s_00374	GPI	349.938090116	365.31508974	403.78101605
s_00375	GPI	80.6163682507	57.3459733894	46.6461823595
s_00376	GPI	115.294917722	104.780297057	132.650081085
s_00377	GSN	89.6237836977	65.1336981707	91.8346715203
s_00378	GSN	194.560173655	208.852619134	182.211649842
s_00379	GSN	488.201917228	603.194683059	616.604223065
s_00380	GSS	888.131163075	1022.31587129	963.535204364
s_00381	GSS	25.671134024	21.9472243836	40.8154095646
s_00382	GSS	120.69936699	174.161845109	212.823207015
s_00383	MSH6	186.453499753	181.24159491	214.280900214
s_00384	MSH6	191.857949021	116.107896739	150.14239947
s_00385	MSH6	27.4726171134	43.1864737871	26.2384775772
s_00386	GUCY2D	174.743859672	176.285770049	243.434764189
s_00387	GUCY2D	280.130620402	327.084440814	295.911719343
s_00388	GUCY2D	154.026804144	125.311571481	172.007797451
s_00389	HADHA	76.1126605272	137.347146142	102.038523911
s_00390	HADHA	200.414993696	205.312744234	169.092411053
s_00391	HADHA	98.1808283724	85.664972594	129.734694687
s_00392	HBG2	113.493434632	80.0011727531	87.4615919241
s_00393	HBG2	165.286073453	111.860046858	225.942445804
s_00394	HBG2	279.68024963	334.164190615	177.838570246
s_00395	SERPIND1	701.227292549	761.781078605	747.796610951
s_00396	SERPIND1	149.072725648	173.453870128	228.857832201
s_00397	SERPIND1	52.2430095926	39.6465988865	65.5961939431
s_00398	CFH	56.2963465438	106.904221997	68.5115803406
s_00399	CFH	286.435811215	296.641516669	307.573264933
s_00400	CFH	151.774950282	226.551993637	223.027059407
s_00401	HGD	117.096400811	94.1606723554	112.242376303
s_00402	HGD	104.035648413	198.232994432	155.973172265
s_00403	HGD	224.735015403	204.604769253	180.753956643
s_00404	HK1	80.1659974784	66.5496481309	211.365513817
s_00405	HK1	105.837131502	92.7447223952	78.7154327317
s_00406	HK1	159.431253412	187.613369731	185.127036239
s_00407	HK2	455.324850846	669.74433119	472.29259639
s_00408	HK2	686.815427834	846.030101238	1002.89292073
s_00409	HK2	111.241580771	131.683346302	80.1731259304
s_00410	HMGCL	252.207632516	225.844018657	186.584729438
s_00411	HMGCL	240.948363207	278.942142166	256.554002977
s_00412	HMGCL	504.865635805	523.901485286	413.984868441
s_00413	TBX5	111.241580771	185.48944479	94.7500579178
s_00414	TBX5	58.5482004055	43.1864737871	18.9500115836
s_00415	TBX5	260.314306418	201.064894353	243.434764189
s_00416	SHH	35.1289202433	40.3545738666	14.5769319874
s_00417	SHH	12.6103816258	15.5754495625	4.37307959621
s_00418	SHH	167.087556542	167.790070287	199.703968227
s_00419	HPRT1	241.39873398	349.739640177	255.096309779
s_00420	HPRT1	90.5245252424	71.5054729917	51.0192619557
s_00421	HPRT1	429.20334605	327.084440814	309.030958132
s_00422	HPS1	120.69936699	70.7974980116	56.8500347507
s_00423	HPS1	140.966051746	147.966770844	100.580830713
s_00424	HPS1	322.915843775	390.802189024	349.846367696
s_00425	HSD11B2	195.4609152	288.145816907	78.7154327317
s_00426	HSD11B2	276.077283451	373.102814521	362.965606485
s_00427	HSD11B2	1074.13429206	1164.61884229	1169.06994539
s_00428	HSD17B3	120.69936699	82.8330726736	99.123137514
s_00429	HSD17B3	85.5704467466	94.1606723554	104.953910309
s_00430	HSD17B3	0	0	0
s_00431	HSD3B2	410.738144383	468.679436837	435.850266422
s_00432	HSD3B2	281.031361947	392.218138984	269.673241766
s_00433	HSD3B2	194.560173655	186.19741977	262.384775772
s_00434	SGSH	163.934961136	249.207193001	295.911719343
s_00435	SGSH	539.994556048	476.467161618	409.611788845
s_00436	SGSH	412.089256701	359.651289899	295.911719343
s_00437	HTN3	57.6474588608	58.7619233496	64.1385007444
s_00438	HTN3	377.41070723	332.748240654	409.611788845
s_00439	HTN3	412.989998245	489.21071126	415.44256164
s_00440	ICAM1	319.763248369	428.32486297	358.592526889
s_00441	ICAM1	269.772092638	254.870992842	349.846367696
s_00442	ICAM1	254.90985715	212.392494035	142.853933476
s_00443	IDS	108.989726909	114.691946779	158.888558662
s_00444	IDS	265.268384914	199.648944393	163.261638258
s_00445	IDS	221.132049224	244.25136814	285.707866952
s_00446	IDUA	146.820871786	151.506645745	204.077047823
s_00447	IDUA	475.591535602	543.016809749	453.342584807
s_00448	IDUA	181.049050485	219.472243836	376.084845274
s_00449	CFI	375.158853368	300.889366549	530.60032434
s_00450	CFI	415.692222879	447.440187433	542.26186993
s_00451	CFI	60.3496834949	31.8588741052	80.1731259304
s_00452	IL2RG	165.286073453	89.9128224747	119.530842296
s_00453	IL2RG	240.497992435	190.445269651	83.0885123279
s_00454	IL2RG	34.678549471	33.9827990456	45.1884891608
s_00455	INSR	239.59725089	232.923768458	456.257971204
s_00456	INSR	47.2889310968	43.1864737871	131.192387886
s_00457	INSR	54.4948634544	41.7705238268	46.6461823595
s_00458	PDX1	221.132049224	317.880766072	161.80394506
s_00459	PDX1	199.964622924	300.889366549	419.815641236
s_00460	PDX1	22.9689093899	37.5226739461	49.561568757
s_00461	ITGB2	141.416422518	104.072322077	56.8500347507
s_00462	ITGB2	50.4415265032	41.7705238268	59.7654211481
s_00463	ITGB2	471.988569423	457.351837155	320.692503722
s_00464	ITGB3	50.4415265032	57.3459733894	74.3423531355
s_00465	ITGB3	101.783794551	39.6465988865	97.6654443153
s_00466	ITGB3	115.745288494	153.630570685	145.769319874
s_00467	ITGB4	55.3956049991	116.107896739	64.1385007444
s_00468	ITGB4	72.5096943484	42.478498807	77.257739533
s_00469	ITGB4	32.8770663816	3.53987490058	17.4923183848
s_00470	JAG1	203.11721833	260.534792683	214.280900214
s_00471	JAG1	208.521667598	130.975371321	204.077047823
s_00472	JAG1	51.3422680479	29.7349491649	110.784683104
s_00473	JAK3	151.32457951	189.029319691	424.188720832
s_00474	JAK3	695.372472509	643.549256925	871.700532844
s_00475	JAK3	205.819442964	280.358092126	313.404037728
s_00476	ANOS1	317.061023735	436.112587751	332.354049312
s_00477	ANOS1	23.8696509346	21.2392494035	11.6615455899
s_00478	ANOS1	140.065310201	64.4257231905	13.1192387886
s_00479	KCNA1	99.0815699171	63.0097732303	78.7154327317
s_00480	KCNA1	90.5245252424	111.860046858	56.8500347507
s_00481	KCNA1	27.022246341	35.3987490058	27.696170776
s_00482	KCNQ1	275.626912678	273.986317305	300.284798939
s_00483	KCNQ1	0	0	0
s_00484	KCNQ1	22.9689093899	19.1153244631	18.9500115836
s_00485	KCNE1	278.329137312	148.674745824	416.900254838
s_00486	KCNE1	313.908428328	296.641516669	220.111673009
s_00487	KCNE1	494.957478813	475.759186638	451.884891608
s_00488	KCNJ1	218.880195362	244.25136814	262.384775772
s_00489	KCNJ1	140.966051746	109.736121918	201.161661425
s_00490	KCNJ1	354.892168612	327.084440814	295.911719343
s_00491	KHK	221.132049224	232.215793478	314.861730927
s_00492	KHK	87.371929836	174.869820089	220.111673009
s_00493	KHK	41.4341110562	34.6907740257	45.1884891608
s_00494	KRT12	367.95292101	407.793588547	392.11947046
s_00495	KRT12	380.112931864	341.243940416	233.230911798
s_00496	KRT12	286.886181987	471.511336757	304.657878536
s_00497	KRT18	178.797196623	278.234167186	137.023160681
s_00498	KRT18	138.263827112	94.1606723554	135.565467482
s_00499	KRT18	416.592964424	523.901485286	425.646414031
s_00500	KRT9	138.714197884	173.453870128	241.97707099
s_00501	KRT9	198.163139834	99.8244721963	164.719331457
s_00502	KRT9	128.806040892	92.7447223952	119.530842296
s_00503	LAMB3	267.970609548	389.386239064	265.30016217
s_00504	LAMB3	242.299475524	233.631743438	329.438662914
s_00505	LAMB3	471.988569423	397.881938825	435.850266422
s_00506	LCAT	449.470030806	467.263486876	275.504014561
s_00507	LCAT	170.240151948	242.83541818	154.515479066
s_00508	LCAT	73.4104358931	63.0097732303	67.0538871418
s_00509	LEP	45.4874480074	31.8588741052	17.4923183848
s_00510	LEP	8.55704467466	9.91164972162	1.45769319874
s_00511	LEP	362.998842514	404.253713646	376.084845274
s_00512	SGCG	582.329408649	623.725957482	765.288929336
s_00513	SGCG	399.929245847	463.723611976	376.084845274
s_00514	SGCG	105.38676073	146.550820884	214.280900214
s_00515	SGCB	353.090685523	411.333463447	317.777117324
s_00516	SGCB	41.4341110562	46.0183737075	10.2038523911
s_00517	SGCB	41.4341110562	95.5766223156	53.9346483532
s_00518	LHCGR	29.2741002028	27.6110242245	40.8154095646
s_00519	LHCGR	133.760119388	103.364347097	110.784683104
s_00520	LHCGR	134.660860933	200.356919373	177.838570246
s_00521	LIG1	238.696509346	291.685691808	322.150196921
s_00522	LIG1	31.0755832922	10.6196247017	27.696170776
s_00523	LIG1	20.2666847558	12.7435496421	58.3077279494
s_00524	LIPA	482.347097187	502.662235882	546.634949526
s_00525	LIPA	112.592693088	191.153244631	163.261638258
s_00526	LIPA	237.345397029	343.367865356	256.554002977
s_00527	LIPC	46.3881895521	104.072322077	148.684706271
s_00528	LIPC	656.640586087	715.762704897	663.250405425
s_00529	LIPC	326.518809954	342.659890376	352.761754094
s_00530	LPL	599.443497998	710.098905056	564.127267911
s_00531	LPL	141.416422518	218.056293876	233.230911798
s_00532	LPL	335.976596173	371.686864561	307.573264933
s_00533	LYZ	285.084698898	343.367865356	317.777117324
s_00534	LYZ	81.5171097954	71.5054729917	43.7307959621
s_00535	LYZ	113.943805405	95.5766223156	83.0885123279
s_00536	MAOA	58.9985711779	82.1250976934	91.8346715203
s_00537	MAOA	426.050750643	491.3346362	422.731027633
s_00538	MAOA	221.132049224	162.126270447	201.161661425
s_00539	MBL2	203.11721833	172.745895148	247.807843785
s_00540	MBL2	162.133478046	80.0011727531	90.3769783216
s_00541	MBL2	444.065581537	315.048866152	204.077047823
s_00542	MEN1	225.635756948	206.020719214	272.588628164
s_00543	MEN1	684.1132032	693.815480514	674.911951014
s_00544	MEN1	475.14116483	507.618060743	504.361846762
s_00545	MICA	101.333423779	112.568021838	67.0538871418
s_00546	MICA	127.905299347	131.683346302	37.9000231671
s_00547	MICA	275.176541906	186.905394751	249.265536984
s_00548	MLH1	404.432953571	420.537138189	472.29259639
s_00549	MLH1	226.986869265	289.561766867	209.907820618
s_00550	MLH1	53.5941219097	49.5582486081	99.123137514
s_00551	MPO	67.5556158525	119.64777164	23.3230911798
s_00552	MPO	76.5630312996	138.763096103	69.9692735393
s_00553	MPO	365.250696376	400.713838746	408.154095646
s_00554	MSH2	95.0282329659	78.5852227929	176.380877047
s_00555	MSH2	120.248996218	101.240422157	100.580830713
s_00556	MSH2	128.806040892	281.774042086	214.280900214
s_00557	MTM1	158.98088264	62.3017982502	122.446228694
s_00558	MTM1	104.035648413	100.532447176	131.192387886
s_00559	MTM1	186.453499753	84.9569976139	115.1577627
s_00560	MTTP	58.9985711779	77.8772478127	55.3923415519
s_00561	MTTP	238.696509346	146.550820884	319.234810523
s_00562	MTTP	670.60208003	669.74433119	674.911951014
s_00563	MTR	224.735015403	200.356919373	153.057785867
s_00564	MTR	68.9067281696	42.478498807	86.0038987254
s_00565	MTR	604.847947266	767.444878446	628.265768655
s_00566	MUT	305.351383654	225.136043677	243.434764189
s_00567	MUT	72.9600651207	137.347146142	134.107774284
s_00568	MUT	222.032790769	165.666145347	228.857832201
s_00569	MYBPC3	229.238723126	139.471071083	163.261638258
s_00570	MYBPC3	166.186814997	43.8944487672	61.2231143469
s_00571	MYBPC3	76.1126605272	82.1250976934	129.734694687
s_00572	MYH7	648.083541412	535.937059948	760.91584974
s_00573	MYH7	38.7318864221	14.8674745824	30.6115571734
s_00574	MYH7	195.911285972	107.612196978	106.411603508
s_00575	MYL3	70.708211259	58.0539483695	48.1038755583
s_00576	MYL3	136.912714794	169.913995228	189.500115836
s_00577	MYL3	36.029661788	51.6821735485	51.0192619557
s_00578	MYO5A	156.278658006	114.691946779	107.869296706
s_00579	MYO5A	87.371929836	44.6024237473	45.1884891608
s_00580	MYO5A	137.813456339	147.258795864	167.634717855
s_00581	MYOC	172.942376583	211.684519055	185.127036239
s_00582	MYOC	282.832845036	256.286942802	314.861730927
s_00583	MYOC	113.04306386	136.639171162	151.600092668
s_00584	NAGA	49.5407849585	21.2392494035	113.700069501
s_00585	NAGA	14.8622354876	6.37177482104	13.1192387886
s_00586	NAGA	36.029661788	30.442924145	8.74615919241
s_00587	NAGLU	389.120347311	371.686864561	329.438662914
s_00588	NAGLU	230.139464671	267.614542484	297.369412542
s_00589	NAGLU	57.6474588608	52.3901485286	107.869296706
s_00590	PTCH1	52.2430095926	63.7177482104	100.580830713
s_00591	PTCH1	483.247838732	576.999608794	346.930981299
s_00592	PTCH1	146.370501014	182.65754487	176.380877047
s_00593	NCF1	209.872779915	179.117669969	367.338686081
s_00594	NCF1	152.675691827	210.976544075	180.753956643
s_00595	NCF1	261.665418736	134.515246222	145.769319874
s_00596	NDP	324.717326865	319.296716032	269.673241766
s_00597	NDP	424.249267554	394.342063925	809.019725298
s_00598	NDP	96.8297160553	147.258795864	132.650081085
s_00599	NME1	550.803454584	611.69038282	481.038755583
s_00600	NME1	282.832845036	223.720093717	202.619354624
s_00601	NME1	141.86679329	163.542220407	125.361615091
s_00602	PNP	290.939518938	293.101641768	274.046321362
s_00603	PNP	162.583848818	168.498045268	240.519377791
s_00604	PNP	437.760390724	264.782642563	256.554002977
s_00605	NPC1	115.294917722	76.4612978525	122.446228694
s_00606	NPC1	28.3733586581	29.7349491649	26.2384775772
s_00607	NPC1	246.803183248	118.231821679	167.634717855
s_00608	NPHP1	248.604666337	194.693119532	225.942445804
s_00609	NPHP1	454.874480074	433.988662811	392.11947046
s_00610	NPHP1	327.419551499	264.074667583	364.423299684
s_00611	GPR143	148.622354876	176.993745029	99.123137514
s_00612	GPR143	233.292060077	363.89913978	319.234810523
s_00613	GPR143	453.523367757	453.811962254	432.934880024
s_00614	OAT	781.393290028	799.303752551	787.154327317
s_00615	OAT	28.3733586581	10.6196247017	13.1192387886
s_00616	OAT	48.6400434138	36.1067239859	78.7154327317
s_00617	OCA2	86.0208175189	80.7091477332	62.6808075456
s_00618	OCA2	363.899584059	463.015636996	405.238709248
s_00619	OCA2	55.3956049991	55.222048449	27.696170776
s_00620	OCRL	182.850533574	182.65754487	271.130934965
s_00621	OCRL	169.789781176	153.630570685	215.738593413
s_00622	OCRL	81.9674805678	164.958170367	155.973172265
s_00623	PAH	138.263827112	158.586395546	157.430865463
s_00624	PAH	141.416422518	138.763096103	106.411603508
s_00625	PAH	264.36764337	207.436669174	172.007797451
s_00626	PAX2	98.1808283724	96.2845972958	341.100208504
s_00627	PAX2	179.697938168	226.551993637	237.603991394
s_00628	PAX2	254.459486378	291.685691808	396.492550056
s_00629	PCBD1	194.109802883	275.402267265	225.942445804
s_00630	PCBD1	72.5096943484	132.391321282	58.3077279494
s_00631	PCBD1	208.972038371	191.153244631	218.65397981
s_00632	PEPD	419.74555983	385.138389183	326.523276517
s_00633	PEPD	523.330837471	608.8584829	483.95414198
s_00634	PEPD	178.797196623	263.366692603	279.877094157
s_00635	PEX12	180.14830894	242.83541818	192.415502233
s_00636	PEX12	598.092385681	531.689210067	440.223346018
s_00637	PEX12	122.500850079	130.975371321	51.0192619557
s_00638	PEX6	173.843118127	150.090695785	112.242376303
s_00639	PEX6	112.592693088	80.0011727531	59.7654211481
s_00640	PEX6	352.64031475	405.669663606	265.30016217
s_00641	PEX7	735.90584202	863.729475741	758.000463342
s_00642	PEX7	388.669976538	450.272087354	451.884891608
s_00643	PEX7	166.63718577	187.613369731	134.107774284
s_00644	PFKM	502.163411171	569.919858993	527.684937942
s_00645	PFKM	167.087556542	172.745895148	86.0038987254
s_00646	PFKM	101.783794551	163.542220407	86.0038987254
s_00647	PGAM2	362.09810097	438.944487672	371.711765678
s_00648	PGAM2	644.030204461	858.0656759	415.44256164
s_00649	PGAM2	21.1674263005	50.9741985683	69.9692735393
s_00650	PGK1	251.306890971	201.064894353	228.857832201
s_00651	PGK1	107.638614592	71.5054729917	87.4615919241
s_00652	PGK1	112.592693088	92.7447223952	134.107774284
s_00653	PHKA2	138.714197884	169.913995228	150.14239947
s_00654	PHKA2	106.287502275	174.161845109	107.869296706
s_00655	PHKA2	382.364785725	344.783815316	421.273334435
s_00656	PHKB	109.440097681	119.64777164	106.411603508
s_00657	PHKB	88.723042153	179.117669969	177.838570246
s_00658	PHKB	331.022517677	306.55316639	285.707866952
s_00659	PHKG2	159.881624184	212.392494035	119.530842296
s_00660	PHKG2	128.35567012	143.718920964	214.280900214
s_00661	PHKG2	174.743859672	191.861219611	204.077047823
s_00662	SERPINA1	271.123204955	259.118842722	218.65397981
s_00663	SERPINA1	102.234165324	26.1950742643	75.8000463342
s_00664	SERPINA1	412.989998245	486.37881134	408.154095646
s_00665	PKD1	379.662561091	469.387411817	616.604223065
s_00666	PKD1	42.3348526009	88.4968725145	86.0038987254
s_00667	PKD1	48.1896726415	70.0895230315	20.4077047823
s_00668	PKD2	209.872779915	87.7888975344	87.4615919241
s_00669	PKD2	149.973467193	125.311571481	134.107774284
s_00670	PKD2	326.068439182	235.755668379	201.161661425
s_00671	PKLR	77.4637728443	159.294370526	123.903921893
s_00672	PKLR	72.5096943484	39.6465988865	77.257739533
s_00673	PKLR	362.548471742	374.518764481	345.4732881
s_00674	PKP1	319.763248369	218.056293876	233.230911798
s_00675	PKP1	222.933532313	244.25136814	352.761754094
s_00676	PKP1	560.711611576	385.138389183	386.288697665
s_00677	PLG	480.545614098	450.272087354	444.596425614
s_00678	PLG	50.8918972756	48.850273628	37.9000231671
s_00679	PLG	136.912714794	107.612196978	223.027059407
s_00680	PLOD1	98.1808283724	121.0637216	46.6461823595
s_00681	PLOD1	92.7763791042	98.4085222361	128.277001489
s_00682	PLOD1	126.55418703	98.4085222361	68.5115803406
s_00683	PMM2	278.329137312	253.455042881	237.603991394
s_00684	PMM2	45.9378187797	46.7263486876	48.1038755583
s_00685	PMM2	417.493705969	593.991008317	505.819539961
s_00686	PMP22	446.767806172	312.216966231	339.642515305
s_00687	PMP22	630.51908129	598.238858198	380.45792487
s_00688	PMP22	525.13232056	489.91868624	497.073380769
s_00689	PON2	500.812298854	517.529710465	510.192619557
s_00690	PON2	110.340839226	87.0809225543	68.5115803406
s_00691	PON2	191.857949021	208.144644154	174.923183848
s_00692	POU3F4	239.146880118	326.376465833	323.607890119
s_00693	POU3F4	226.536498492	145.134870924	147.227013072
s_00694	POU3F4	415.241852107	438.236512692	390.661777261
s_00695	PPOX	37.3807741051	32.5668490853	69.9692735393
s_00696	PPOX	23.8696509346	26.1950742643	16.0346251861
s_00697	PPOX	231.94094776	194.693119532	123.903921893
s_00698	PPT1	94.1274914212	112.568021838	116.615455899
s_00699	PPT1	151.774950282	172.745895148	192.415502233
s_00700	PPT1	423.798896782	438.944487672	479.581062384
s_00701	PRNP	952.083812749	1144.08756787	895.023624023
s_00702	PRNP	213.025375322	215.932368935	154.515479066
s_00703	PRNP	32.8770663816	14.1594996023	23.3230911798
s_00704	PROC	499.911557309	390.802189024	408.154095646
s_00705	PROC	163.934961136	188.321344711	160.346251861
s_00706	PROC	678.25838316	744.081704102	568.500347507
s_00707	PROS1	177.446084306	275.402267265	94.7500579178
s_00708	PROS1	112.592693088	157.878420566	137.023160681
s_00709	PROS1	326.068439182	317.172791092	373.169458876
s_00710	PTH	850.75038897	879.304925304	1141.37377461
s_00711	PTH	95.9289745106	130.975371321	137.023160681
s_00712	PTH	266.619497231	265.490617543	303.200185337
s_00713	PTH1R	673.754675436	492.042611181	609.315757071
s_00714	PTH1R	28.8237294304	26.1950742643	72.8846599368
s_00715	PTH1R	699.876180232	716.470679877	473.750289589
s_00716	PTS	65.7541327631	40.3545738666	64.1385007444
s_00717	PTS	1127.27804319	1385.50703609	1335.24697004
s_00718	PTS	75.6622897549	57.3459733894	90.3769783216
s_00719	PEX2	408.486290522	415.581313328	552.465722321
s_00720	PEX2	177.896455078	145.842845904	104.953910309
s_00721	PEX2	82.8682221125	60.88584829	62.6808075456
s_00722	PEX5	185.102387436	206.728694194	201.161661425
s_00723	PEX5	232.841689305	192.569194592	195.330888631
s_00724	PEX5	557.108645397	589.035183456	677.827337412
s_00725	QDPR	915.603780188	963.553947938	1103.47375144
s_00726	QDPR	190.506836704	173.453870128	190.957809034
s_00727	QDPR	8.10667390231	7.78772478127	7.28846599368
s_00728	RB1	17.1140893493	12.7435496421	7.28846599368
s_00729	RB1	67.1052450802	162.126270447	157.430865463
s_00730	RB1	18.9155724387	10.6196247017	18.9500115836
s_00731	PRPH2	151.774950282	83.5410476537	106.411603508
s_00732	PRPH2	135.561602477	166.374120327	164.719331457
s_00733	PRPH2	168.889039631	143.010945983	218.65397981
s_00734	RHAG	177.446084306	256.994917782	186.584729438
s_00735	RHAG	384.616639587	332.040265674	472.29259639
s_00736	RHAG	19.3659432111	36.814698966	53.9346483532
s_00737	PITX2	205.819442964	167.790070287	228.857832201
s_00738	PITX2	237.345397029	189.737294671	167.634717855
s_00739	PITX2	35.5792910157	12.7435496421	51.0192619557
s_00740	RLBP1	81.0667390231	60.88584829	58.3077279494
s_00741	RLBP1	444.966323082	530.273260107	674.911951014
s_00742	RLBP1	43.2355941456	30.442924145	74.3423531355
s_00743	ROM1	53.5941219097	92.0367474151	129.734694687
s_00744	ROM1	123.851962396	118.231821679	78.7154327317
s_00745	ROM1	45.037077235	60.88584829	148.684706271
s_00746	RPGR	131.057894754	111.152071878	77.257739533
s_00747	RPGR	75.2119189825	90.6207974548	100.580830713
s_00748	RPGR	157.629770323	144.426895944	106.411603508
s_00749	RPE65	299.946934385	275.402267265	392.11947046
s_00750	RPE65	837.239265799	811.339327213	801.731259304
s_00751	RPE65	403.982582798	300.889366549	364.423299684
s_00752	RS1	211.674263005	303.01329149	440.223346018
s_00753	RS1	199.514252151	229.383893558	227.400139003
s_00754	RS1	264.36764337	397.173963845	491.242607974
s_00755	ATXN7	146.370501014	139.471071083	110.784683104
s_00756	ATXN7	71.1585820313	92.7447223952	86.0038987254
s_00757	ATXN7	12.6103816258	31.1508991251	30.6115571734
s_00758	SCN4A	134.21049016	131.683346302	83.0885123279
s_00759	SCN4A	348.586977799	488.50273628	543.719563128
s_00760	SCN4A	45.4874480074	40.3545738666	43.7307959621
s_00761	SCNN1B	32.4266956092	5.66379984093	10.2038523911
s_00762	SCNN1B	21.1674263005	17.6993745029	83.0885123279
s_00763	SCNN1B	447.668547716	392.218138984	497.073380769
s_00764	SLC12A3	242.749846297	249.915167981	263.842468971
s_00765	SLC12A3	520.178242065	641.425331985	424.188720832
s_00766	SLC12A3	172.49200581	131.683346302	365.880992883
s_00767	SLC2A2	385.517381132	392.926113964	462.088743999
s_00768	SLC2A2	278.329137312	290.977716828	591.823438687
s_00769	SLC2A2	104.486019185	123.89562152	69.9692735393
s_00770	SLC3A1	515.224163569	310.801016271	501.446460365
s_00771	SLC3A1	65.3037619908	40.3545738666	65.5961939431
s_00772	SLC4A1	338.228450035	244.95934312	292.996332946
s_00773	SLC4A1	100.883053006	96.9925722759	86.0038987254
s_00774	SLC4A1	100.432682234	68.6735730712	135.565467482
s_00775	SLC5A1	52.693380365	44.6024237473	102.038523911
s_00776	SLC5A1	45.9378187797	11.3275996819	23.3230911798
s_00777	SLC5A1	453.072996984	500.538310942	498.531073967
s_00778	SMN1	36.9304033327	56.6379984093	100.580830713
s_00779	SMN1	358.945505563	424.78498807	534.973403936
s_00780	SMN1	474.240423285	518.945660425	329.438662914
s_00781	SNCA	604.847947266	596.822908238	551.008029122
s_00782	SNCA	317.961765279	428.32486297	322.150196921
s_00783	SNCA	241.849104752	168.498045268	260.927082574
s_00784	SOX9	613.855362713	349.031665197	438.765652819
s_00785	SOX9	115.294917722	174.869820089	72.8846599368
s_00786	SOX9	549.001971495	485.670836359	373.169458876
s_00787	SRD5A2	77.4637728443	158.586395546	173.46549065
s_00788	SRD5A2	367.502550238	503.370210862	376.084845274
s_00789	SRD5A2	199.964622924	360.359264879	265.30016217
s_00790	STAR	173.843118127	123.89562152	141.396240277
s_00791	STAR	438.661132269	407.085613567	440.223346018
s_00792	STAR	188.705353615	174.161845109	237.603991394
s_00793	ABCA4	249.05503711	298.765441609	189.500115836
s_00794	ABCA4	483.698209504	472.219311737	469.377209993
s_00795	ABCA4	293.641743572	344.075840336	371.711765678
s_00796	STS	71.1585820313	31.8588741052	51.0192619557
s_00797	STS	207.620926053	192.569194592	193.873195432
s_00798	STS	70.708211259	60.1778733099	27.696170776
s_00799	TAT	138.263827112	77.1692728326	102.038523911
s_00800	TAT	343.182528531	349.739640177	284.250173753
s_00801	TAT	160.331994957	283.189992046	230.3155254
s_00802	SERPINA7	217.078712273	186.905394751	234.688604996
s_00803	SERPINA7	136.01197325	92.0367474151	198.246275028
s_00804	SERPINA7	21.1674263005	43.8944487672	43.7307959621
s_00805	TCN2	271.123204955	327.084440814	241.97707099
s_00806	TCN2	390.021088855	339.120015476	230.3155254
s_00807	TCN2	907.046735514	884.968725145	857.123600856
s_00808	TGFBI	155.377916461	70.7974980116	145.769319874
s_00809	TGFBI	94.1274914212	91.3287724349	91.8346715203
s_00810	TGFBI	145.019388697	181.24159491	151.600092668
s_00811	TGM1	157.629770323	149.382720804	196.788581829
s_00812	TGM1	104.486019185	145.842845904	97.6654443153
s_00813	TGM1	193.209061338	171.329945188	104.953910309
s_00814	THBD	362.548471742	339.827990456	269.673241766
s_00815	THBD	190.506836704	163.542220407	233.230911798
s_00816	THBD	216.6283415	287.437841927	304.657878536
s_00817	TIMP3	576.024217836	662.664581388	706.981201387
s_00818	TIMP3	338.228450035	345.491790297	377.542538472
s_00819	TIMP3	80.6163682507	50.9741985683	72.8846599368
s_00820	TNNI3	28.3733586581	19.1153244631	80.1731259304
s_00821	TNNI3	181.94979203	221.596168776	141.396240277
s_00822	TNNI3	137.813456339	244.95934312	104.953910309
s_00823	TNNT2	127.454928575	126.019546461	125.361615091
s_00824	TNNT2	137.363085567	176.993745029	157.430865463
s_00825	TNNT2	179.247567395	188.321344711	233.230911798
s_00826	TPI1	27.9229878857	15.5754495625	68.5115803406
s_00827	TPI1	49.5407849585	46.7263486876	7.28846599368
s_00828	TPI1	139.614939429	106.196247017	131.192387886
s_00829	TPM1	58.5482004055	45.3103987274	64.1385007444
s_00830	TPM1	41.8844818286	27.6110242245	29.1538639747
s_00831	TPM1	239.59725089	166.374120327	91.8346715203
s_00832	TPMT	137.813456339	141.594996023	252.180923381
s_00833	TPMT	38.2815156498	37.5226739461	10.2038523911
s_00834	TPMT	396.776650441	411.333463447	304.657878536
s_00835	TSC1	267.069868004	181.24159491	278.419400958
s_00836	TSC1	308.053608288	316.464816112	215.738593413
s_00837	TSC1	806.163682507	756.825253744	877.531305639
s_00838	TSHR	186.453499753	147.258795864	209.907820618
s_00839	TSHR	37.3807741051	40.3545738666	17.4923183848
s_00840	TSHR	52.2430095926	53.0981235087	61.2231143469
s_00841	TTPA	45.9378187797	75.7533228724	125.361615091
s_00842	TTPA	194.560173655	181.24159491	177.838570246
s_00843	TTPA	540.44492682	773.108678287	558.296495116
s_00844	TTR	281.031361947	242.83541818	327.980969715
s_00845	TTR	686.365057062	712.930804977	583.077279494
s_00846	TTR	418.394447513	453.811962254	218.65397981
s_00847	TYR	122.050479307	241.41946822	107.869296706
s_00848	TYR	292.741002028	237.171618339	224.484752605
s_00849	TYR	561.161982348	560.008209272	610.77345027
s_00850	UMPS	45.4874480074	53.8060984888	4.37307959621
s_00851	UMPS	132.859377843	142.302971003	68.5115803406
s_00852	UMPS	389.570718083	362.483189819	193.873195432
s_00853	UROD	250.406149427	278.942142166	138.48085388
s_00854	UROD	342.281786986	266.198592524	313.404037728
s_00855	UROD	305.351383654	318.588741052	274.046321362
s_00856	UROS	100.432682234	188.321344711	100.580830713
s_00857	UROS	148.622354876	93.4526973753	93.2923647191
s_00858	WAS	323.81658532	257.702892762	327.980969715
s_00859	WAS	176.545342761	293.101641768	154.515479066
s_00860	WAS	36.4800325604	42.478498807	13.1192387886
s_00861	XDH	261.215047963	212.392494035	217.196286612
s_00862	XDH	220.231307679	203.896794273	145.769319874
s_00863	XDH	294.992855889	339.120015476	344.015594902
s_00864	XPA	500.812298854	324.960515873	421.273334435
s_00865	XPA	118.8978839	81.4171227133	195.330888631
s_00866	XPA	424.699638326	411.333463447	332.354049312
s_00867	ALDH3A2	82.4178513401	33.2748240654	45.1884891608
s_00868	ALDH3A2	96.8297160553	87.0809225543	183.669343041
s_00869	ALDH3A2	27.4726171134	59.4698983297	84.5462055266
s_00870	AIRE	335.075854629	334.872165595	349.846367696
s_00871	AIRE	54.4948634544	59.4698983297	188.042422637
s_00872	AIRE	56.7467173161	55.222048449	81.6308191292
s_00873	APOB	866.06299523	907.623924509	937.296726787
s_00874	APOB	85.5704467466	33.9827990456	43.7307959621
s_00875	APOB	27.4726171134	10.6196247017	27.696170776
s_00876	BLMH	51.3422680479	28.3189992046	51.0192619557
s_00877	BLMH	358.945505563	450.272087354	516.023392352
s_00878	BLMH	407.135178205	416.997263288	349.846367696
s_00879	SLC25A20	49.5407849585	70.7974980116	78.7154327317
s_00880	SLC25A20	162.583848818	242.83541818	122.446228694
s_00881	SLC25A20	80.1659974784	68.6735730712	139.938547079
s_00882	CASR	113.493434632	95.5766223156	110.784683104
s_00883	CASR	274.275800361	271.862392364	109.326989905
s_00884	CASR	149.072725648	173.453870128	227.400139003
s_00885	CHM	572.421251657	550.80453453	470.834903192
s_00886	CHM	458.477446253	737.709929281	581.619586295
s_00887	CHM	140.065310201	140.887021043	83.0885123279
s_00888	TPP1	41.8844818286	55.9300234292	55.3923415519
s_00889	TPP1	66.2045035355	41.0625488467	26.2384775772
s_00890	TPP1	54.4948634544	87.0809225543	263.842468971
s_00891	ABCC2	427.852233733	368.14698966	386.288697665
s_00892	ABCC2	31.5259540645	38.9386239064	39.3577163659
s_00893	ABCC2	140.065310201	109.736121918	137.023160681
s_00894	COL5A2	61.700795812	51.6821735485	74.3423531355
s_00895	COL5A2	25.2207632516	33.2748240654	51.0192619557
s_00896	COL5A2	12.1600108535	15.5754495625	18.9500115836
s_00897	CRYAA	457.576704708	630.097732303	575.7888135
s_00898	CRYAA	71.6089528037	59.4698983297	33.5269435709
s_00899	CRYAA	40.5333695115	22.6551993637	16.0346251861
s_00900	CSF2RB	391.822571945	443.900312533	418.357948037
s_00901	CSF2RB	42.3348526009	26.1950742643	55.3923415519
s_00902	CSF2RB	268.420980321	316.464816112	185.127036239
s_00903	CTSK	171.591264265	176.993745029	151.600092668
s_00904	CTSK	331.022517677	305.84519141	225.942445804
s_00905	CTSK	189.606095159	240.711493239	183.669343041
s_00906	CYBB	340.930674669	374.518764481	294.454026145
s_00907	CYBB	174.743859672	166.374120327	218.65397981
s_00908	CYBB	293.641743572	307.96911635	253.63861658
s_00909	CYB5R3	192.308319794	256.286942802	224.484752605
s_00910	CYB5R3	73.8608066654	33.9827990456	46.6461823595
s_00911	CYB5R3	10.3585277641	22.6551993637	5.83077279494
s_00912	EGR2	375.60922414	375.934714442	489.784914775
s_00913	EGR2	1365.07381099	1454.18060916	1367.31622041
s_00914	EGR2	642.679092144	703.727130235	800.273566106
s_00915	ERCC2	31.5259540645	17.6993745029	7.28846599368
s_00916	ERCC2	195.010544428	128.143471401	145.769319874
s_00917	ERCC2	69.3570989419	112.568021838	46.6461823595
s_00918	EXT2	320.213619141	503.370210862	368.79637928
s_00919	EXT2	220.681678452	336.996090535	250.723230182
s_00920	EXT2	67.1052450802	82.1250976934	74.3423531355
s_00921	G6PD	222.933532313	353.279515078	319.234810523
s_00922	G6PD	76.5630312996	89.9128224747	164.719331457
s_00923	G6PD	72.059323576	58.7619233496	71.426966738
s_00924	GALE	47.7393018691	36.814698966	1.45769319874
s_00925	GALE	142.767534835	150.798670765	84.5462055266
s_00926	GALE	66.6548743078	40.3545738666	20.4077047823
s_00927	GM2A	80.6163682507	126.019546461	153.057785867
s_00928	GM2A	10.3585277641	40.3545738666	27.696170776
s_00929	GM2A	434.157424546	615.938232701	476.665675986
s_00930	GNRHR	108.539356136	150.798670765	128.277001489
s_00931	GNRHR	49.9911557309	28.3189992046	61.2231143469
s_00932	GNRHR	1.8014830894	4.95582486081	8.74615919241
s_00933	GP1BB	88.2726713807	43.8944487672	75.8000463342
s_00934	GP1BB	64.4030204461	56.6379984093	30.6115571734
s_00935	GP1BB	31.0755832922	78.5852227929	64.1385007444
s_00936	GPD2	375.60922414	309.385066311	358.592526889
s_00937	GPD2	50.4415265032	22.6551993637	7.28846599368
s_00938	GPD2	36.9304033327	33.2748240654	43.7307959621
s_00939	GUCA1A	294.542485117	459.475762095	371.711765678
s_00940	GUCA1A	99.9823114618	75.0453478923	87.4615919241
s_00941	GUCA1A	638.17538442	660.540656448	542.26186993
s_00942	HLCS	20.2666847558	23.3631743438	190.957809034
s_00943	HLCS	50.4415265032	46.0183737075	81.6308191292
s_00944	HLCS	57.6474588608	21.2392494035	81.6308191292
s_00945	HRG	252.207632516	279.650117146	508.734926359
s_00946	HRG	401.730728936	472.219311737	562.669574712
s_00947	HRG	640.427238282	741.249804181	602.027291078
s_00948	HSD17B1	78.8148851613	73.6293979321	53.9346483532
s_00949	HSD17B1	125.653445486	112.568021838	179.296263444
s_00950	HSD17B1	234.192801622	382.306489263	196.788581829
s_00951	HSD17B4	160.331994957	153.630570685	120.988535495
s_00952	HSD17B4	54.044492682	72.9214229519	51.0192619557
s_00953	IAPP	508.918972756	626.557857403	594.738825084
s_00954	IAPP	680.059866249	517.529710465	690.946576201
s_00955	IAPP	690.418394013	854.525801	858.581294055
s_00956	IFNGR1	162.583848818	317.172791092	258.011696176
s_00957	IFNGR1	167.087556542	62.3017982502	90.3769783216
s_00958	IFNGR1	94.5778621936	102.656372117	91.8346715203
s_00959	IL2RA	403.982582798	383.722439223	383.373311267
s_00960	IL2RA	103.134906868	128.143471401	154.515479066
s_00961	IL2RA	290.489148166	241.41946822	587.45035909
s_00962	IL4R	511.170826618	562.132134212	508.734926359
s_00963	IL4R	99.0815699171	114.691946779	67.0538871418
s_00964	IL4R	18.4652016664	15.5754495625	10.2038523911
s_00965	ITGA2B	617.00795812	686.027755732	434.392573223
s_00966	ITGA2B	161.683107274	190.445269651	129.734694687
s_00967	ITGA2B	181.94979203	315.756841132	344.015594902
s_00968	KEL	231.040206216	273.986317305	147.227013072
s_00969	KEL	267.069868004	322.836590933	262.384775772
s_00970	KEL	727.348797346	523.901485286	590.365745488
s_00971	KRT10	374.258111823	378.766614362	457.715664403
s_00972	KRT10	144.118647152	121.77169658	59.7654211481
s_00973	KRT10	322.915843775	392.926113964	564.127267911
s_00974	KRT17	635.022789014	482.838936439	418.357948037
s_00975	KRT17	127.004557803	184.78146981	69.9692735393
s_00976	KRT17	9.45778621936	15.5754495625	1.45769319874
s_00977	KRT2	241.39873398	230.091868538	239.061684593
s_00978	KRT2	163.484590363	240.003518259	300.284798939
s_00979	KRT2	113.04306386	159.294370526	100.580830713
s_00980	KRT5	95.9289745106	46.7263486876	386.288697665
s_00981	KRT5	86.4711882913	67.257623111	126.81930829
s_00982	KRT5	395.425538124	458.767787115	342.557901703
s_00983	L1CAM	470.637457106	429.03283795	569.958040706
s_00984	L1CAM	38.2815156498	22.6551993637	93.2923647191
s_00985	L1CAM	240.497992435	283.189992046	217.196286612
s_00986	LAMA2	367.502550238	407.793588547	381.915618069
s_00987	LAMA2	154.927545689	172.037920168	166.177024656
s_00988	LAMA2	125.203074713	80.7091477332	113.700069501
s_00989	LOR	221.582419996	220.180218816	195.330888631
s_00990	LOR	77.4637728443	36.814698966	97.6654443153
s_00991	LOR	154.477174916	130.267396341	122.446228694
s_00992	LTBP2	489.553029545	487.08678632	465.004130397
s_00993	LTBP2	297.695080524	265.490617543	227.400139003
s_00994	LTBP2	48.1896726415	48.1422986479	30.6115571734
s_00995	MAT1A	164.83570268	152.214620725	135.565467482
s_00996	MAT1A	245.001700159	368.14698966	362.965606485
s_00997	MAT1A	561.161982348	599.654808158	634.09654145
s_00998	PAFAH1B1	440.912986131	564.256059152	489.784914775
s_00999	PAFAH1B1	54.4948634544	67.257623111	69.9692735393
s_01000	PAFAH1B1	81.5171097954	190.445269651	77.257739533
s_01001	MYL2	383.26552727	429.74081293	444.596425614
s_01002	MYL2	21.6177970728	19.1153244631	11.6615455899
s_01003	MYL2	344.98401162	196.109069492	230.3155254
s_01004	NCF2	673.754675436	775.232603227	615.146529866
s_01005	NCF2	569.719027023	509.034010703	403.78101605
s_01006	NCF2	440.912986131	601.778733099	491.242607974
s_01007	NEU1	81.5171097954	94.1606723554	74.3423531355
s_01008	NEU1	57.6474588608	122.47967156	148.684706271
s_01009	NEU1	355.342539384	300.889366549	448.96950521
s_01010	NOTCH3	12.6103816258	3.53987490058	1.45769319874
s_01011	NOTCH3	172.49200581	133.099296262	176.380877047
s_01012	NOTCH3	472.889310968	555.760359391	499.988767166
s_01013	OXCT1	344.533640848	429.74081293	263.842468971
s_01014	OXCT1	178.346825851	145.134870924	104.953910309
s_01015	OXCT1	107.638614592	84.9569976139	77.257739533
s_01016	PAFAH2	351.289202433	341.243940416	271.130934965
s_01017	PAFAH2	240.948363207	216.640343915	307.573264933
s_01018	PAFAH2	98.6311991447	220.888193796	180.753956643
s_01019	PCSK1	360.746988653	366.02306472	316.319424126
s_01020	PCSK1	164.385331908	127.435496421	102.038523911
s_01021	PCSK1	256.260969467	217.348318896	172.007797451
s_01022	PDE6A	462.530783204	522.485535326	395.034856857
s_01023	PDE6A	133.309748616	157.170445586	100.580830713
s_01024	PDE6A	641.778350599	553.636434451	594.738825084
s_01025	SLC26A4	383.715898042	387.262314123	548.092642724
s_01026	SLC26A4	408.486290522	344.783815316	314.861730927
s_01027	SLC26A4	27.022246341	14.1594996023	18.9500115836
s_01028	ABCB4	92.3260083318	73.6293979321	100.580830713
s_01029	ABCB4	217.979453818	368.85496464	400.865629652
s_01030	ABCB4	88.2726713807	116.815871719	81.6308191292
s_01031	PHEX	155.377916461	131.683346302	247.807843785
s_01032	PHEX	145.920130241	111.152071878	90.3769783216
s_01033	PHEX	86.9215590636	47.4343236678	91.8346715203
s_01034	PLEC	55.3956049991	33.9827990456	48.1038755583
s_01035	PLEC	264.818014142	144.426895944	266.757855369
s_01036	PLEC	174.2934889	113.983971799	100.580830713
s_01037	PON1	388.219605766	323.544565913	440.223346018
s_01038	PON1	588.634599462	544.432759709	543.719563128
s_01039	PON1	155.377916461	133.807271242	154.515479066
s_01040	PSEN2	31.9763248369	46.0183737075	155.973172265
s_01041	PSEN2	23.8696509346	100.532447176	83.0885123279
s_01042	PSEN2	248.154295565	205.312744234	224.484752605
s_01043	RAG1	77.4637728443	36.814698966	84.5462055266
s_01044	RAG1	21.6177970728	15.5754495625	74.3423531355
s_01045	RAG1	264.818014142	266.906567504	281.334787356
s_01046	RFX5	926.863049497	1069.04221997	1119.50837663
s_01047	RFX5	26.1215047963	17.6993745029	91.8346715203
s_01048	RFX5	32.4266956092	45.3103987274	18.9500115836
s_01049	SELE	507.117489666	455.935887195	379.000231671
s_01050	SELE	382.364785725	339.120015476	427.104107229
s_01051	SELE	394.975167351	640.009382025	571.415733904
s_01052	SHOX	212.575004549	460.891712055	333.81174251
s_01053	SHOX	486.850804911	426.20093803	542.26186993
s_01054	SHOX	605.748688811	537.353009908	476.665675986
s_01055	SLC10A2	163.484590363	226.551993637	172.007797451
s_01056	SLC10A2	54.4948634544	123.89562152	106.411603508
s_01057	SLC10A2	354.892168612	443.900312533	362.965606485
s_01058	SLC5A5	421.096672148	380.890539302	556.838801917
s_01059	SLC5A5	413.440369018	355.403440018	300.284798939
s_01060	SLC5A5	87.8223006083	42.478498807	45.1884891608
s_01061	SOD1	300.397305158	352.571540098	220.111673009
s_01062	SOD1	65.3037619908	89.2048474946	78.7154327317
s_01063	SOD1	184.201645891	271.862392364	212.823207015
s_01064	STK11	112.142322315	94.8686473355	151.600092668
s_01065	STK11	41.8844818286	18.407349483	10.2038523911
s_01066	STK11	142.767534835	84.9569976139	131.192387886
s_01067	SUOX	31.9763248369	32.5668490853	40.8154095646
s_01068	SUOX	219.780936907	213.808443995	212.823207015
s_01069	SUOX	571.07013934	499.122360982	591.823438687
s_01070	HNF4A	165.736444225	162.834245427	129.734694687
s_01071	HNF4A	126.103816258	182.65754487	94.7500579178
s_01072	HNF4A	102.684536096	54.5140734689	106.411603508
s_01073	HNF1B	203.567589102	201.064894353	211.365513817
s_01074	HNF1B	529.636028284	704.435105215	628.265768655
s_01075	HNF1B	169.339410404	203.188819293	260.927082574
s_01076	TEK	352.64031475	474.343236678	463.546437198
s_01077	TEK	664.747259989	910.455824429	609.315757071
s_01078	TEK	471.988569423	412.041438427	446.054118813
s_01079	THPO	214.826858411	189.029319691	314.861730927
s_01080	THPO	123.851962396	164.250195387	147.227013072
s_01081	THPO	13.0607523982	4.95582486081	30.6115571734
s_01082	UBE3A	48.1896726415	80.0011727531	74.3423531355
s_01083	UBE3A	273.825429589	337.704065515	364.423299684
s_01084	UBE3A	204.017959875	225.136043677	169.092411053
s_01085	UGT1A1	272.0239465	363.191164799	287.165560151
s_01086	UGT1A1	322.465473003	348.323690217	323.607890119
s_01087	UGT1A1	170.690522721	284.605942007	252.180923381
s_01088	BARD1	133.760119388	208.144644154	167.634717855
s_01089	BARD1	400.829987392	360.359264879	344.015594902
s_01090	BARD1	458.02707548	560.008209272	377.542538472
s_01091	TWIST1	143.217905607	209.560594114	158.888558662
s_01092	TWIST1	16.2133478046	14.8674745824	14.5769319874
s_01093	TWIST1	181.499421257	155.754495625	240.519377791
s_01094	NR0B1	59.4489419502	34.6907740257	24.7807843785
s_01095	NR0B1	109.890468453	58.0539483695	86.0038987254
s_01096	NR0B1	38.7318864221	48.1422986479	64.1385007444
s_01097	AK1	200.414993696	240.003518259	87.4615919241
s_01098	AK1	66.2045035355	33.9827990456	39.3577163659
s_01099	AK1	193.659432111	135.931196182	141.396240277
s_01100	ALB	117.997142356	172.745895148	218.65397981
s_01101	ALB	222.032790769	194.693119532	237.603991394
s_01102	ALB	913.351926326	952.934323236	792.985100112
s_01103	AMH	828.231850352	781.604378048	921.262101601
s_01104	AMH	124.302333169	145.842845904	180.753956643
s_01105	AMH	150.423837965	70.7974980116	104.953910309
s_01106	AMPD3	40.5333695115	27.6110242245	2.91538639747
s_01107	AMPD3	127.004557803	98.4085222361	71.426966738
s_01108	AMPD3	3.6029661788	0.707974980116	1.45769319874
s_01109	APOA4	307.152866743	438.944487672	409.611788845
s_01110	APOA4	198.613510606	235.755668379	276.96170776
s_01111	APOA4	1554.22953538	1743.74237603	2039.31278503
s_01112	APOC2	354.892168612	235.047693398	160.346251861
s_01113	APOC2	349.487719344	344.075840336	405.238709248
s_01114	APOC2	268.871351093	220.180218816	209.907820618
s_01115	APP	408.936661294	553.636434451	421.273334435
s_01116	APP	896.237836977	825.498826815	769.662008932
s_01117	APP	171.140893493	167.790070287	145.769319874
s_01118	APRT	141.416422518	116.107896739	150.14239947
s_01119	APRT	199.063881379	269.738467424	262.384775772
s_01120	APRT	240.948363207	180.53361993	180.753956643
s_01121	AQP2	446.767806172	448.148162413	587.45035909
s_01122	AQP2	527.384174422	502.662235882	569.958040706
s_01123	AQP2	90.9748960148	25.4870992842	32.0692503722
s_01124	SERPINC1	150.874208737	223.720093717	182.211649842
s_01125	SERPINC1	252.658003289	293.101641768	306.115571734
s_01126	SERPINC1	144.569017924	132.391321282	118.073149098
s_01127	ATRX	260.764677191	295.225566708	290.080946548
s_01128	ATRX	197.712769062	140.179046063	157.430865463
s_01129	ATRX	432.806312229	474.343236678	441.681039217
s_01130	AVP	123.851962396	79.293197773	93.2923647191
s_01131	AVP	162.133478046	286.021891967	188.042422637
s_01132	AVP	387.318864221	458.767787115	415.44256164
s_01133	C1QB	126.55418703	142.302971003	155.973172265
s_01134	C1QB	71.6089528037	49.5582486081	151.600092668
s_01135	C1QB	788.599222385	709.390930076	634.09654145
s_01136	CFTR	77.4637728443	96.9925722759	100.580830713
s_01137	CFTR	40.0829987392	39.6465988865	26.2384775772
s_01138	CFTR	54.044492682	60.1778733099	94.7500579178
s_01139	COL10A1	885.879309213	912.579749369	762.373542939
s_01140	COL10A1	308.50397906	284.605942007	247.807843785
s_01141	COL10A1	32.8770663816	55.222048449	14.5769319874
s_01142	COL17A1	724.196201939	672.57623111	776.950474926
s_01143	COL17A1	618.809441209	661.248631428	651.588859835
s_01144	COL17A1	421.997413692	272.570367345	463.546437198
s_01145	COL4A5	123.851962396	165.666145347	153.057785867
s_01146	COL4A5	138.714197884	95.5766223156	84.5462055266
s_01147	COL4A5	218.880195362	222.304143756	224.484752605
s_01148	CRYBB2	594.939790275	695.939405454	587.45035909
s_01149	CRYBB2	390.021088855	363.191164799	268.215548567
s_01150	CRYBB2	1528.10803058	1960.38271994	1733.1972133
s_01151	CYP11B1	407.585548977	513.281860584	419.815641236
s_01152	CYP11B1	227.887610809	184.07349483	263.842468971
s_01153	CYP11B1	140.065310201	190.445269651	177.838570246
s_01154	CYP11B2	244.551329386	261.242767663	231.773218599
s_01155	CYP11B2	18.9155724387	29.0269741848	11.6615455899
s_01156	CYP11B2	84.6697052019	94.8686473355	107.869296706
s_01157	CYP1A1	231.490576988	242.1274432	224.484752605
s_01158	CYP1A1	362.548471742	496.998436041	392.11947046
s_01159	CYP1A1	41.8844818286	19.1153244631	77.257739533
s_01160	CYP21A2	208.972038371	295.225566708	316.319424126
s_01161	CYP21A2	97.7304576	76.4612978525	56.8500347507
s_01162	EPX	14.8622354876	4.2478498807	4.37307959621
s_01163	EPX	195.4609152	147.966770844	190.957809034
s_01164	EPX	52.2430095926	46.7263486876	40.8154095646
s_01165	F10	261.665418736	220.180218816	195.330888631
s_01166	F10	113.04306386	70.7974980116	160.346251861
s_01167	F10	322.465473003	237.171618339	224.484752605
s_01168	F12	176.094971989	92.7447223952	167.634717855
s_01169	F12	372.456628734	264.782642563	287.165560151
s_01170	F12	749.416965191	718.594604818	737.59275856
s_01171	F2	122.500850079	151.506645745	224.484752605
s_01172	F2	609.35165499	615.938232701	686.573496604
s_01173	F2	134.21049016	88.4968725145	243.434764189
s_01174	FBP1	67.5556158525	31.1508991251	84.5462055266
s_01175	FBP1	524.681949788	403.545738666	575.7888135
s_01176	FBP1	165.736444225	200.356919373	195.330888631
s_01177	FGA	76.1126605272	85.664972594	27.696170776
s_01178	FGA	1157.00251417	1076.82994476	1029.13139831
s_01179	FGA	1000.27348539	969.925722759	925.635181197
s_01180	FGG	189.155724387	203.188819293	196.788581829
s_01181	FGG	108.539356136	158.586395546	104.953910309
s_01182	FGG	343.182528531	355.403440018	492.700301173
s_01183	FUT2	123.401591624	115.399921759	27.696170776
s_01184	FUT2	111.691951543	98.4085222361	53.9346483532
s_01185	FUT2	369.304033327	362.483189819	430.019493627
s_01186	GALNS	579.176813242	675.408131031	543.719563128
s_01187	GALNS	46.3881895521	82.8330726736	67.0538871418
s_01188	GALNS	24.3200217069	4.95582486081	29.1538639747
s_01189	GDNF	180.14830894	176.285770049	208.450127419
s_01190	GDNF	331.022517677	378.766614362	400.865629652
s_01191	GDNF	90.0741544701	83.5410476537	113.700069501
s_01192	HBA2	13.5111231705	12.7435496421	1.45769319874
s_01193	HBA2	48.6400434138	48.850273628	45.1884891608
s_01194	HBB	192.758690566	190.445269651	405.238709248
s_01195	HBB	86.9215590636	132.391321282	174.923183848
s_01196	HBB	403.982582798	341.243940416	406.696402447
s_01197	HBD	380.563302636	278.234167186	368.79637928
s_01198	HBD	527.384174422	446.732212453	521.854165147
s_01199	HBD	146.820871786	133.807271242	129.734694687
s_01200	HEXA	211.223892232	186.19741977	244.892457388
s_01201	HEXA	367.95292101	357.527364959	310.488651331
s_01202	HEXA	241.39873398	296.641516669	292.996332946
s_01203	HEXB	96.8297160553	103.364347097	67.0538871418
s_01204	HEXB	198.163139834	252.747067901	381.915618069
s_01205	HEXB	41.8844818286	58.7619233496	230.3155254
s_01206	HOXA13	81.9674805678	90.6207974548	88.9192851229
s_01207	HOXA13	608.450913445	709.390930076	606.400370674
s_01208	HOXA13	26.1215047963	2.12392494035	4.37307959621
s_01209	HOXD13	108.989726909	154.338545665	120.988535495
s_01210	HOXD13	47.7393018691	50.2662235882	71.426966738
s_01211	HOXD13	13.9614939429	12.035574662	10.2038523911
s_01212	HTR1A	22.0681678452	21.9472243836	16.0346251861
s_01213	HTR1A	183.751275119	145.842845904	239.061684593
s_01214	HTR1A	193.659432111	141.594996023	118.073149098
s_01215	KCNJ11	37.3807741051	70.7974980116	97.6654443153
s_01216	KCNJ11	404.432953571	542.308834769	339.642515305
s_01217	KCNJ11	589.535341007	683.903830792	744.881224554
s_01218	KRT14	282.832845036	276.818217225	314.861730927
s_01219	KRT14	276.978024995	341.951915396	412.527175242
s_01220	KRT14	29.7244709751	28.3189992046	26.2384775772
s_01221	MAN2B1	186.453499753	158.586395546	129.734694687
s_01222	MAN2B1	120.69936699	87.7888975344	135.565467482
s_01223	MAN2B1	388.669976538	397.881938825	399.407936453
s_01224	MC2R	144.569017924	214.516418975	274.046321362
s_01225	MC2R	253.108374061	341.951915396	362.965606485
s_01226	MC2R	488.201917228	563.548084172	492.700301173
s_01227	MPZ	456.225592391	380.182564322	456.257971204
s_01228	MPZ	116.646030039	149.382720804	212.823207015
s_01229	MPZ	64.4030204461	23.3631743438	21.865397981
s_01230	OTC	253.108374061	293.101641768	279.877094157
s_01231	OTC	127.905299347	150.090695785	112.242376303
s_01232	OTC	503.96489426	539.476934848	718.642746977
s_01233	PLP1	97.7304576	41.0625488467	68.5115803406
s_01234	PLP1	375.60922414	369.56293962	774.035088528
s_01235	PLP1	87.8223006083	52.3901485286	48.1038755583
s_01236	PMS2	56.2963465438	53.0981235087	83.0885123279
s_01237	PMS2	272.924688044	242.83541818	87.4615919241
s_01238	PMS2	62.1511665843	92.7447223952	53.9346483532
s_01239	REN	880.925230717	1129.92806826	1029.13139831
s_01240	REN	73.4104358931	102.656372117	78.7154327317
s_01241	REN	69.8074697143	165.666145347	21.865397981
s_01242	RFXAP	179.247567395	123.18764654	52.4769551545
s_01243	RFXAP	283.733586581	332.748240654	336.727128908
s_01244	RFXAP	27.4726171134	25.4870992842	32.0692503722
s_01245	RHO	341.831416214	314.340891171	281.334787356
s_01246	RHO	85.1200759742	65.1336981707	91.8346715203
s_01247	RHO	100.432682234	36.814698966	62.6808075456
s_01248	RYR1	129.706782437	101.948397137	110.784683104
s_01249	RYR1	123.851962396	103.364347097	51.0192619557
s_01250	RYR1	164.385331908	178.409694989	214.280900214
s_01251	SAG	165.736444225	165.666145347	150.14239947
s_01252	SAG	65.7541327631	33.9827990456	74.3423531355
s_01253	SAG	539.544185276	438.944487672	454.800278005
s_01254	SFTPB	139.614939429	111.860046858	255.096309779
s_01255	SFTPB	18.4652016664	12.7435496421	10.2038523911
s_01256	SFTPB	46.3881895521	93.4526973753	21.865397981
s_01257	SMPD1	117.096400811	97.700547256	80.1731259304
s_01258	SMPD1	111.691951543	194.693119532	158.888558662
s_01259	SMPD1	116.195659266	113.983971799	160.346251861
s_01260	HNF1A	95.9289745106	61.5938232701	104.953910309
s_01261	HNF1A	81.0667390231	72.9214229519	36.4423299684
s_01262	HNF1A	141.416422518	113.983971799	83.0885123279
s_01263	TSC2	137.363085567	128.143471401	116.615455899
s_01264	TSC2	199.964622924	167.790070287	179.296263444
s_01265	TSC2	102.234165324	89.2048474946	78.7154327317
s_01266	TSHB	73.4104358931	36.814698966	24.7807843785
s_01267	TSHB	476.492277147	615.938232701	470.834903192
s_01268	TSHB	435.958907635	436.820562732	381.915618069
s_01269	TYRP1	387.318864221	395.050038905	462.088743999
s_01270	TYRP1	404.883324343	391.510164004	412.527175242
s_01271	TYRP1	157.629770323	193.985144552	170.550104252
s_01272	VWF	315.709911418	291.685691808	333.81174251
s_01273	VWF	107.638614592	152.922595705	227.400139003
s_01274	VWF	255.360227923	206.020719214	173.46549065
s_01275	WRN	65.7541327631	78.5852227929	45.1884891608
s_01276	WRN	136.462344022	94.1606723554	134.107774284
s_01277	WRN	149.52309642	128.143471401	139.938547079
s_01278	CRX	989.014216081	842.490226338	852.75052126
s_01279	CRX	74.3111774378	139.471071083	68.5115803406
s_01280	CRX	69.8074697143	70.0895230315	91.8346715203
s_01281	DCX	174.2934889	190.445269651	186.584729438
s_01282	DCX	175.194230444	165.666145347	131.192387886
s_01283	DCX	24.7703924793	16.2834245427	37.9000231671
s_01284	GDF5	123.851962396	162.126270447	138.48085388
s_01285	GDF5	65.3037619908	24.7791243041	40.8154095646
s_01286	GDF5	146.820871786	160.002345506	138.48085388
s_01287	HBA1	592.237565641	613.81430776	581.619586295
s_01288	HBA1	100.883053006	112.568021838	119.530842296
s_01289	HBA1	14.4118647152	24.0711493239	32.0692503722
s_01290	CD53	396.776650441	353.279515078	225.942445804
s_01291	CD53	66.6548743078	59.4698983297	83.0885123279
s_01292	CD53	455.324850846	487.7947613	361.507913286
s_01293	GSTM1	90.5245252424	114.691946779	123.903921893
s_01294	GSTM1	70.2578404866	53.8060984888	14.5769319874
s_01295	GSTM1	188.254982842	150.090695785	119.530842296
s_01296	C8A	360.29661788	345.491790297	492.700301173
s_01297	C8A	768.33253763	477.883111578	536.431097135
s_01298	C8A	39.1822571945	48.850273628	45.1884891608
s_01299	IL5RA	494.056737268	447.440187433	365.880992883
s_01300	IL5RA	90.9748960148	123.18764654	125.361615091
s_01301	IL5RA	66.6548743078	49.5582486081	56.8500347507
s_01302	IL6R	37.8311448774	50.9741985683	42.2731027633
s_01303	IL6R	69.8074697143	128.143471401	173.46549065
s_01304	IL6R	65.3037619908	29.0269741848	51.0192619557
s_01305	FCGR1A	286.886181987	300.181391569	322.150196921
s_01306	FCGR1A	265.718755687	218.764268856	233.230911798
s_01307	FCGR1A	123.401591624	79.293197773	106.411603508
s_01308	CRP	448.118918489	583.371383615	486.869528378
s_01309	CRP	599.443497998	589.743158437	536.431097135
s_01310	CRP	175.644601217	237.879593319	364.423299684
s_01311	FCGR3B	801.209604011	764.612978525	699.692735393
s_01312	FCGR3B	95.4786037383	133.099296262	169.092411053
s_01313	FCGR3B	460.278929342	463.723611976	405.238709248
s_01314	IL10	78.364514389	99.1164972162	55.3923415519
s_01315	IL10	331.022517677	268.322517464	348.388674498
s_01316	IL10	231.94094776	269.738467424	258.011696176
s_01317	CD55	173.843118127	118.231821679	119.530842296
s_01318	CD55	76.1126605272	118.231821679	122.446228694
s_01319	CD55	52.693380365	43.1864737871	43.7307959621
s_01320	IL1A	301.748417475	375.226739461	346.930981299
s_01321	IL1A	170.690522721	177.701720009	123.903921893
s_01322	IL1A	261.215047963	283.897967026	583.077279494
s_01323	IL1B	40.0829987392	37.5226739461	40.8154095646
s_01324	IL1B	413.89073979	354.695465038	300.284798939
s_01325	IL1B	52.693380365	53.8060984888	14.5769319874
s_01326	SLC11A1	59.8993127226	56.6379984093	123.903921893
s_01327	SLC11A1	164.83570268	184.07349483	189.500115836
s_01328	SLC11A1	215.277229183	116.815871719	320.692503722
s_01329	CCR5	266.169126459	293.809616748	236.146298195
s_01330	CCR5	229.689093899	167.082095307	256.554002977
s_01331	CCR5	488.652288	463.015636996	599.11190468
s_01332	GPX1	549.001971495	463.015636996	584.534972693
s_01333	GPX1	201.766106013	229.383893558	173.46549065
s_01334	GPX1	25.671134024	31.8588741052	21.865397981
s_01335	SPP1	90.5245252424	96.2845972958	93.2923647191
s_01336	SPP1	71.1585820313	49.5582486081	84.5462055266
s_01337	SPP1	64.4030204461	52.3901485286	40.8154095646
s_01338	GC	320.213619141	405.669663606	418.357948037
s_01339	GC	427.852233733	484.254886399	333.81174251
s_01340	GC	227.437240037	242.83541818	202.619354624
s_01341	CXCL8	500.812298854	667.620406249	482.496448781
s_01342	CXCL8	245.001700159	162.126270447	233.230911798
s_01343	CXCL8	104.486019185	72.2134479718	150.14239947
s_01344	IL2	1557.38213079	1809.58404918	1734.6549065
s_01345	IL2	213.025375322	213.100469015	148.684706271
s_01346	IL2	137.813456339	113.983971799	106.411603508
s_01347	C7	154.026804144	118.939796659	120.988535495
s_01348	C7	156.729028778	175.577795069	125.361615091
s_01349	C7	24.7703924793	4.2478498807	24.7807843785
s_01350	IL3	239.59725089	167.082095307	208.450127419
s_01351	IL3	26.5718755687	37.5226739461	24.7807843785
s_01352	IL3	313.007686783	328.500390774	322.150196921
s_01353	IL9	96.8297160553	87.0809225543	56.8500347507
s_01354	IL9	346.335123937	244.25136814	314.861730927
s_01355	IL9	90.0741544701	61.5938232701	53.9346483532
s_01356	CD14	121.149737762	133.807271242	284.250173753
s_01357	CD14	434.607795318	500.538310942	539.346483532
s_01358	CD14	495.407849585	315.756841132	495.61568757
s_01359	TAP1	372.456628734	501.246285922	551.008029122
s_01360	TAP1	164.83570268	106.904221997	115.1577627
s_01361	TAP1	845.796310474	643.549256925	704.065814989
s_01362	TNF	171.591264265	139.471071083	202.619354624
s_01363	TNF	205.369072192	123.18764654	230.3155254
s_01364	TNF	85.5704467466	112.568021838	93.2923647191
s_01365	LTA	153.126062599	142.302971003	139.938547079
s_01366	LTA	233.74243085	251.331117941	244.892457388
s_01367	LTA	72.5096943484	33.9827990456	21.865397981
s_01368	IGFBP1	77.9141436166	105.488272037	155.973172265
s_01369	IGFBP1	108.088985364	102.656372117	206.99243422
s_01370	IGFBP1	211.674263005	206.728694194	172.007797451
s_01371	IGFBP2	294.992855889	259.118842722	241.97707099
s_01372	IGFBP2	47.2889310968	42.478498807	161.80394506
s_01373	IGFBP2	84.6697052019	79.293197773	86.0038987254
s_01374	IGFBP3	439.111503042	389.386239064	441.681039217
s_01375	IGFBP3	8.10667390231	31.8588741052	23.3230911798
s_01376	IGFBP3	120.69936699	139.471071083	134.107774284
s_01377	IGFBP5	13.0607523982	33.2748240654	1.45769319874
s_01378	IGFBP5	259.413564874	196.109069492	309.030958132
s_01379	IGFBP5	589.084970234	677.532055971	1046.62371669
s_01380	IL6	1030.44832714	1307.62978827	1386.266232
s_01381	IL6	325.618068409	511.865910624	551.008029122
s_01382	IL6	185.102387436	221.596168776	125.361615091
s_01383	HGF	191.407578249	203.896794273	225.942445804
s_01384	HGF	476.041906374	642.841281945	638.469621046
s_01385	HGF	78.364514389	147.966770844	440.223346018
s_01386	SERPINE1	28.8237294304	8.49569976139	13.1192387886
s_01387	SERPINE1	69.8074697143	104.780297057	150.14239947
s_01388	SERPINE1	382.815156498	397.881938825	402.323322851
s_01389	NOS3	581.879037877	541.600859789	755.085076945
s_01390	NOS3	311.656574466	424.78498807	422.731027633
s_01391	NOS3	466.133749383	404.961688626	285.707866952
s_01392	IFNA2	55.8459757714	68.6735730712	113.700069501
s_01393	IFNA2	25.2207632516	25.4870992842	26.2384775772
s_01394	IFNA2	163.034219591	178.409694989	169.092411053
s_01395	C8G	136.462344022	176.285770049	91.8346715203
s_01396	C8G	342.281786986	323.544565913	390.661777261
s_01397	C8G	157.629770323	176.285770049	115.1577627
s_01398	ORM2	279.229878857	224.428068697	303.200185337
s_01399	ORM2	217.529083045	236.463643359	174.923183848
s_01400	ORM2	190.506836704	249.207193001	237.603991394
s_01401	CD59	701.227292549	681.071930871	763.831236137
s_01402	CD59	52.693380365	71.5054729917	51.0192619557
s_01403	CD59	315.709911418	270.446442404	306.115571734
s_01404	IGF2	55.3956049991	89.2048474946	145.769319874
s_01405	IGF2	258.062452557	223.720093717	214.280900214
s_01406	IGF2	100.883053006	113.275996819	67.0538871418
s_01407	HPX	231.490576988	256.286942802	265.30016217
s_01408	HPX	105.837131502	108.320171958	52.4769551545
s_01409	HPX	40.9837402839	25.4870992842	23.3230911798
s_01410	CNTF	69.3570989419	116.815871719	96.2077511165
s_01411	CNTF	126.55418703	189.737294671	131.192387886
s_01412	CNTF	218.880195362	203.896794273	155.973172265
s_01413	SLC11A2	1044.86019185	1151.87529265	1333.78927684
s_01414	SLC11A2	675.556158525	620.186082582	567.042654308
s_01415	SLC11A2	662.045035355	654.876856607	683.658110207
s_01416	IFNG	379.662561091	331.332290694	473.750289589
s_01417	IFNG	297.244709751	320.004691012	310.488651331
s_01418	IFNG	469.736715561	620.186082582	733.219678964
s_01419	BDKRB2	92.7763791042	89.9128224747	102.038523911
s_01420	BDKRB2	116.195659266	134.515246222	186.584729438
s_01421	BDKRB2	45.037077235	83.5410476537	81.6308191292
s_01422	SERPINA5	83.3185928848	51.6821735485	129.734694687
s_01423	SERPINA5	130.157153209	135.931196182	107.869296706
s_01424	SERPINA5	179.247567395	240.003518259	233.230911798
s_01425	NOS2	186.903870525	265.490617543	145.769319874
s_01426	NOS2	39.6326279668	49.5582486081	10.2038523911
s_01427	NOS2	467.4848617	495.582486081	682.200417008
s_01428	CD79B	158.080141095	169.913995228	163.261638258
s_01429	CD79B	135.561602477	128.851446381	249.265536984
s_01430	CD79B	802.110345556	840.366301398	647.215780238
s_01431	IL10RB	190.056465932	244.25136814	338.184822107
s_01432	IL10RB	116.646030039	150.798670765	103.49621711
s_01433	IL10RB	42.7852233733	56.6379984093	59.7654211481
s_01434	IFNAR1	369.7544041	336.288115555	451.884891608
s_01435	IFNAR1	293.1913728	219.472243836	290.080946548
s_01436	IFNAR1	98.1808283724	152.922595705	155.973172265
s_01437	NCF4	233.292060077	215.224393955	275.504014561
s_01438	NCF4	44.5867064627	114.691946779	74.3423531355
s_01439	NCF4	650.785766046	737.709929281	868.785146446
s_01440	BCL2	153.576433371	155.754495625	104.953910309
s_01441	BCL2	345.434382393	320.004691012	339.642515305
s_01442	BCL2	283.283215808	301.597341529	188.042422637
s_01443	CXCR1	170.690522721	168.498045268	129.734694687
s_01444	CXCR1	342.732157759	465.139561936	323.607890119
s_01445	CXCR1	126.103816258	118.939796659	205.534741022
s_01446	VTN	254.459486378	322.836590933	186.584729438
s_01447	VTN	48.1896726415	65.8416731508	52.4769551545
s_01448	VTN	880.474859945	922.491399091	995.604454736
s_01449	FASLG	229.238723126	311.508991251	259.469389375
s_01450	FASLG	68.4563573972	63.0097732303	72.8846599368
s_01451	FASLG	677.808012387	803.551602432	679.285030611
s_01452	IL13RA2	279.68024963	433.280687831	457.715664403
s_01453	IL13RA2	33.7778079263	67.257623111	7.28846599368
s_01454	IL13RA2	165.286073453	100.532447176	74.3423531355
s_01455	IL11	80.1659974784	128.143471401	67.0538871418
s_01456	IL11	145.469759469	135.223221202	118.073149098
s_01457	IL11	146.820871786	155.046520645	100.580830713
s_01458	AGL	173.392747355	161.418295466	104.953910309
s_01459	AGL	115.745288494	169.206020248	138.48085388
s_01460	AGL	118.8978839	129.559421361	135.565467482
s_01461	AGL	119.798625445	72.9214229519	75.8000463342
s_01462	AGL	28.8237294304	10.6196247017	21.865397981
s_01463	AGL	3.6029661788	22.6551993637	40.8154095646
s_01464	NM_000645	75.6622897549	83.5410476537	74.3423531355
s_01465	NM_000645	362.998842514	414.873338348	438.765652819
s_01466	NM_000645	265.718755687	278.942142166	239.061684593
s_01467	AGL	285.084698898	268.322517464	260.927082574
s_01468	AGL	326.969180726	198.232994432	239.061684593
s_01469	AGL	88.723042153	32.5668490853	86.0038987254
s_01470	CR1	195.4609152	156.462470606	169.092411053
s_01471	CR1	326.518809954	291.685691808	304.657878536
s_01472	CR1	758.424380638	783.020328008	591.823438687
s_01473	SELL	108.989726909	66.5496481309	122.446228694
s_01474	SELL	77.4637728443	126.019546461	126.81930829
s_01475	SELL	17.1140893493	8.49569976139	13.1192387886
s_01476	TGFB1	435.958907635	383.722439223	336.727128908
s_01477	TGFB1	36.9304033327	148.674745824	64.1385007444
s_01478	TGFB1	214.376487639	278.942142166	201.161661425
s_01479	RPL9	377.41070723	472.219311737	405.238709248
s_01480	RPL9	78.364514389	52.3901485286	122.446228694
s_01481	RPL9	250.856520199	227.259968617	163.261638258
s_01482	NAT1	476.041906374	496.998436041	365.880992883
s_01483	NAT1	121.149737762	106.904221997	107.869296706
s_01484	NAT1	49.0904141862	48.1422986479	40.8154095646
s_01485	ABAT	591.787194868	626.557857403	574.331120302
s_01486	ABAT	186.003128981	142.302971003	109.326989905
s_01487	ABAT	69.8074697143	60.1778733099	36.4423299684
s_01488	ACHE	1510.99394124	1545.50938159	1583.05481383
s_01489	ACHE	209.872779915	151.506645745	153.057785867
s_01490	ACHE	139.164568656	123.18764654	90.3769783216
s_01491	ADH1A	125.653445486	89.2048474946	158.888558662
s_01492	ADH1A	328.320293043	560.008209272	542.26186993
s_01493	ADH1A	171.140893493	129.559421361	81.6308191292
s_01494	ADH1B	79.715626706	19.8232994432	46.6461823595
s_01495	ADH1B	87.371929836	68.6735730712	46.6461823595
s_01496	ADH1B	277.87876654	274.694292285	205.534741022
s_01497	ADH1C	46.8385603244	17.6993745029	42.2731027633
s_01498	ADH1C	340.480303897	298.765441609	402.323322851
s_01499	ADH1C	135.111231705	216.640343915	190.957809034
s_01500	ADH4	301.748417475	416.289288308	300.284798939
s_01501	ADH4	428.752975277	547.26465963	448.96950521
s_01502	ADH4	68.9067281696	104.780297057	119.530842296
s_01503	ADH5	208.972038371	275.402267265	358.592526889
s_01504	ADH5	443.615210765	528.857310147	558.296495116
s_01505	ADH5	78.8148851613	46.0183737075	72.8846599368
s_01506	ADH7	561.161982348	708.682955096	580.161893097
s_01507	ADH7	202.666847558	230.091868538	352.761754094
s_01508	ADH7	413.89073979	351.863565118	422.731027633
s_01509	ADORA1	322.465473003	321.420640973	260.927082574
s_01510	ADORA1	352.189943978	343.367865356	348.388674498
s_01511	ADORA1	231.040206216	208.144644154	112.242376303
s_01512	ADORA2A	49.0904141862	36.1067239859	62.6808075456
s_01513	ADORA2A	183.300904347	277.526192205	231.773218599
s_01514	ADORA2A	199.964622924	201.772869333	243.434764189
s_01515	ADORA2B	46.8385603244	17.6993745029	34.9846367696
s_01516	ADORA2B	65.3037619908	80.0011727531	83.0885123279
s_01517	ADORA2B	7.65630312996	44.6024237473	18.9500115836
s_01518	ADRA1D	239.146880118	201.064894353	330.896356113
s_01519	ADRA1D	103.585277641	55.222048449	113.700069501
s_01520	ADRA1D	333.274371539	347.615715237	224.484752605
s_01521	ADRA1B	721.493977305	820.543001954	625.350382257
s_01522	ADRA1B	70.2578404866	72.9214229519	69.9692735393
s_01523	ADRA1B	66.2045035355	43.8944487672	49.561568757
s_01524	ADRA2A	77.0134020719	38.2306489263	87.4615919241
s_01525	ADRA2A	326.068439182	268.322517464	275.504014561
s_01526	ADRA2A	12.6103816258	14.1594996023	24.7807843785
s_01527	ADRA2B	471.988569423	600.362783138	599.11190468
s_01528	ADRA2B	194.109802883	138.055121123	144.311626675
s_01529	ADRA2B	115.745288494	107.612196978	132.650081085
s_01530	ADRA2C	516.575275886	509.741985683	357.13483369
s_01531	ADRA2C	257.161711012	265.490617543	192.415502233
s_01532	ADRA2C	125.653445486	127.435496421	86.0038987254
s_01533	ADRB1	921.008229456	939.482798614	932.923647191
s_01534	ADRB1	59.8993127226	38.9386239064	59.7654211481
s_01535	ADRB1	656.190215314	762.489053585	689.488883002
s_01536	AGTR1	176.995713534	193.985144552	155.973172265
s_01537	AGTR1	93.2267498765	72.2134479718	88.9192851229
s_01538	AGTR1	386.868493449	476.467161618	447.511812012
s_01539	AGTR2	188.254982842	349.031665197	209.907820618
s_01540	AGTR2	163.034219591	95.5766223156	153.057785867
s_01541	AGTR2	215.277229183	220.180218816	163.261638258
s_01542	AHCY	539.994556048	515.405785524	524.769551545
s_01543	AHCY	219.330566135	188.321344711	224.484752605
s_01544	AHCY	367.502550238	470.803361777	460.6310508
s_01545	ALDH1A1	102.684536096	68.6735730712	96.2077511165
s_01546	ALDH1A1	540.44492682	525.317435246	502.904153564
s_01547	ALDH1A1	349.037348571	315.756841132	262.384775772
s_01548	ALDH3A1	297.244709751	303.72126647	368.79637928
s_01549	ALDH3A1	574.673105519	579.123533735	469.377209993
s_01550	ALDH3A1	627.816856656	627.973807363	524.769551545
s_01551	ALDH1B1	322.01510223	308.677091331	381.915618069
s_01552	ALDH1B1	433.707053773	324.960515873	552.465722321
s_01553	ALDH1B1	43.685964918	33.2748240654	68.5115803406
s_01554	ALDH1A3	701.677663322	525.317435246	718.642746977
s_01555	ALDH1A3	58.5482004055	41.0625488467	26.2384775772
s_01556	ALDH1A3	86.4711882913	99.8244721963	125.361615091
s_01557	ALDH3B1	50.8918972756	102.656372117	368.79637928
s_01558	ALDH3B1	572.87162243	574.167708874	516.023392352
s_01559	ALDH3B1	419.74555983	458.059812135	499.988767166
s_01560	ALDH3B2	96.379345283	40.3545738666	193.873195432
s_01561	ALDH3B2	198.163139834	170.621970208	169.092411053
s_01562	ALDH3B2	566.566431617	458.059812135	415.44256164
s_01563	ALDH9A1	177.896455078	227.259968617	153.057785867
s_01564	ALDH9A1	321.114360686	251.331117941	354.219447293
s_01565	ALDH9A1	293.641743572	404.253713646	332.354049312
s_01566	ALOX12	980.006800634	1037.18334587	1093.26989905
s_01567	ALOX12	104.936389958	71.5054729917	86.0038987254
s_01568	ALOX12	727.799168118	706.559030156	622.43499586
s_01569	ALOX5	33.7778079263	15.5754495625	26.2384775772
s_01570	ALOX5	171.140893493	176.285770049	128.277001489
s_01571	ALOX5	35.1289202433	55.222048449	8.74615919241
s_01572	AMY2A	363.449213287	446.732212453	285.707866952
s_01573	AMY2A	38.2815156498	33.9827990456	81.6308191292
s_01574	AMY2A	197.262398289	205.312744234	250.723230182
s_01575	ANXA1	210.77352146	256.286942802	317.777117324
s_01576	ANXA1	261.215047963	238.587568299	239.061684593
s_01577	ANXA1	184.652016664	116.107896739	177.838570246
s_01578	ATP1A1	153.126062599	196.109069492	167.634717855
s_01579	ATP1A1	848.94890588	817.003127054	835.258202875
s_01580	ATP1A1	455.324850846	380.182564322	376.084845274
s_01581	ATP1A2	191.407578249	202.480844313	204.077047823
s_01582	ATP1A2	431.905570684	416.997263288	332.354049312
s_01583	ATP1A2	171.140893493	160.002345506	137.023160681
s_01584	ATP4A	145.920130241	264.782642563	287.165560151
s_01585	ATP4A	211.674263005	240.711493239	195.330888631
s_01586	ATP4A	30.1748417475	21.9472243836	23.3230911798
s_01587	ATP4B	1369.12714794	1464.09225888	1271.1084693
s_01588	ATP4B	38.2815156498	33.2748240654	56.8500347507
s_01589	ATP4B	317.511394507	269.030492444	470.834903192
s_01590	AVPR1A	447.668547716	476.467161618	437.307959621
s_01591	AVPR1A	313.458057556	304.42924145	330.896356113
s_01592	AVPR1A	122.951220852	66.5496481309	78.7154327317
s_01593	AVPR1B	213.926116866	320.004691012	272.588628164
s_01594	AVPR1B	9.45778621936	29.0269741848	14.5769319874
s_01595	AVPR1B	168.438668859	176.285770049	94.7500579178
s_01596	BDKRB1	112.142322315	126.019546461	81.6308191292
s_01597	BDKRB1	713.387303403	642.841281945	739.050451759
s_01598	BDKRB1	394.074425807	492.750586161	351.304060895
s_01599	BLVRA	408.035919749	338.412040495	208.450127419
s_01600	BLVRA	79.2652559337	34.6907740257	46.6461823595
s_01601	BLVRA	35.5792910157	17.6993745029	8.74615919241
s_01602	BLVRB	50.8918972756	34.6907740257	18.9500115836
s_01603	BLVRB	252.207632516	288.853791887	306.115571734
s_01604	BLVRB	23.8696509346	33.9827990456	18.9500115836
s_01605	TSPO	76.1126605272	19.1153244631	33.5269435709
s_01606	TSPO	23.4192801622	28.3189992046	23.3230911798
s_01607	TSPO	466.133749383	454.519937234	583.077279494
s_01608	C4BPA	743.111774378	951.518373276	782.781247721
s_01609	C4BPA	105.837131502	60.88584829	49.561568757
s_01610	C4BPA	175.644601217	161.418295466	180.753956643
s_01611	C4BPB	139.164568656	112.568021838	141.396240277
s_01612	C4BPB	258.062452557	166.374120327	425.646414031
s_01613	CA4	274.275800361	281.066067106	335.269435709
s_01614	CA4	81.5171097954	54.5140734689	96.2077511165
s_01615	CA4	554.406420763	664.080531349	913.973635607
s_01616	CACNA1D	253.558744833	327.792415794	482.496448781
s_01617	CACNA1D	212.124633777	202.480844313	185.127036239
s_01618	CACNA1D	304.000271336	240.003518259	274.046321362
s_01619	CACNA2D1	58.9985711779	84.2490226338	75.8000463342
s_01620	CACNA2D1	282.832845036	339.120015476	163.261638258
s_01621	CACNA2D1	25.2207632516	24.7791243041	14.5769319874
s_01622	CACNB1	33.3274371539	10.6196247017	10.2038523911
s_01623	CACNB1	217.529083045	158.586395546	90.3769783216
s_01624	CACNB1	202.666847558	210.976544075	173.46549065
s_01625	CACNB2	398.57813353	370.270914601	322.150196921
s_01626	CACNB2	81.9674805678	41.0625488467	53.9346483532
s_01627	CACNB2	246.352812476	236.463643359	158.888558662
s_01628	CACNB4	108.539356136	100.532447176	163.261638258
s_01629	CACNB4	282.382474264	244.95934312	287.165560151
s_01630	CACNB4	158.080141095	134.515246222	138.48085388
s_01631	CACNG1	204.918701419	156.462470606	150.14239947
s_01632	CACNG1	261.665418736	305.84519141	400.865629652
s_01633	CACNG1	113.943805405	75.0453478923	110.784683104
s_01634	CALCB	503.514523488	513.281860584	349.846367696
s_01635	CALCB	395.425538124	523.901485286	415.44256164
s_01636	CALCB	150.423837965	84.2490226338	81.6308191292
s_01637	CCK	330.121776133	259.826817703	357.13483369
s_01638	CCK	117.997142356	147.258795864	87.4615919241
s_01639	CCK	820.575547222	824.082876855	897.939010421
s_01640	CCKAR	151.774950282	143.010945983	97.6654443153
s_01641	CCKAR	86.4711882913	52.3901485286	71.426966738
s_01642	CCKAR	230.139464671	149.382720804	275.504014561
s_01643	CD3D	130.157153209	170.621970208	81.6308191292
s_01644	CD3D	66.2045035355	84.9569976139	154.515479066
s_01645	CD3D	258.062452557	395.050038905	338.184822107
s_01646	CD3E	180.598679712	276.818217225	298.827105741
s_01647	CD3E	405.333695115	402.129788706	428.561800428
s_01648	CD3E	71.6089528037	66.5496481309	51.0192619557
s_01649	CGB3	458.477446253	492.042611181	447.511812012
s_01650	CGB3	16.2133478046	7.07974980116	13.1192387886
s_01651	CHRM1	127.004557803	133.807271242	116.615455899
s_01652	CHRM1	289.588406621	306.55316639	327.980969715
s_01653	CHRM1	167.087556542	150.798670765	148.684706271
s_01654	CHRM2	451.271513895	586.203283536	352.761754094
s_01655	CHRM3	850.75038897	954.350273196	1056.82756908
s_01656	CHRM4	287.786923532	209.560594114	206.99243422
s_01657	CHRM4	154.477174916	145.842845904	83.0885123279
s_01658	CHRM4	32.8770663816	33.2748240654	46.6461823595
s_01659	CHRNA4	213.926116866	134.515246222	134.107774284
s_01660	CHRNA4	313.458057556	400.713838746	502.904153564
s_01661	CHRNA4	136.462344022	62.3017982502	99.123137514
s_01662	CHRNA5	378.761819547	506.910085763	450.427198409
s_01663	CHRNA5	91.8756375595	70.0895230315	112.242376303
s_01664	CHRNA5	167.087556542	101.948397137	71.426966738
s_01665	CHRNB1	286.435811215	281.774042086	131.192387886
s_01666	CHRNB1	106.287502275	136.639171162	290.080946548
s_01667	CHRNB1	71.1585820313	59.4698983297	48.1038755583
s_01668	CHRNB2	186.903870525	167.082095307	223.027059407
s_01669	CHRNB2	212.124633777	227.259968617	371.711765678
s_01670	CHRNB2	112.592693088	125.311571481	188.042422637
s_01671	CHRNB3	219.780936907	238.587568299	263.842468971
s_01672	CHRNB3	554.856791536	742.665754142	568.500347507
s_01673	CHRNB3	294.092114345	422.661063129	444.596425614
s_01674	CHRNB4	163.034219591	189.029319691	151.600092668
s_01675	CHRNB4	157.629770323	129.559421361	154.515479066
s_01676	CHRNB4	93.2267498765	104.780297057	258.011696176
s_01677	COMT	553.956049991	554.344409431	555.381108718
s_01678	COMT	120.248996218	166.374120327	198.246275028
s_01679	COMT	185.552758208	140.887021043	106.411603508
s_01680	CRH	892.634870798	1040.72322077	892.108237626
s_01681	CRH	834.537041165	688.151680673	685.115803406
s_01682	CRH	81.0667390231	87.0809225543	145.769319874
s_01683	CSF2	171.140893493	182.65754487	255.096309779
s_01684	CSF2	363.449213287	349.031665197	371.711765678
s_01685	CSF2	328.320293043	368.85496464	434.392573223
s_01686	CSF3R	143.217905607	107.612196978	97.6654443153
s_01687	CSF3R	49.9911557309	26.1950742643	33.5269435709
s_01688	CSF3R	239.59725089	222.304143756	307.573264933
s_01689	CYP1A2	511.62119739	545.848709669	494.157994371
s_01690	CYP1A2	44.1363356903	63.7177482104	83.0885123279
s_01691	CYP1A2	276.077283451	252.039092921	182.211649842
s_01692	CYP2A6	60.8000542673	106.196247017	37.9000231671
s_01693	CYP2A6	31.0755832922	35.3987490058	49.561568757
s_01694	CYP2A6	37.3807741051	26.9030492444	20.4077047823
s_01695	CYP2A7	423.798896782	596.114933258	734.677372163
s_01696	CYP2A7	27.4726171134	14.1594996023	34.9846367696
s_01697	CYP2A7	274.726171134	330.624315714	322.150196921
s_01698	CYP2A13	256.260969467	314.340891171	256.554002977
s_01699	CYP2A13	800.759233239	901.960124668	787.154327317
s_01700	CYP2A13	217.529083045	316.464816112	269.673241766
s_01701	CYP2B6	37.8311448774	53.8060984888	39.3577163659
s_01702	CYP2B6	294.092114345	263.366692603	319.234810523
s_01703	CYP2B6	160.782365729	191.153244631	177.838570246
s_01704	CYP2C19	180.598679712	118.231821679	122.446228694
s_01705	CYP2C19	336.426966946	337.704065515	457.715664403
s_01706	CYP2C9	111.691951543	163.542220407	119.530842296
s_01707	CYP2C9	158.98088264	193.985144552	252.180923381
s_01708	CYP2C9	217.078712273	179.117669969	221.569366208
s_01709	CYP2C18	264.36764337	305.13721643	241.97707099
s_01710	CYP2C18	212.124633777	220.888193796	134.107774284
s_01711	CYP2E1	54.9452342267	36.814698966	58.3077279494
s_01712	CYP2E1	128.806040892	158.586395546	186.584729438
s_01713	CYP2E1	442.264098448	434.696637791	581.619586295
s_01714	CYP2F1	239.59725089	182.65754487	351.304060895
s_01715	CYP2F1	144.569017924	116.107896739	155.973172265
s_01716	CYP2F1	68.9067281696	21.2392494035	49.561568757
s_01717	CYP2J2	107.188243819	70.0895230315	84.5462055266
s_01718	CYP2J2	250.406149427	339.120015476	195.330888631
s_01719	CYP2J2	48.1896726415	102.656372117	83.0885123279
s_01720	CYP3A5	743.111774378	764.612978525	642.842700642
s_01721	CYP3A5	173.843118127	253.455042881	287.165560151
s_01722	CYP3A5	213.475746094	255.578967822	180.753956643
s_01723	CYP4A11	342.281786986	275.402267265	306.115571734
s_01724	CYP4A11	217.078712273	295.933541688	279.877094157
s_01725	CYP7A1	762.928088361	833.994526577	823.596657285
s_01726	CYP7A1	99.5319406894	84.2490226338	90.3769783216
s_01727	CYP7A1	467.4848617	473.635261698	381.915618069
s_01728	CYP11A1	219.780936907	240.711493239	265.30016217
s_01729	CYP11A1	62.1511665843	254.870992842	106.411603508
s_01730	CYP11A1	612.053879624	669.03635621	755.085076945
s_01731	CYP26A1	195.010544428	167.082095307	93.2923647191
s_01732	CYP26A1	750.768077508	665.496481309	637.011927847
s_01733	CYP26A1	223.834273858	168.498045268	153.057785867
s_01734	CYP27A1	367.502550238	369.56293962	266.757855369
s_01735	CYP27A1	35.1289202433	48.850273628	59.7654211481
s_01736	CYP27A1	128.35567012	102.656372117	110.784683104
s_01737	CYP27B1	567.016802389	490.62666122	377.542538472
s_01738	CYP27B1	683.212461655	630.805707283	580.161893097
s_01739	CYP27B1	339.579562352	283.189992046	355.677140491
s_01740	CYP51A1	132.859377843	167.790070287	179.296263444
s_01741	CYP51A1	37.8311448774	33.2748240654	27.696170776
s_01742	CYP51A1	31.0755832922	30.442924145	51.0192619557
s_01743	DBH	342.732157759	355.403440018	294.454026145
s_01744	DBH	13.9614939429	17.6993745029	4.37307959621
s_01745	DBH	327.869922271	368.85496464	342.557901703
s_01746	DCK	161.232736501	131.683346302	190.957809034
s_01747	DCK	30.6252125198	33.2748240654	61.2231143469
s_01748	DCK	53.5941219097	39.6465988865	52.4769551545
s_01749	ACE	202.216476785	127.435496421	294.454026145
s_01750	ACE	34.678549471	31.8588741052	36.4423299684
s_01751	ACE	18.9155724387	54.5140734689	24.7807843785
s_01752	DDC	153.576433371	206.728694194	230.3155254
s_01753	DDC	81.5171097954	60.88584829	83.0885123279
s_01754	DDC	105.38676073	53.0981235087	128.277001489
s_01755	DHFR	666.098372306	663.372556369	533.515710737
s_01756	DHFR	190.056465932	198.232994432	217.196286612
s_01757	DHFR	121.149737762	145.134870924	113.700069501
s_01758	DIO2	389.120347311	426.90891301	482.496448781
s_01759	DIO2	293.641743572	363.191164799	301.742492138
s_01760	DIO2	275.626912678	366.02306472	307.573264933
s_01761	DRD1	447.668547716	513.281860584	443.138732416
s_01762	DRD1	182.400162802	92.0367474151	158.888558662
s_01763	DRD1	74.7615482102	77.1692728326	83.0885123279
s_01764	DRD2	140.065310201	145.842845904	120.988535495
s_01765	DRD2	75.6622897549	107.612196978	125.361615091
s_01766	DRD2	211.223892232	249.207193001	234.688604996
s_01767	DRD4	98.1808283724	135.931196182	48.1038755583
s_01768	DRD4	194.560173655	172.745895148	179.296263444
s_01769	DRD4	86.4711882913	31.8588741052	43.7307959621
s_01770	DRD5	54.9452342267	39.6465988865	55.3923415519
s_01771	DRD5	72.9600651207	60.88584829	74.3423531355
s_01772	DRD5	110.340839226	75.0453478923	91.8346715203
s_01773	EPO	46.8385603244	36.1067239859	45.1884891608
s_01774	EPO	72.9600651207	140.887021043	52.4769551545
s_01775	EPO	90.0741544701	42.478498807	88.9192851229
s_01776	FKBP1A	395.875908896	386.554339143	552.465722321
s_01777	FKBP1A	60.8000542673	43.8944487672	69.9692735393
s_01778	FKBP1A	800.759233239	821.958951915	951.873658774
s_01779	FOLR1	115.745288494	145.134870924	139.938547079
s_01780	FOLR1	988.113474537	1015.94409647	893.565930825
s_01781	FOLR1	44.1363356903	51.6821735485	43.7307959621
s_01782	FOLR3	222.032790769	137.347146142	176.380877047
s_01783	FOLR3	314.358799101	391.510164004	317.777117324
s_01784	FOLR3	38.2815156498	45.3103987274	26.2384775772
s_01785	GAST	164.385331908	278.234167186	237.603991394
s_01786	GAST	78.364514389	151.506645745	158.888558662
s_01787	GAST	281.031361947	257.702892762	320.692503722
s_01788	GABRA1	162.583848818	205.312744234	208.450127419
s_01789	GABRA1	168.889039631	189.029319691	97.6654443153
s_01790	GABRA1	136.462344022	113.983971799	90.3769783216
s_01791	GABRA2	484.598951049	615.230257721	696.777348995
s_01792	GABRA2	73.4104358931	75.0453478923	32.0692503722
s_01793	GABRA2	13.9614939429	30.442924145	29.1538639747
s_01794	GABRA3	279.229878857	160.002345506	177.838570246
s_01795	GABRA3	535.490848325	296.641516669	523.311858346
s_01796	GABRA3	107.188243819	111.860046858	93.2923647191
s_01797	GABRA4	95.9289745106	60.88584829	83.0885123279
s_01798	GABRA4	45.4874480074	84.2490226338	61.2231143469
s_01799	GABRA4	141.86679329	77.8772478127	212.823207015
s_01800	GABRA5	38.7318864221	30.442924145	58.3077279494
s_01801	GABRA5	80.1659974784	106.196247017	120.988535495
s_01802	GABRA5	59.4489419502	31.1508991251	129.734694687
s_01803	GABRA6	647.182799867	565.672009113	625.350382257
s_01804	GABRA6	1155.65140185	1139.13174301	1234.66613933
s_01805	GABRA6	89.1734129254	145.842845904	106.411603508
s_01806	GABRB1	677.357641615	692.399530553	811.935111696
s_01807	GABRB1	154.927545689	107.612196978	176.380877047
s_01808	GABRB1	163.934961136	173.453870128	223.027059407
s_01809	GABRD	389.120347311	330.624315714	346.930981299
s_01810	GABRD	24.7703924793	7.07974980116	37.9000231671
s_01811	GABRD	89.6237836977	97.700547256	135.565467482
s_01812	GABRG2	26.5718755687	13.4515246222	5.83077279494
s_01813	GABRG2	882.276343034	783.020328008	927.092874396
s_01814	GABRG2	875.070410677	792.22400275	801.731259304
s_01815	GAD1	231.94094776	338.412040495	225.942445804
s_01816	GAD1	502.613781943	710.806880036	529.142631141
s_01817	GAD1	57.1970880885	86.3729475741	51.0192619557
s_01818	GAD2	72.5096943484	67.9655980911	46.6461823595
s_01819	GAD2	270.22246341	318.588741052	278.419400958
s_01820	GAD2	85.1200759742	35.3987490058	49.561568757
s_01821	GAS6	258.512823329	207.436669174	250.723230182
s_01822	GAS6	79.2652559337	55.222048449	81.6308191292
s_01823	GAS6	253.108374061	309.385066311	298.827105741
s_01824	GHRHR	64.4030204461	80.7091477332	65.5961939431
s_01825	GHRHR	299.496563613	283.189992046	256.554002977
s_01826	GHRHR	293.641743572	363.191164799	231.773218599
s_01827	GRIA2	48.6400434138	80.7091477332	100.580830713
s_01828	GRIA2	141.416422518	162.834245427	103.49621711
s_01829	GRIA2	17.5644601217	50.2662235882	24.7807843785
s_01830	GRIA3	644.930946006	516.821735485	352.761754094
s_01831	GRIA3	763.828829906	845.322126258	791.527406913
s_01832	GRIA3	875.971152221	783.020328008	1167.61225219
s_01833	GRIA4	54.4948634544	58.7619233496	74.3423531355
s_01834	GRIA4	435.05816609	493.458561141	412.527175242
s_01835	GRIA4	239.59725089	252.039092921	311.946344529
s_01836	GRIK3	49.9911557309	118.939796659	87.4615919241
s_01837	GRIK3	127.905299347	74.3373729122	72.8846599368
s_01838	GRIK3	18.014830894	15.5754495625	36.4423299684
s_01839	GRIN2A	167.087556542	205.312744234	118.073149098
s_01840	GRIN2A	96.8297160553	58.7619233496	13.1192387886
s_01841	GRIN2A	111.241580771	97.700547256	75.8000463342
s_01842	GRIN2B	617.458328892	677.532055971	733.219678964
s_01843	GRIN2B	393.624055034	295.225566708	473.750289589
s_01844	GRIN2B	49.5407849585	77.1692728326	48.1038755583
s_01845	GRIN2C	35.5792910157	19.1153244631	45.1884891608
s_01846	GRIN2C	10.8088985364	1.41594996023	0.0
s_01847	GRIN2C	204.017959875	201.064894353	211.365513817
s_01848	GRIN2D	153.126062599	58.7619233496	291.538639747
s_01849	GRIN2D	96.379345283	93.4526973753	72.8846599368
s_01850	GRIN2D	134.21049016	190.445269651	126.81930829
s_01851	GRINA	312.557316011	293.101641768	361.507913286
s_01852	GRINA	132.409007071	65.8416731508	84.5462055266
s_01853	GRINA	686.815427834	710.806880036	906.685169613
s_01854	GRM2	36.4800325604	28.3189992046	7.28846599368
s_01855	GRM2	113.943805405	116.107896739	53.9346483532
s_01856	GRM2	103.585277641	69.3815480514	112.242376303
s_01857	GRM3	273.375058817	385.846364163	348.388674498
s_01858	GRM3	280.580991174	319.296716032	325.065583318
s_01859	GRM3	629.618339746	675.408131031	581.619586295
s_01860	GRM5	152.675691827	142.302971003	147.227013072
s_01861	GRM5	1015.13572088	1133.46794317	992.689068339
s_01862	GRM5	308.954349832	347.615715237	231.773218599
s_01863	GRM6	299.496563613	285.313916987	316.319424126
s_01864	GRM6	222.032790769	220.180218816	258.011696176
s_01865	GRM6	59.4489419502	41.7705238268	45.1884891608
s_01866	GRM7	143.66827638	198.232994432	115.1577627
s_01867	GRM7	71.6089528037	16.9913995228	37.9000231671
s_01868	GRM7	90.9748960148	96.9925722759	179.296263444
s_01869	GRM8	291.840260483	244.25136814	204.077047823
s_01870	GRM8	294.542485117	400.005863765	351.304060895
s_01871	GRM8	424.249267554	387.262314123	399.407936453
s_01872	GSTA3	1067.37873047	1024.43979623	1220.08920734
s_01873	GSTA3	316.610652962	230.091868538	139.938547079
s_01874	GSTA3	614.756104258	496.290461061	432.934880024
s_01875	GSTM3	365.701067148	358.943314919	295.911719343
s_01876	GSTM3	44.1363356903	84.2490226338	77.257739533
s_01877	GSTM3	567.917543934	620.186082582	508.734926359
s_01878	GSTM4	12.1600108535	4.2478498807	5.83077279494
s_01879	GSTM4	636.824272103	688.151680673	731.761985765
s_01880	GSTM4	257.612081784	215.932368935	198.246275028
s_01881	GSTM5	112.142322315	101.948397137	176.380877047
s_01882	GSTM5	260.764677191	350.447615157	335.269435709
s_01883	GSTM5	70.708211259	26.1950742643	11.6615455899
s_01884	GSTP1	286.435811215	377.350664402	362.965606485
s_01885	GSTP1	17.1140893493	11.3275996819	5.83077279494
s_01886	GSTP1	68.9067281696	63.7177482104	24.7807843785
s_01887	GSTT1	296.794338979	395.758013885	300.284798939
s_01888	GSTT1	381.464044181	438.944487672	467.919516794
s_01889	GSTT1	183.300904347	286.021891967	164.719331457
s_01890	GSTT2	107.638614592	159.294370526	107.869296706
s_01891	GUCY1B3	302.649159019	356.111414998	479.581062384
s_01892	GUCY1B3	267.970609548	426.20093803	294.454026145
s_01893	GUCY1B3	99.0815699171	35.3987490058	59.7654211481
s_01894	HRH1	331.47288845	412.749413408	336.727128908
s_01895	HRH1	256.260969467	356.819389978	201.161661425
s_01896	HRH1	113.04306386	131.683346302	128.277001489
s_01897	HSD3B1	380.112931864	430.44878791	395.034856857
s_01898	HSD3B1	236.895026256	243.54339316	131.192387886
s_01899	HSD3B1	326.068439182	330.624315714	494.157994371
s_01900	HTR1B	101.783794551	111.152071878	103.49621711
s_01901	HTR1B	205.369072192	189.029319691	179.296263444
s_01902	HTR1B	255.810598695	272.570367345	397.950243255
s_01903	HTR1D	238.696509346	203.896794273	119.530842296
s_01904	HTR1D	15.7629770323	33.9827990456	10.2038523911
s_01905	HTR1D	57.1970880885	32.5668490853	43.7307959621
s_01906	HTR1E	57.6474588608	50.2662235882	21.865397981
s_01907	HTR1E	39.6326279668	53.8060984888	55.3923415519
s_01908	HTR1E	491.804883407	448.148162413	706.981201387
s_01909	HTR1F	253.558744833	163.542220407	91.8346715203
s_01910	HTR1F	350.838831661	298.765441609	345.4732881
s_01911	HTR1F	309.855091377	333.456215635	183.669343041
s_01912	HTR2B	314.358799101	390.802189024	227.400139003
s_01913	HTR2B	41.4341110562	36.1067239859	20.4077047823
s_01914	HTR2B	867.864478319	739.125879241	862.954373651
s_01915	HTR2C	247.703924793	272.570367345	268.215548567
s_01916	HTR2C	252.658003289	253.455042881	230.3155254
s_01917	HTR2C	75.6622897549	65.1336981707	67.0538871418
s_01918	HTR3A	338.228450035	433.280687831	380.45792487
s_01919	HTR3A	474.690794057	508.326035723	491.242607974
s_01920	HTR3A	225.185386175	194.693119532	215.738593413
s_01921	HTR4	147.721613331	186.905394751	255.096309779
s_01922	HTR4	127.454928575	148.674745824	233.230911798
s_01923	HTR4	90.9748960148	71.5054729917	365.880992883
s_01924	HTR6	302.198788247	343.367865356	335.269435709
s_01925	HTR6	81.5171097954	155.754495625	109.326989905
s_01926	HTR6	12.6103816258	7.78772478127	33.5269435709
s_01927	ICAM2	154.477174916	97.700547256	96.2077511165
s_01928	ICAM2	161.683107274	192.569194592	118.073149098
s_01929	ICAM2	237.345397029	272.570367345	274.046321362
s_01930	IFNAR2	91.4252667871	125.311571481	113.700069501
s_01931	IFNAR2	513.873051252	572.043783934	405.238709248
s_01932	IFNAR2	49.9911557309	58.7619233496	37.9000231671
s_01933	IGF1R	18.9155724387	31.1508991251	33.5269435709
s_01934	IGF1R	220.681678452	106.904221997	107.869296706
s_01935	IGF1R	39.1822571945	41.0625488467	18.9500115836
s_01936	IGF2R	27.9229878857	30.442924145	24.7807843785
s_01937	IGF2R	64.4030204461	48.1422986479	43.7307959621
s_01938	IGF2R	337.778079263	407.793588547	316.319424126
s_01939	IL1R1	585.932374828	768.152853426	654.504246232
s_01940	IL1R1	18.4652016664	62.3017982502	21.865397981
s_01941	IL1R1	589.084970234	488.50273628	565.584961109
s_01942	IL2RB	542.696780682	777.356528167	569.958040706
s_01943	IL2RB	362.998842514	311.508991251	384.831004466
s_01944	IL2RB	557.108645397	654.168881627	741.965838156
s_01945	IL5	74.3111774378	83.5410476537	36.4423299684
s_01946	IL5	125.203074713	48.850273628	118.073149098
s_01947	IL5	415.692222879	487.7947613	355.677140491
s_01948	IL12A	748.516223646	931.695073833	905.227476415
s_01949	IL12A	77.9141436166	37.5226739461	34.9846367696
s_01950	IL12A	52.2430095926	104.780297057	81.6308191292
s_01951	IMPDH2	521.979725154	560.008209272	561.211881513
s_01952	IMPDH2	272.474317272	515.405785524	330.896356113
s_01953	IMPDH2	286.435811215	351.863565118	352.761754094
s_01954	ITGA4	616.107216575	707.974980116	715.727360579
s_01955	ITGA4	186.003128981	111.152071878	154.515479066
s_01956	ITGA4	37.8311448774	19.8232994432	30.6115571734
s_01957	ITGAX	353.991427067	326.376465833	441.681039217
s_01958	ITGAX	29.7244709751	32.5668490853	17.4923183848
s_01959	ITGAX	129.706782437	143.010945983	103.49621711
s_01960	ITGB7	112.142322315	189.029319691	116.615455899
s_01961	ITGB7	204.918701419	237.879593319	142.853933476
s_01962	ITGB7	66.2045035355	83.5410476537	100.580830713
s_01963	KCNJ5	265.268384914	163.542220407	224.484752605
s_01964	KCNJ5	47.2889310968	51.6821735485	53.9346483532
s_01965	KCNJ5	57.1970880885	40.3545738666	55.3923415519
s_01966	KCNJ2	120.69936699	114.691946779	96.2077511165
s_01967	KCNJ2	116.195659266	135.931196182	195.330888631
s_01968	KCNJ2	46.3881895521	34.6907740257	18.9500115836
s_01969	KLKB1	471.087827878	368.14698966	476.665675986
s_01970	KLKB1	69.3570989419	58.0539483695	93.2923647191
s_01971	KLKB1	244.551329386	164.958170367	190.957809034
s_01972	KNG1	34.678549471	26.1950742643	65.5961939431
s_01973	KNG1	236.895026256	332.040265674	201.161661425
s_01974	KNG1	186.003128981	113.983971799	291.538639747
s_01975	LHB	285.084698898	307.26114137	225.942445804
s_01976	LHB	157.17939955	230.799843518	138.48085388
s_01977	LHB	312.557316011	366.7310397	443.138732416
s_01978	LTA4H	325.167697637	377.350664402	481.038755583
s_01979	LTA4H	16.663718577	15.5754495625	5.83077279494
s_01980	LTA4H	661.14429381	635.053557164	797.358179708
s_01981	MAOB	125.203074713	194.693119532	155.973172265
s_01982	MAOB	122.500850079	128.143471401	119.530842296
s_01983	MAOB	310.305462149	326.376465833	466.461823595
s_01984	MME	140.515680973	126.019546461	67.0538871418
s_01985	MME	88.723042153	64.4257231905	51.0192619557
s_01986	MME	44.5867064627	62.3017982502	62.6808075456
s_01987	NQO1	203.11721833	187.613369731	158.888558662
s_01988	NQO2	242.299475524	144.426895944	268.215548567
s_01989	NQO2	242.749846297	220.888193796	134.107774284
s_01990	NQO2	79.2652559337	67.257623111	113.700069501
s_01991	NPY	216.177970728	260.534792683	319.234810523
s_01992	NPY	66.2045035355	55.9300234292	27.696170776
s_01993	NPY	19.8163139834	21.2392494035	23.3230911798
s_01994	NPR1	57.6474588608	34.6907740257	174.923183848
s_01995	NPR1	645.381316778	747.621579002	609.315757071
s_01996	NPR1	219.330566135	271.862392364	243.434764189
s_01997	NPY1R	207.170555281	205.312744234	99.123137514
s_01998	NPY1R	149.52309642	174.161845109	186.584729438
s_01999	NPY1R	74.7615482102	50.9741985683	48.1038755583
[truncated: 68,298 more rows]

## Sheet: Legend
Table EV5: CRISPR-SAM screen data - Normalized sgRNA counts.
Median-normalized sgRNAs counts to adjust for the effect of library sizes and read count distributions of the CRISPRa screens were assessed in 501Mel cell library (DMSO), BRAFi-resistant cells (Vem for Vemurafenib) and PLX8394 (PB for Paradox Breaker). In each condition, sgRNA were sequenced from two independent experiments and reads were pooled before counting and normalization. Raw sequencing d…
