# Supplementary material for: CRISPR screens identify tumor‐promoting genes conferring melanoma cell plasticity and resistance
Source: EMBO Mol Med. 2021 Mar 16;13(5):e13466. doi: 10.15252/emmm.202013466 (PMC8103100; doi:10.15252/emmm.202013466)
Supplement: Supplementary file 8 — Table EV6 [file EMMM-13-e13466-s010.xlsx]

## Sheet: Table EV6
order	Gene	PB.Freq	V.Freq	PBV.Freq
1	A1BG	0	0	0
2	A1CF	0	1	0
3	A2M	0	0	0
4	A2ML1	0	1	0
5	A3GALT2	1	0	2
6	A4GALT	0	0	1
7	A4GNT	2	0	0
8	AAAS	0	0	0
9	AACS	0	1	0
10	AADAC	0	0	0
11	AADACL2	0	0	0
12	AADACL4	0	1	0
13	AADAT	1	1	1
14	AAED1	0	1	0
15	AAGAB	0	1	0
16	AAK1	0	0	0
17	AAMDC	1	1	0
18	AAMP	0	1	0
19	AANAT	3	0	3
20	AAR2	0	2	1
21	AARD	0	0	0
22	AARS	1	0	1
23	AARS2	0	0	0
24	AARSD1	0	0	0
25	AASDH	0	0	0
26	AASDHPPT	2	1	1
27	AASS	2	0	1
28	AATF	1	0	1
29	AATK	2	4	2
30	ABAT	1	0	2
31	ABCA1	1	0	1
32	ABCA10	1	1	2
33	ABCA12	2	2	3
34	ABCA13	0	2	0
35	ABCA2	0	0	0
36	ABCA3	0	1	0
37	ABCA4	0	0	0
38	ABCA5	0	0	0
39	ABCA6	0	0	0
40	ABCA7	0	1	0
41	ABCA8	0	1	0
42	ABCA9	1	1	1
43	ABCB1	0	0	0
44	ABCB10	1	0	0
45	ABCB11	1	0	1
46	ABCB4	1	1	1
47	ABCB5	0	2	0
48	ABCB6	0	0	0
49	ABCB7	0	0	0
50	ABCB8	0	1	0
51	ABCB9	1	2	2
52	ABCC1	0	1	1
53	ABCC10	0	2	0
54	ABCC11	1	0	1
55	ABCC12	0	0	0
56	ABCC2	0	0	0
57	ABCC3	0	0	0
58	ABCC4	1	1	1
59	ABCC5	0	0	0
60	ABCC6	1	0	2
61	ABCC8	0	0	0
62	ABCC9	0	1	1
63	ABCD1	0	0	0
64	ABCD2	0	0	0
65	ABCD3	1	0	0
66	ABCD4	0	1	1
67	ABCE1	0	0	0
68	ABCF1	1	2	1
69	ABCF2	0	0	0
70	ABCF3	0	0	0
71	ABCG1	3	1	2
72	ABCG2	0	0	0
73	ABCG4	0	0	0
74	ABCG5	2	1	1
75	ABCG8	1	0	0
76	ABHD1	1	1	1
77	ABHD10	0	0	0
78	ABHD11	0	0	0
79	ABHD12	0	1	0
80	ABHD12B	0	0	0
81	ABHD13	0	1	0
82	ABHD14A	0	0	0
83	ABHD14B	0	0	0
84	ABHD15	1	0	1
85	ABHD16A	1	1	0
86	ABHD16B	2	1	2
87	ABHD17A	0	0	0
88	ABHD17B	0	1	0
89	ABHD17C	0	0	0
90	ABHD2	0	1	0
91	ABHD3	0	1	0
92	ABHD4	1	2	1
93	ABHD5	1	1	2
94	ABHD6	0	0	0
95	ABHD8	0	0	0
96	ABI1	0	0	0
97	ABI2	0	0	0
98	ABI3	2	1	2
99	ABI3BP	1	0	1
100	ABL1	0	1	0
101	ABL2	3	1	1
102	ABLIM1	2	2	2
103	ABLIM2	3	1	3
104	ABLIM3	1	0	0
105	ABO	0	0	0
106	ABR	1	2	3
107	ABRA	0	0	0
108	ABRACL	0	0	0
109	ABT1	0	0	0
110	ABTB1	1	0	1
111	ABTB2	2	0	2
112	ACAA1	1	0	0
113	ACAA2	1	1	2
114	ACACA	1	3	1
115	ACACB	0	1	0
116	ACAD10	0	1	0
117	ACAD11	0	1	1
118	ACAD8	0	0	0
119	ACAD9	1	0	1
120	ACADL	1	0	1
121	ACADM	2	0	0
122	ACADS	1	0	0
123	ACADSB	0	1	0
124	ACADVL	0	1	0
125	ACAN	0	0	0
126	ACAP1	0	1	1
127	ACAP2	1	1	1
128	ACAP3	0	0	0
129	ACAT1	1	1	1
130	ACAT2	0	0	0
131	ACBD3	0	0	0
132	ACBD4	0	2	1
133	ACBD5	0	0	0
134	ACBD6	0	2	0
135	ACBD7	1	1	1
136	ACCS	0	1	0
137	ACCSL	1	1	2
138	ACD	0	0	0
139	ACE	1	0	1
140	ACE2	0	1	0
141	ACER1	0	0	0
142	ACER2	1	0	1
143	ACER3	0	0	0
144	ACHE	1	1	2
145	ACIN1	0	1	0
146	ACKR1	1	2	1
147	ACKR2	1	0	1
148	ACKR3	1	0	1
149	ACKR4	1	0	1
150	ACLY	0	0	0
151	ACMSD	1	1	1
152	ACO1	2	0	2
153	ACO2	1	0	1
154	ACOT1	0	1	1
155	ACOT11	0	0	0
156	ACOT12	0	0	0
157	ACOT13	0	0	0
158	ACOT2	1	0	1
159	ACOT4	0	1	0
160	ACOT6	0	0	0
161	ACOT7	4	1	3
162	ACOT8	0	1	1
163	ACOT9	0	0	0
164	ACOX1	1	1	1
165	ACOX2	0	0	0
166	ACOX3	0	0	0
167	ACOXL	1	0	1
168	ACP1	1	0	1
169	ACP2	1	2	2
170	ACP5	3	2	1
171	ACP6	0	0	0
172	ACP7	0	0	0
173	ACPP	0	1	1
174	ACPT	1	0	1
175	ACR	0	1	0
176	ACRBP	0	1	0
177	ACRV1	0	1	0
178	ACSBG1	1	0	1
179	ACSBG2	0	1	0
180	ACSF2	1	0	1
181	ACSF3	0	0	0
182	ACSL1	0	1	1
183	ACSL3	0	1	0
184	ACSL4	1	0	1
185	ACSL5	3	3	3
186	ACSL6	0	1	0
187	ACSM1	0	1	0
188	ACSM2B	1	0	0
189	ACSM3	0	0	0
190	ACSM4	0	0	0
191	ACSM5	0	0	0
192	ACSM6	1	1	1
193	ACSS1	0	0	0
194	ACSS2	0	2	0
195	ACSS3	0	0	0
196	ACTA1	0	0	0
197	ACTA2	0	2	0
198	ACTB	1	0	0
199	ACTBL2	0	0	0
200	ACTC1	0	1	1
201	ACTG1	0	1	0
202	ACTG2	0	1	1
203	ACTL10	1	0	0
204	ACTL6A	0	0	0
205	ACTL6B	0	0	0
206	ACTL7A	1	1	1
207	ACTL7B	0	0	0
208	ACTL8	1	1	1
209	ACTL9	0	0	0
210	ACTN1	0	0	0
211	ACTN2	0	0	0
212	ACTN3	0	1	1
213	ACTN4	0	0	0
214	ACTR10	1	1	2
215	ACTR1A	0	1	0
216	ACTR1B	0	0	0
217	ACTR2	1	0	1
218	ACTR3	0	1	0
219	ACTR3B	1	0	0
220	ACTR3C	1	0	0
221	ACTR5	2	0	2
222	ACTR6	1	0	0
223	ACTR8	0	0	0
224	ACTRT1	1	0	1
225	ACTRT2	0	0	1
226	ACTRT3	0	0	0
227	ACVR1	0	2	0
228	ACVR1B	0	1	1
229	ACVR1C	1	0	1
230	ACVR2A	0	1	0
231	ACVR2B	0	0	0
232	ACVRL1	1	3	2
233	ACY1	0	1	0
234	ACY3	1	0	1
235	ACYP1	1	0	1
236	ACYP2	0	0	0
237	ADA	0	0	0
238	ADA2	1	1	0
239	ADAD1	1	2	1
240	ADAD2	0	0	0
241	ADAL	0	0	0
242	ADAM10	0	0	0
243	ADAM11	0	0	0
244	ADAM12	0	0	0
245	ADAM15	0	0	1
246	ADAM17	1	1	2
247	ADAM18	0	0	0
248	ADAM19	0	0	0
249	ADAM2	0	0	0
250	ADAM20	0	0	0
251	ADAM21	0	2	0
252	ADAM22	1	0	1
253	ADAM23	0	0	0
254	ADAM28	1	1	1
255	ADAM29	1	1	0
256	ADAM30	1	1	2
257	ADAM32	0	1	1
258	ADAM33	0	0	0
259	ADAM7	1	0	1
260	ADAM8	0	1	1
261	ADAM9	0	0	0
262	ADAMDEC1	1	1	1
263	ADAMTS1	0	1	0
264	ADAMTS10	1	3	2
265	ADAMTS12	1	0	0
266	ADAMTS13	0	0	0
267	ADAMTS14	1	1	1
268	ADAMTS15	0	0	1
269	ADAMTS16	0	0	0
270	ADAMTS17	0	0	0
271	ADAMTS18	0	2	1
272	ADAMTS19	0	0	0
273	ADAMTS2	1	0	1
274	ADAMTS20	1	1	1
275	ADAMTS3	0	0	0
276	ADAMTS4	3	1	1
277	ADAMTS5	0	0	0
278	ADAMTS6	0	0	0
279	ADAMTS7	1	0	1
280	ADAMTS8	0	0	1
281	ADAMTS9	0	1	0
282	ADAMTSL1	0	1	0
283	ADAMTSL2	0	1	0
284	ADAMTSL3	0	0	0
285	ADAMTSL4	0	0	0
286	ADAMTSL5	1	0	0
287	ADAP1	1	2	2
288	ADAP2	1	2	2
289	ADAR	3	3	1
290	ADARB1	0	0	0
291	ADARB2	1	1	0
292	ADAT1	1	2	1
293	ADAT2	0	1	0
294	ADCK1	1	1	0
295	ADCK2	0	0	0
296	ADCK5	0	1	0
297	ADCY1	1	0	1
298	ADCY10	1	0	0
299	ADCY2	1	1	1
300	ADCY3	0	0	0
301	ADCY4	0	0	0
302	ADCY5	1	0	1
303	ADCY6	0	0	0
304	ADCY7	1	1	1
305	ADCY8	0	1	0
306	ADCY9	0	1	0
307	ADCYAP1	2	1	1
308	ADCYAP1R1	0	0	0
309	ADD1	0	1	0
310	ADD2	1	0	1
311	ADD3	0	0	0
312	ADGB	0	0	0
313	ADGRA1	0	2	2
314	ADGRA2	1	0	1
315	ADGRA3	0	0	0
316	ADGRB1	1	0	1
317	ADGRB3	0	2	1
318	ADGRD1	0	0	0
319	ADGRE1	0	0	0
320	ADGRE2	0	1	0
321	ADGRE3	0	0	1
322	ADGRE5	0	0	0
323	ADGRF1	0	2	0
324	ADGRF2	0	0	0
325	ADGRF3	1	2	1
326	ADGRF4	0	0	0
327	ADGRF5	1	0	1
328	ADGRG1	4	3	2
329	ADGRG2	0	0	0
330	ADGRG3	0	1	1
331	ADGRG4	1	1	1
332	ADGRG5	0	0	0
333	ADGRG6	2	0	0
334	ADGRG7	0	0	0
335	ADGRL1	0	1	0
336	ADGRL2	1	0	1
337	ADGRL3	0	0	0
338	ADGRL4	1	0	1
339	ADGRV1	0	0	0
340	ADH1A	1	1	1
341	ADH1B	1	0	1
342	ADH1C	1	0	1
343	ADH4	1	0	0
344	ADH5	0	1	1
345	ADH6	1	1	0
346	ADH7	1	1	1
347	ADHFE1	1	0	1
348	ADI1	0	0	0
349	ADIG	0	1	0
350	ADIPOQ	1	0	0
351	ADIPOR1	3	3	3
352	ADIPOR2	0	0	0
353	ADIRF	0	1	0
354	ADK	0	0	0
355	ADM	0	0	0
356	ADM2	0	1	0
357	ADM5	0	0	0
358	ADNP	1	0	0
359	ADNP2	0	1	0
360	ADO	1	0	0
361	ADORA1	0	1	0
362	ADORA2A	1	0	1
363	ADORA2B	1	0	1
364	ADPGK	1	0	0
365	ADPRH	0	0	0
366	ADPRHL1	1	3	2
367	ADPRHL2	0	1	0
368	ADPRM	0	1	1
369	ADRA1A	0	0	0
370	ADRA1B	0	0	0
371	ADRA1D	0	0	0
372	ADRA2A	0	0	0
373	ADRA2B	0	0	0
374	ADRA2C	0	0	0
375	ADRB1	0	0	0
376	ADRB2	2	1	2
377	ADRB3	1	0	1
378	ADRM1	1	0	1
379	ADSL	2	0	1
380	ADSS	0	2	0
381	ADSSL1	2	0	2
382	ADTRP	1	0	1
383	AEBP1	0	1	0
384	AEBP2	1	1	1
385	AEN	1	1	1
386	AES	0	2	0
387	AFAP1	2	1	2
388	AFAP1L1	0	0	0
389	AFAP1L2	0	1	0
390	AFDN	1	0	0
391	AFF1	0	0	2
392	AFF2	0	0	1
393	AFF3	1	1	2
394	AFF4	1	0	0
395	AFG1L	1	2	2
396	AFG3L2	1	1	1
397	AFM	0	0	0
398	AFMID	1	1	1
399	AFP	1	1	2
400	AFTPH	0	0	0
401	AGA	0	1	0
402	AGAP1	0	0	0
403	AGAP11	1	1	1
404	AGAP2	1	0	1
405	AGAP3	0	2	1
406	AGAP4	0	1	1
407	AGAP5	1	0	0
408	AGAP6	0	0	0
409	AGAP9	0	1	1
410	AGBL1	0	0	0
411	AGBL2	0	0	0
412	AGBL3	0	1	1
413	AGBL4	0	0	0
414	AGBL5	0	1	0
415	AGER	0	0	0
416	AGFG1	0	0	0
417	AGFG2	0	0	0
418	AGGF1	0	0	0
419	AGK	2	1	1
420	AGL	3	1	2
421	AGMAT	0	1	0
422	AGMO	0	0	0
423	AGO1	0	0	0
424	AGO2	0	1	1
425	AGO3	0	0	0
426	AGO4	0	1	1
427	AGPAT1	1	0	0
428	AGPAT2	0	0	0
429	AGPAT3	0	0	0
430	AGPAT4	1	1	1
431	AGPAT5	0	0	0
432	AGPS	0	1	0
433	AGR2	0	1	1
434	AGR3	0	1	0
435	AGRN	0	2	1
436	AGRP	0	0	0
437	AGT	0	0	0
438	AGTPBP1	2	0	2
439	AGTR1	0	0	0
440	AGTR2	1	0	1
441	AGTRAP	2	0	2
442	AGXT	0	1	1
443	AGXT2	1	2	1
444	AHCTF1	0	0	0
445	AHCY	0	0	0
446	AHCYL1	0	0	0
447	AHCYL2	2	2	0
448	AHDC1	0	0	0
449	AHI1	0	0	0
450	AHNAK	0	1	0
451	AHNAK2	0	0	0
452	AHR	0	0	0
453	AHRR	1	0	1
454	AHSA1	1	0	1
455	AHSA2	1	1	1
456	AHSG	0	0	0
457	AHSP	0	0	0
458	AICDA	1	0	2
459	AIDA	0	0	0
460	AIF1	1	2	1
461	AIF1L	0	0	0
462	AIFM1	2	1	1
463	AIFM2	0	0	0
464	AIFM3	1	3	1
465	AIG1	0	0	0
466	AIM2	0	0	0
467	AIMP1	1	0	1
468	AIMP2	0	0	0
469	AIP	0	0	0
470	AIPL1	0	1	0
471	AIRE	0	1	1
472	AJAP1	0	0	0
473	AJUBA	1	1	1
474	AK1	0	1	0
475	AK2	0	0	0
476	AK3	3	2	3
477	AK4	1	2	1
478	AK5	0	1	0
479	AK7	1	1	1
480	AK8	0	0	0
481	AK9	0	1	0
482	AKAIN1	0	0	0
483	AKAP1	1	1	2
484	AKAP10	0	1	0
485	AKAP11	2	0	1
486	AKAP12	0	0	0
487	AKAP13	0	1	1
488	AKAP14	1	1	1
489	AKAP17A	0	0	0
490	AKAP2	3	3	4
491	AKAP3	0	0	0
492	AKAP4	1	0	1
493	AKAP5	1	1	1
494	AKAP6	0	0	0
495	AKAP7	0	1	0
496	AKAP8	0	1	0
497	AKAP8L	0	1	0
498	AKAP9	0	1	1
499	AKIP1	0	0	0
500	AKIRIN1	1	1	1
501	AKIRIN2	0	0	0
502	AKNA	0	0	0
503	AKNAD1	0	1	0
504	AKR1A1	0	0	0
505	AKR1B1	1	0	1
506	AKR1B10	1	0	1
507	AKR1B15	1	0	1
508	AKR1C1	0	0	0
509	AKR1C2	0	1	1
510	AKR1C3	1	2	0
511	AKR1C4	1	0	1
512	AKR1D1	0	0	0
513	AKR1E2	0	0	0
514	AKR7A2	1	1	1
515	AKR7A3	0	2	0
516	AKT1	0	0	0
517	AKT1S1	5	1	5
518	AKT2	0	1	0
519	AKT3	1	2	1
520	AKTIP	0	1	0
521	ALAD	1	0	0
522	ALAS1	0	1	1
523	ALAS2	0	0	0
524	ALB	0	1	1
525	ALCAM	0	0	0
526	ALDH16A1	0	1	0
527	ALDH18A1	0	0	0
528	ALDH1A1	0	0	0
529	ALDH1A2	2	1	2
530	ALDH1A3	1	0	0
531	ALDH1B1	0	0	0
532	ALDH1L1	2	0	2
533	ALDH1L2	2	0	1
534	ALDH2	1	1	1
535	ALDH3A1	0	1	0
536	ALDH3A2	1	2	1
537	ALDH3B1	2	1	1
538	ALDH3B2	1	1	0
539	ALDH4A1	1	0	0
540	ALDH5A1	0	1	0
541	ALDH6A1	2	0	2
542	ALDH7A1	1	0	1
543	ALDH8A1	1	1	1
544	ALDH9A1	1	0	0
545	ALDOA	0	1	0
546	ALDOB	0	0	0
547	ALDOC	0	0	0
548	ALG1	1	0	1
549	ALG10	1	1	1
550	ALG10B	0	0	0
551	ALG11	1	0	0
552	ALG12	1	1	1
553	ALG13	0	0	0
554	ALG14	0	1	0
555	ALG1L	1	1	0
556	ALG1L2	1	1	1
557	ALG2	0	1	0
558	ALG3	1	1	1
559	ALG5	0	1	1
560	ALG6	0	0	0
561	ALG8	1	1	1
562	ALG9	0	1	0
563	ALK	1	1	1
564	ALKAL1	0	1	1
565	ALKAL2	0	1	0
566	ALKBH1	2	0	1
567	ALKBH2	0	1	0
568	ALKBH3	0	0	0
569	ALKBH4	0	0	0
570	ALKBH5	0	0	0
571	ALKBH6	1	0	0
572	ALKBH7	0	0	0
573	ALKBH8	0	1	1
574	ALLC	0	0	0
575	ALMS1	0	1	1
576	ALOX12	0	0	0
577	ALOX12B	1	0	1
578	ALOX15	0	0	0
579	ALOX15B	0	0	1
580	ALOX5	0	0	0
581	ALOX5AP	1	0	1
582	ALOXE3	1	1	1
583	ALPI	2	0	2
584	ALPK1	1	0	0
585	ALPK2	1	1	0
586	ALPK3	0	0	0
587	ALPL	0	0	0
588	ALPP	0	2	0
589	ALPPL2	0	0	0
590	ALS2	0	1	0
591	ALS2CL	1	1	1
592	ALS2CR12	0	0	0
593	ALX1	1	0	0
594	ALX3	1	0	1
595	ALX4	0	1	0
596	ALYREF	1	1	1
597	AMACR	0	0	0
598	AMBN	1	0	1
599	AMBP	0	1	0
600	AMBRA1	1	2	2
601	AMD1	1	1	0
602	AMDHD1	0	0	0
603	AMDHD2	0	1	0
604	AMELX	1	0	0
605	AMELY	1	1	1
606	AMER1	0	0	1
607	AMER2	0	1	0
608	AMER3	2	2	2
609	AMFR	1	0	0
610	AMH	1	0	1
611	AMHR2	0	2	1
612	AMIGO1	2	1	2
613	AMIGO2	0	1	0
614	AMIGO3	0	0	0
615	AMMECR1	4	0	0
616	AMMECR1L	1	2	0
617	AMN	0	0	1
618	AMN1	0	0	0
619	AMOT	0	0	0
620	AMOTL1	0	2	1
621	AMOTL2	0	2	1
622	AMPD1	0	2	0
623	AMPD2	2	3	1
624	AMPD3	0	2	1
625	AMPH	0	1	0
626	AMT	1	1	1
627	AMTN	1	0	1
628	AMY1A	0	1	0
629	AMY1B	0	0	1
630	AMY1C	0	0	0
631	AMY2A	0	1	0
632	AMY2B	0	0	0
633	AMZ1	1	0	0
634	AMZ2	0	1	0
635	ANAPC1	1	1	1
636	ANAPC10	2	1	2
637	ANAPC11	1	2	2
638	ANAPC13	0	1	0
639	ANAPC15	2	1	1
640	ANAPC16	0	0	0
641	ANAPC2	0	1	0
642	ANAPC4	1	1	0
643	ANAPC5	1	0	0
644	ANAPC7	1	1	2
645	ANG	0	0	0
646	ANGEL1	1	0	0
647	ANGEL2	0	0	0
648	ANGPT1	1	1	0
649	ANGPT2	0	0	0
650	ANGPT4	2	1	2
651	ANGPTL1	1	0	1
652	ANGPTL2	0	1	0
653	ANGPTL3	2	1	2
654	ANGPTL4	1	0	1
655	ANGPTL5	0	0	0
656	ANGPTL6	0	1	0
657	ANGPTL7	0	0	0
658	ANGPTL8	0	1	0
659	ANHX	0	1	0
660	ANK1	1	2	1
661	ANK2	0	0	0
662	ANK3	3	1	3
663	ANKAR	2	0	1
664	ANKDD1A	1	1	1
665	ANKDD1B	0	0	1
666	ANKEF1	0	1	1
667	ANKFN1	0	1	0
668	ANKFY1	1	1	0
669	ANKH	0	1	0
670	ANKHD1	0	0	0
671	ANKIB1	0	0	0
672	ANKK1	0	1	0
673	ANKLE1	1	0	1
674	ANKLE2	0	0	0
675	ANKMY1	0	1	0
676	ANKMY2	0	1	0
677	ANKRA2	1	1	1
678	ANKRD1	0	1	0
679	ANKRD10	0	0	0
680	ANKRD11	0	0	0
681	ANKRD12	0	1	0
682	ANKRD13A	0	1	0
683	ANKRD13B	0	0	0
684	ANKRD13C	0	0	1
685	ANKRD13D	0	1	0
686	ANKRD16	0	1	1
687	ANKRD17	1	0	1
688	ANKRD18A	0	1	1
689	ANKRD18B	1	0	1
690	ANKRD2	0	0	0
691	ANKRD20A1	0	0	0
692	ANKRD20A3	0	1	0
693	ANKRD20A4	1	0	0
694	ANKRD22	0	1	0
695	ANKRD23	1	0	1
696	ANKRD24	1	0	0
697	ANKRD26	0	0	0
698	ANKRD27	1	1	1
699	ANKRD28	1	1	2
700	ANKRD29	0	0	1
701	ANKRD30A	0	0	0
702	ANKRD30B	0	1	0
703	ANKRD31	1	0	1
704	ANKRD33	1	0	0
705	ANKRD33B	0	1	1
706	ANKRD34A	0	2	0
707	ANKRD34B	0	1	1
708	ANKRD34C	0	0	0
709	ANKRD35	0	0	0
710	ANKRD36	1	0	0
711	ANKRD36B	0	2	0
712	ANKRD37	1	1	1
713	ANKRD39	0	0	0
714	ANKRD40	0	1	1
715	ANKRD42	0	1	0
716	ANKRD44	1	0	1
717	ANKRD45	1	1	0
718	ANKRD46	0	0	0
719	ANKRD49	1	0	1
720	ANKRD50	0	0	0
721	ANKRD52	0	1	0
722	ANKRD53	0	2	0
723	ANKRD54	0	1	1
724	ANKRD55	0	1	0
725	ANKRD6	1	1	0
726	ANKRD61	0	0	0
727	ANKRD62	0	1	0
728	ANKRD63	0	1	1
729	ANKRD65	0	1	1
730	ANKRD66	0	0	0
731	ANKRD7	0	0	0
732	ANKRD9	0	0	0
733	ANKS1A	0	0	0
734	ANKS1B	6	0	4
735	ANKS3	1	3	1
736	ANKS4B	1	1	1
737	ANKS6	0	0	0
738	ANKUB1	0	0	0
739	ANKZF1	2	1	1
740	ANLN	0	2	1
741	ANO1	0	0	0
742	ANO10	0	1	1
743	ANO2	0	1	0
744	ANO3	1	1	1
745	ANO4	0	0	0
746	ANO5	0	0	0
747	ANO6	1	0	1
748	ANO7	1	0	0
749	ANO8	0	0	0
750	ANO9	0	0	0
751	ANOS1	2	1	1
752	ANP32A	0	0	0
753	ANP32B	1	0	0
754	ANP32C	0	1	0
755	ANP32D	1	1	1
756	ANP32E	0	1	0
757	ANPEP	0	0	0
758	ANTXR1	0	0	0
759	ANTXR2	0	0	0
760	ANTXRL	0	1	0
761	ANXA1	0	1	0
762	ANXA10	0	2	0
763	ANXA11	2	0	0
764	ANXA13	0	0	0
765	ANXA2	0	1	0
766	ANXA2R	0	0	0
767	ANXA3	0	1	0
768	ANXA4	0	0	0
769	ANXA5	1	1	1
770	ANXA6	0	0	0
771	ANXA7	0	1	0
772	ANXA8	0	0	0
773	ANXA8L1	0	0	0
774	ANXA9	0	0	0
775	AOAH	0	1	0
776	AOC1	1	0	1
777	AOC2	0	1	0
778	AOC3	0	0	0
779	AOX1	0	1	0
780	AP1AR	0	0	0
781	AP1B1	0	1	1
782	AP1G1	0	0	0
783	AP1G2	3	1	4
784	AP1M1	1	1	0
785	AP1M2	0	0	0
786	AP1S1	0	1	0
787	AP1S2	2	1	1
788	AP1S3	1	1	1
789	AP2A1	1	0	0
790	AP2A2	1	0	0
791	AP2B1	1	1	1
792	AP2M1	2	0	2
793	AP2S1	0	1	0
794	AP3B1	1	0	1
795	AP3B2	0	0	0
796	AP3D1	0	0	0
797	AP3M1	0	0	0
798	AP3M2	0	1	0
799	AP3S1	0	0	0
800	AP3S2	0	0	0
801	AP4B1	2	3	1
802	AP4E1	0	0	0
803	AP4M1	0	1	1
804	AP4S1	3	2	2
805	AP5B1	0	1	0
806	AP5M1	1	0	1
807	AP5S1	1	1	1
808	AP5Z1	1	1	1
809	APAF1	0	0	0
810	APBA1	0	0	0
811	APBA2	0	0	0
812	APBA3	0	1	0
813	APBB1	1	2	2
814	APBB1IP	0	1	0
815	APBB2	1	3	1
816	APBB3	0	0	0
817	APC	0	1	0
818	APC2	2	1	3
819	APCDD1	0	0	0
820	APCDD1L	1	0	0
821	APCS	0	0	0
822	APEH	1	0	1
823	APEX1	0	0	0
824	APEX2	2	0	1
825	APH1A	1	0	0
826	APH1B	1	0	1
827	API5	0	1	1
828	APIP	0	0	0
829	APITD1-CORT	1	0	1
830	APLF	1	1	0
831	APLN	0	0	0
832	APLNR	1	0	0
833	APLP1	0	0	0
834	APLP2	1	2	2
835	APMAP	0	0	0
836	APOA1	0	0	0
837	APOA2	0	0	0
838	APOA4	1	1	2
839	APOA5	0	0	0
840	APOB	0	0	1
841	APOBEC1	1	1	1
842	APOBEC2	1	0	0
843	APOBEC3A_B	0	0	0
844	APOBEC3B	0	0	0
845	APOBEC3C	1	0	0
846	APOBEC3D	1	2	1
847	APOBEC3F	0	0	0
848	APOBEC3G	0	1	1
849	APOBEC3H	0	0	0
850	APOBEC4	0	0	0
851	APOBR	1	0	1
852	APOC1	1	0	1
853	APOC2	1	1	1
854	APOC3	0	1	0
855	APOC4	0	1	0
856	APOD	1	1	0
857	APOE	0	0	0
858	APOF	2	0	1
859	APOH	0	0	0
860	APOL1	1	0	0
861	APOL2	2	0	0
862	APOL3	3	0	2
863	APOL4	0	0	0
864	APOL5	0	0	0
865	APOL6	0	0	0
866	APOLD1	0	0	0
867	APOM	0	1	0
868	APOO	0	1	0
869	APOOL	0	1	1
870	APOPT1	0	0	0
871	APP	4	5	4
872	APPBP2	0	2	2
873	APPL1	1	0	0
874	APPL2	0	1	0
875	APRT	0	0	0
876	APTX	1	0	1
877	AQP1	1	2	1
878	AQP10	0	1	0
879	AQP11	0	0	0
880	AQP12A	0	0	0
881	AQP12B	0	0	0
882	AQP2	1	0	1
883	AQP3	0	0	0
884	AQP4	1	0	0
885	AQP5	1	0	0
886	AQP6	0	0	0
887	AQP7	0	2	0
888	AQP8	0	0	0
889	AQP9	0	0	0
890	AQR	0	0	0
891	AR	0	0	0
892	ARAF	0	0	0
893	ARAP1	0	0	0
894	ARAP2	0	1	0
895	ARAP3	0	0	0
896	ARC	1	0	0
897	ARCN1	0	0	0
898	AREG	0	0	0
899	AREL1	0	0	1
900	ARF1	1	1	1
901	ARF3	1	0	0
902	ARF4	0	0	0
903	ARF5	0	0	0
904	ARF6	0	0	0
905	ARFGAP1	0	3	2
906	ARFGAP2	0	1	1
907	ARFGAP3	2	1	1
908	ARFGEF1	0	0	0
909	ARFGEF2	1	0	0
910	ARFGEF3	1	0	1
911	ARFIP1	0	1	0
912	ARFIP2	0	0	0
913	ARFRP1	0	2	1
914	ARG1	0	1	0
915	ARG2	0	1	0
916	ARGFX	0	0	0
917	ARGLU1	0	0	0
918	ARHGAP1	0	0	0
919	ARHGAP10	1	0	1
920	ARHGAP11A	1	0	1
921	ARHGAP11B	0	1	1
922	ARHGAP12	1	0	0
923	ARHGAP15	0	0	0
924	ARHGAP17	0	1	0
925	ARHGAP18	0	0	0
926	ARHGAP19	0	2	2
927	ARHGAP20	1	1	0
928	ARHGAP21	1	0	1
929	ARHGAP22	1	4	2
930	ARHGAP23	0	1	0
931	ARHGAP24	2	2	3
932	ARHGAP25	0	1	1
933	ARHGAP26	0	0	1
934	ARHGAP27	0	1	0
935	ARHGAP28	0	0	0
936	ARHGAP29	0	0	1
937	ARHGAP30	0	0	0
938	ARHGAP31	0	0	0
939	ARHGAP32	0	1	0
940	ARHGAP33	2	0	0
941	ARHGAP35	1	0	0
942	ARHGAP36	1	0	0
943	ARHGAP39	0	0	0
944	ARHGAP4	0	0	0
945	ARHGAP40	1	0	0
946	ARHGAP42	0	1	1
947	ARHGAP44	0	0	0
948	ARHGAP45	2	0	2
949	ARHGAP5	0	0	0
950	ARHGAP6	0	1	0
951	ARHGAP8	1	0	1
952	ARHGAP9	1	0	1
953	ARHGDIA	0	1	1
954	ARHGDIB	1	1	1
955	ARHGDIG	0	0	0
956	ARHGEF1	2	1	1
957	ARHGEF10	0	1	0
958	ARHGEF10L	0	3	1
959	ARHGEF11	0	0	0
960	ARHGEF12	0	0	0
961	ARHGEF15	0	1	1
962	ARHGEF16	1	2	2
963	ARHGEF17	0	0	0
964	ARHGEF18	1	0	1
965	ARHGEF19	0	1	0
966	ARHGEF2	1	1	1
967	ARHGEF25	2	2	2
968	ARHGEF26	1	1	1
969	ARHGEF28	0	3	1
970	ARHGEF3	1	3	2
971	ARHGEF33	0	1	0
972	ARHGEF35	0	0	0
973	ARHGEF37	2	0	1
974	ARHGEF38	0	1	0
975	ARHGEF39	0	1	0
976	ARHGEF4	1	2	3
977	ARHGEF40	1	0	1
978	ARHGEF5	0	1	0
979	ARHGEF6	1	0	1
980	ARHGEF7	1	2	2
981	ARHGEF9	1	2	2
982	ARID1A	1	1	1
983	ARID1B	0	1	1
984	ARID2	0	0	0
985	ARID3A	0	0	0
986	ARID3B	0	1	1
987	ARID3C	1	1	1
988	ARID4A	0	0	0
989	ARID4B	0	0	0
990	ARID5A	0	0	0
991	ARID5B	0	1	0
992	ARIH1	1	2	1
993	ARIH2	2	1	2
994	ARIH2OS	2	1	2
995	ARL1	0	0	0
996	ARL10	0	0	0
997	ARL11	1	0	1
998	ARL13A	0	0	0
999	ARL13B	0	0	0
1000	ARL14	0	0	0
1001	ARL14EP	0	1	0
1002	ARL14EPL	0	1	0
1003	ARL15	2	0	2
1004	ARL16	0	0	0
1005	ARL17A	0	0	0
1006	ARL17B	0	0	0
1007	ARL2	1	0	1
1008	ARL2BP	0	0	0
1009	ARL3	0	0	0
1010	ARL4A	0	1	0
1011	ARL4C	0	2	1
1012	ARL4D	0	1	0
1013	ARL5A	0	0	0
1014	ARL5B	1	0	0
1015	ARL5C	0	1	0
1016	ARL6	0	0	0
1017	ARL6IP1	0	1	0
1018	ARL6IP4	0	0	0
1019	ARL6IP5	0	0	0
1020	ARL6IP6	1	2	1
1021	ARL8A	0	1	0
1022	ARL8B	0	0	0
1023	ARL9	0	0	0
1024	ARMC1	0	1	1
1025	ARMC10	1	0	1
1026	ARMC12	0	0	0
1027	ARMC2	0	1	0
1028	ARMC3	1	2	2
1029	ARMC4	3	0	2
1030	ARMC5	2	4	3
1031	ARMC6	1	0	0
1032	ARMC7	0	0	0
1033	ARMC8	0	0	0
1034	ARMC9	1	1	2
1035	ARMCX1	1	0	0
1036	ARMCX2	0	1	1
1037	ARMCX3	2	1	1
1038	ARMCX4	0	1	0
1039	ARMCX5	0	0	0
1040	ARMCX5-GPRASP2	1	1	1
1041	ARMCX6	0	0	0
1042	ARMS2	0	0	0
1043	ARMT1	0	1	0
1044	ARNT	1	1	1
1045	ARNT2	0	0	0
1046	ARNTL	0	0	0
1047	ARNTL2	0	1	0
1048	ARPC1A	0	1	0
1049	ARPC1B	0	2	0
1050	ARPC2	1	0	0
1051	ARPC3	0	0	0
1052	ARPC4	1	1	3
1053	ARPC5	0	1	0
1054	ARPC5L	1	1	1
1055	ARPIN	1	1	1
1056	ARPP19	1	0	0
1057	ARPP21	0	3	0
1058	ARR3	0	0	0
1059	ARRB1	0	1	1
1060	ARRB2	1	1	1
1061	ARRDC1	0	1	0
1062	ARRDC2	1	0	2
1063	ARRDC3	1	1	1
1064	ARRDC4	0	2	0
1065	ARRDC5	0	0	0
1066	ARSA	0	0	0
1067	ARSB	2	0	1
1068	ARSD	0	0	0
1069	ARSE	1	1	1
1070	ARSF	1	2	1
1071	ARSG	1	2	2
1072	ARSH	0	1	0
1073	ARSI	1	1	1
1074	ARSJ	0	1	0
1075	ARSK	0	0	0
1076	ART1	0	0	0
1077	ART3	1	2	2
1078	ART4	1	2	2
1079	ART5	0	0	0
1080	ARTN	0	0	0
1081	ARV1	0	0	0
1082	ARVCF	2	1	2
1083	ARX	2	1	1
1084	AS3MT	1	1	1
1085	ASAH1	0	1	1
1086	ASAH2	0	0	0
1087	ASAH2B	0	0	0
1088	ASAP1	0	0	0
1089	ASAP2	0	0	0
1090	ASAP3	1	1	1
1091	ASB1	0	0	0
1092	ASB10	0	0	0
1093	ASB11	0	1	0
1094	ASB12	0	1	1
1095	ASB13	0	0	1
1096	ASB14	2	1	3
1097	ASB15	0	1	1
1098	ASB16	0	0	0
1099	ASB17	1	2	1
1100	ASB18	0	0	0
1101	ASB2	3	1	2
1102	ASB3	0	1	0
1103	ASB4	1	0	0
1104	ASB5	1	0	1
1105	ASB6	0	1	0
1106	ASB7	0	0	0
1107	ASB8	1	0	1
1108	ASB9	1	0	0
1109	ASCC1	1	0	1
1110	ASCC2	3	0	2
1111	ASCC3	0	1	0
1112	ASCL1	1	0	1
1113	ASCL2	0	0	0
1114	ASCL3	1	0	0
1115	ASCL4	2	0	1
1116	ASCL5	0	0	1
1117	ASF1A	0	0	0
1118	ASF1B	0	1	0
1119	ASGR1	0	0	0
1120	ASGR2	1	3	2
1121	ASH1L	0	0	0
1122	ASH2L	2	0	1
1123	ASIC1	0	0	0
1124	ASIC2	3	0	1
1125	ASIC3	1	1	1
1126	ASIC4	1	0	0
1127	ASIC5	0	1	0
1128	ASIP	1	0	0
1129	ASL	0	0	0
1130	ASMT	2	2	0
1131	ASMTL	0	1	0
1132	ASNA1	1	1	1
1133	ASNS	0	0	0
1134	ASNSD1	0	1	1
1135	ASPA	1	0	2
1136	ASPDH	2	0	0
1137	ASPG	1	1	1
1138	ASPH	0	1	0
1139	ASPHD1	0	0	0
1140	ASPHD2	1	1	3
1141	ASPM	1	0	0
1142	ASPN	0	0	0
1143	ASPRV1	0	0	0
1144	ASPSCR1	0	0	0
1145	ASRGL1	1	0	1
1146	ASS1	1	0	1
1147	ASTE1	2	1	2
1148	ASTL	0	0	0
1149	ASTN1	0	0	0
1150	ASTN2	0	1	0
1151	ASXL1	1	0	0
1152	ASXL2	1	0	1
1153	ASXL3	0	0	0
1154	ASZ1	0	0	0
1155	ATAD1	0	1	1
1156	ATAD2	0	0	0
1157	ATAD2B	0	0	0
1158	ATAD3A	0	0	1
1159	ATAD3B	2	0	0
1160	ATAD3C	0	3	1
1161	ATAD5	0	0	0
1162	ATAT1	1	1	1
1163	ATCAY	0	0	0
1164	ATE1	1	1	0
1165	ATF1	0	0	0
1166	ATF2	0	0	0
1167	ATF3	1	3	0
1168	ATF4	1	1	2
1169	ATF5	0	0	0
1170	ATF6	0	0	0
1171	ATF6B	0	1	1
1172	ATF7	2	2	1
1173	ATF7IP	1	2	1
1174	ATF7IP2	1	1	1
1175	ATG10	0	1	0
1176	ATG101	0	0	0
1177	ATG12	1	0	0
1178	ATG13	0	0	0
1179	ATG14	0	0	0
1180	ATG16L1	0	0	0
1181	ATG16L2	1	0	0
1182	ATG2A	0	0	0
1183	ATG2B	1	0	1
1184	ATG3	2	1	1
1185	ATG4A	0	1	0
1186	ATG4B	0	0	0
1187	ATG4C	0	1	0
1188	ATG4D	0	1	0
1189	ATG5	0	0	0
1190	ATG7	0	0	0
1191	ATG9A	0	0	0
1192	ATIC	0	0	0
1193	ATL1	2	0	1
1194	ATL2	1	0	1
1195	ATL3	1	0	0
1196	ATM	0	1	0
1197	ATMIN	0	0	0
1198	ATN1	2	0	1
1199	ATOH1	0	0	0
1200	ATOH7	1	0	1
1201	ATOH8	0	1	0
1202	ATOX1	0	0	0
1203	ATP10A	2	1	2
1204	ATP10B	0	0	0
1205	ATP10D	0	1	0
1206	ATP11A	0	2	1
1207	ATP11AUN	1	0	1
1208	ATP11B	0	0	0
1209	ATP11C	1	0	2
1210	ATP12A	0	0	0
1211	ATP13A1	1	0	0
1212	ATP13A2	0	1	0
1213	ATP13A3	1	1	1
1214	ATP13A4	2	0	2
1215	ATP13A5	0	0	0
1216	ATP1A1	0	1	0
1217	ATP1A2	0	0	0
1218	ATP1A3	2	1	1
1219	ATP1A4	0	0	0
1220	ATP1B1	0	1	1
1221	ATP1B2	0	1	1
1222	ATP1B3	1	0	1
1223	ATP1B4	0	0	0
1224	ATP23	1	0	0
1225	ATP2A1	0	0	0
1226	ATP2A2	0	0	0
1227	ATP2A3	1	0	0
1228	ATP2B1	1	1	1
1229	ATP2B2	1	0	0
1230	ATP2B3	1	1	1
1231	ATP2B4	0	1	1
1232	ATP2C1	1	4	2
1233	ATP2C2	0	0	0
1234	ATP4A	1	1	1
1235	ATP4B	0	1	0
1236	ATP5A1	2	1	1
1237	ATP5B	0	0	0
1238	ATP5C1	1	1	1
1239	ATP5D	1	0	0
1240	ATP5E	1	1	1
1241	ATP5F1	0	1	0
1242	ATP5G1	0	0	0
1243	ATP5G2	1	0	1
1244	ATP5G3	1	2	2
1245	ATP5H	0	0	0
1246	ATP5I	0	1	1
1247	ATP5J	0	0	0
1248	ATP5J2	0	0	1
1249	ATP5L	0	1	1
1250	ATP5L2	0	0	0
1251	ATP5O	0	1	1
1252	ATP5S	0	0	0
1253	ATP5SL	2	0	0
1254	ATP6AP1	0	0	0
1255	ATP6AP1L	1	0	1
1256	ATP6AP2	1	0	1
1257	ATP6V0A1	0	0	0
1258	ATP6V0A2	1	1	1
1259	ATP6V0A4	1	1	1
1260	ATP6V0B	1	0	2
1261	ATP6V0C	1	0	0
1262	ATP6V0D1	0	0	0
1263	ATP6V0D2	0	1	0
1264	ATP6V0E1	0	0	0
1265	ATP6V0E2	1	0	1
1266	ATP6V1A	0	0	0
1267	ATP6V1B1	0	0	0
1268	ATP6V1B2	0	1	0
1269	ATP6V1C1	1	1	1
1270	ATP6V1C2	0	0	0
1271	ATP6V1D	0	0	0
1272	ATP6V1E1	0	0	0
1273	ATP6V1F	1	0	1
1274	ATP6V1G1	1	0	1
1275	ATP6V1G2	0	0	0
1276	ATP6V1G3	0	1	1
1277	ATP6V1H	1	0	1
1278	ATP7A	1	0	1
1279	ATP7B	0	0	0
1280	ATP8A1	1	0	1
1281	ATP8A2	0	0	0
1282	ATP8B1	0	0	0
1283	ATP8B2	2	0	2
1284	ATP8B3	1	1	1
1285	ATP8B4	1	0	0
1286	ATP9A	0	1	1
1287	ATP9B	1	0	1
1288	ATPAF1	0	2	1
1289	ATPAF2	0	0	0
1290	ATPIF1	1	0	0
1291	ATR	1	2	2
1292	ATRAID	1	1	1
1293	ATRIP	2	0	2
1294	ATRN	0	0	0
1295	ATRNL1	0	0	0
1296	ATRX	0	0	0
1297	ATXN1	1	1	1
1298	ATXN10	0	0	0
1299	ATXN1L	0	0	0
1300	ATXN2	1	1	1
1301	ATXN2L	0	1	0
1302	ATXN3	0	0	0
1303	ATXN3L	0	0	0
1304	ATXN7	1	2	2
1305	ATXN7L1	1	1	1
1306	ATXN7L2	1	1	2
1307	ATXN7L3	2	2	2
1308	ATXN7L3B	0	0	0
1309	AUH	1	1	1
1310	AUNIP	0	0	0
1311	AUP1	1	1	1
1312	AURKA	0	1	0
1313	AURKAIP1	2	1	1
1314	AURKB	0	0	0
1315	AURKC	0	0	0
1316	AUTS2	0	0	0
1317	AVEN	1	0	1
1318	AVIL	0	0	0
1319	AVL9	0	2	0
1320	AVP	1	0	1
1321	AVPI1	3	1	3
1322	AVPR1A	0	0	0
1323	AVPR1B	2	0	1
1324	AVPR2	1	0	1
1325	AWAT1	1	1	1
1326	AWAT2	0	1	0
1327	AXDND1	1	1	0
1328	AXIN1	0	0	0
1329	AXIN2	0	0	0
1330	AXL	0	0	0
1331	AZGP1	0	0	0
1332	AZI2	1	0	1
1333	AZIN1	0	1	0
1334	AZIN2	0	1	0
1335	AZU1	1	1	1
1336	B2M	0	0	0
1337	B3GALNT1	0	3	0
1338	B3GALNT2	0	1	1
1339	B3GALT1	1	2	1
1340	B3GALT2	0	2	1
1341	B3GALT4	0	0	0
1342	B3GALT5	3	1	1
1343	B3GALT6	1	0	0
1344	B3GAT1	0	1	1
1345	B3GAT2	1	0	0
1346	B3GAT3	0	0	1
1347	B3GLCT	1	1	2
1348	B3GNT2	0	1	0
1349	B3GNT3	1	2	2
1350	B3GNT4	1	0	1
1351	B3GNT5	2	0	2
1352	B3GNT6	0	2	2
1353	B3GNT7	0	0	0
1354	B3GNT8	0	1	1
1355	B3GNT9	2	0	1
1356	B3GNTL1	0	0	0
1357	B4GALNT1	1	0	0
1358	B4GALNT2	0	0	0
1359	B4GALNT3	1	1	0
1360	B4GALNT4	0	0	0
1361	B4GALT1	1	0	1
1362	B4GALT2	1	0	0
1363	B4GALT3	0	0	0
1364	B4GALT4	1	0	1
1365	B4GALT5	0	1	0
1366	B4GALT6	1	0	1
1367	B4GALT7	1	2	1
1368	B4GAT1	0	0	0
1369	B9D1	1	0	1
1370	B9D2	0	0	0
1371	BAALC	1	0	1
1372	BAAT	0	1	0
1373	BABAM1	0	0	0
1374	BABAM2	1	1	1
1375	BACE1	1	1	1
1376	BACE2	0	0	0
1377	BACH1	1	0	1
1378	BACH2	1	1	1
1379	BAD	1	0	2
1380	BAG1	0	0	0
1381	BAG2	1	1	1
1382	BAG3	0	0	0
1383	BAG4	0	0	1
1384	BAG5	1	0	1
1385	BAG6	0	0	1
1386	BAGE3	0	0	1
1387	BAHCC1	0	1	1
1388	BAHD1	0	0	0
1389	BAIAP2	0	0	1
1390	BAIAP2L1	2	1	0
1391	BAIAP2L2	0	1	0
1392	BAIAP3	1	2	1
1393	BAK1	1	1	1
1394	BAMBI	0	1	0
1395	BANF1	1	0	1
1396	BANF2	1	0	1
1397	BANK1	2	0	2
1398	BANP	1	0	0
1399	BAP1	0	0	0
1400	BARD1	1	0	0
1401	BARHL1	0	2	0
1402	BARHL2	2	1	2
1403	BARX1	0	0	0
1404	BARX2	1	1	1
1405	BASP1	0	1	0
1406	BATF	0	0	0
1407	BATF2	1	0	0
1408	BATF3	0	0	0
1409	BAX	0	0	0
1410	BAZ1A	0	0	0
1411	BAZ1B	0	1	0
1412	BAZ2A	0	0	0
1413	BAZ2B	2	1	1
1414	BBC3	2	0	1
1415	BBIP1	0	0	0
1416	BBOF1	1	0	1
1417	BBOX1	0	0	0
1418	BBS1	0	0	0
1419	BBS10	0	0	0
1420	BBS12	0	0	0
1421	BBS2	1	0	1
1422	BBS4	1	0	0
1423	BBS5	0	0	0
1424	BBS7	0	0	0
1425	BBS9	0	1	0
1426	BBX	1	1	1
1427	BCAM	1	1	0
1428	BCAN	0	2	1
1429	BCAP29	0	1	1
1430	BCAP31	2	1	1
1431	BCAR1	0	3	2
1432	BCAR3	3	2	2
1433	BCAS1	0	0	0
1434	BCAS2	1	0	1
1435	BCAS3	1	0	1
1436	BCAS4	0	0	0
1437	BCAT1	1	2	1
1438	BCAT2	1	0	1
1439	BCCIP	0	0	0
1440	BCDIN3D	0	0	0
1441	BCHE	1	1	1
1442	BCKDHA	1	1	1
1443	BCKDHB	0	0	0
1444	BCKDK	0	0	0
1445	BCL10	0	0	0
1446	BCL11A	0	1	0
1447	BCL11B	0	0	0
1448	BCL2	0	0	0
1449	BCL2A1	0	0	0
1450	BCL2L1	1	1	1
1451	BCL2L10	2	0	2
1452	BCL2L11	1	1	0
1453	BCL2L12	0	0	0
1454	BCL2L13	2	1	1
1455	BCL2L14	0	0	0
1456	BCL2L15	1	2	1
1457	BCL2L2	0	1	0
1458	BCL3	1	0	0
1459	BCL6	1	1	1
1460	BCL6B	1	1	1
1461	BCL7A	2	2	2
1462	BCL7B	0	0	0
1463	BCL7C	0	0	0
1464	BCL9	0	0	0
1465	BCL9L	0	0	0
1466	BCLAF1	0	0	0
1467	BCO1	0	1	0
1468	BCO2	1	0	1
1469	BCOR	0	4	2
1470	BCORL1	0	0	0
1471	BCR	1	0	0
1472	BCS1L	0	0	0
1473	BDH1	0	2	1
1474	BDH2	0	1	0
1475	BDKRB1	0	0	0
1476	BDKRB2	1	0	1
1477	BDNF	4	1	4
1478	BDP1	1	0	1
1479	BEAN1	0	0	0
1480	BECN1	0	0	0
1481	BECN2	0	0	0
1482	BEGAIN	1	1	3
1483	BEND2	1	1	1
1484	BEND3	2	0	1
1485	BEND4	1	0	1
1486	BEND5	0	0	0
1487	BEND6	1	1	1
1488	BEND7	0	0	0
1489	BEST1	0	1	1
1490	BEST2	0	0	0
1491	BEST3	2	2	2
1492	BEST4	0	1	0
1493	BET1	0	1	0
1494	BET1L	0	0	0
1495	BEX1	0	0	0
1496	BEX2	2	1	2
1497	BEX3	1	1	1
1498	BEX4	0	1	0
1499	BEX5	1	2	2
1500	BFAR	0	0	0
1501	BFSP1	2	1	2
1502	BFSP2	1	0	1
1503	BGLAP	0	0	0
1504	BGN	0	0	0
1505	BHLHA15	0	0	0
1506	BHLHA9	1	0	1
1507	BHLHB9	0	1	0
1508	BHLHE22	1	0	1
1509	BHLHE23	0	1	1
1510	BHLHE40	0	0	0
1511	BHLHE41	1	0	0
1512	BHMT	0	0	0
1513	BHMT2	0	1	0
1514	BICC1	0	1	1
1515	BICD1	1	0	1
1516	BICD2	0	1	0
1517	BICDL1	1	0	1
1518	BICDL2	0	1	1
1519	BICRA	1	0	0
1520	BICRAL	0	0	0
1521	BID	0	2	0
1522	BIK	0	0	0
1523	BIN1	0	1	1
1524	BIN2	2	1	1
1525	BIN3	0	1	0
1526	BIRC2	1	1	2
1527	BIRC3	0	2	2
1528	BIRC5	0	0	0
1529	BIRC6	0	1	1
1530	BIRC7	0	0	0
1531	BIRC8	0	0	0
1532	BIVM	0	1	1
1533	BIVM-ERCC5	0	1	1
1534	BLCAP	2	2	2
1535	BLID	0	0	0
1536	BLK	0	0	1
1537	BLM	2	1	1
1538	BLMH	0	1	1
1539	BLNK	0	0	0
1540	BLOC1S1	1	0	1
1541	BLOC1S2	0	1	0
1542	BLOC1S3	0	1	0
1543	BLOC1S4	0	0	0
1544	BLOC1S5	1	1	1
1545	BLOC1S6	2	0	1
1546	BLVRA	0	1	1
1547	BLVRB	0	0	0
1548	BLZF1	0	0	0
1549	BMF	3	2	2
1550	BMI1	0	0	0
1551	BMP1	0	1	0
1552	BMP10	1	1	1
1553	BMP15	1	0	0
1554	BMP2	1	0	1
1555	BMP2K	0	0	0
1556	BMP3	0	1	1
1557	BMP4	1	1	1
1558	BMP5	0	0	0
1559	BMP6	1	0	1
1560	BMP7	0	0	0
1561	BMP8A	0	1	0
1562	BMP8B	0	0	0
1563	BMPER	1	0	1
1564	BMPR1A	0	0	0
1565	BMPR1B	3	1	1
1566	BMPR2	0	0	0
1567	BMS1	0	0	0
1568	BMT2	1	0	0
1569	BMX	0	0	0
1570	BNC1	0	0	0
1571	BNC2	1	0	1
1572	BNIP1	0	0	0
1573	BNIP2	0	2	1
1574	BNIP3	2	0	0
1575	BNIP3L	1	2	1
1576	BNIPL	1	0	0
1577	BOC	1	0	0
1578	BOD1	0	1	0
1579	BOD1L1	1	1	1
1580	BOD1L2	1	0	0
1581	BOK	1	1	1
1582	BOLA1	0	0	0
1583	BOLA2	0	0	0
1584	BOLA3	0	0	0
1585	BOLL	0	3	1
1586	BOP1	0	1	0
1587	BORA	0	1	1
1588	BORCS5	0	0	0
1589	BORCS6	0	2	1
1590	BORCS7	1	1	1
1591	BORCS8	0	1	1
1592	BPGM	0	0	0
1593	BPHL	0	1	0
1594	BPI	0	2	0
1595	BPIFA1	1	0	0
1596	BPIFA2	0	0	0
1597	BPIFA3	0	0	0
1598	BPIFB1	0	1	1
1599	BPIFB2	0	1	0
1600	BPIFB3	1	1	1
1601	BPIFB4	1	0	1
1602	BPIFB6	0	0	0
1603	BPIFC	0	0	0
1604	BPNT1	1	0	1
1605	BPTF	1	1	1
1606	BPY2	1	0	1
1607	BRAF	1	1	1
1608	BRAP	1	2	1
1609	BRAT1	0	0	0
1610	BRCA1	1	0	1
1611	BRCA2	0	1	0
1612	BRCC3	0	0	0
1613	BRD2	2	0	2
1614	BRD3	0	0	0
1615	BRD4	0	0	0
1616	BRD7	0	0	0
1617	BRD8	0	0	0
1618	BRD9	0	0	0
1619	BRDT	2	3	2
1620	BRF1	3	2	2
1621	BRF2	1	1	1
1622	BRI3	0	1	0
1623	BRI3BP	0	0	0
1624	BRICD5	0	0	0
1625	BRINP1	0	1	0
1626	BRINP2	0	1	1
1627	BRINP3	0	1	0
1628	BRIP1	0	1	0
1629	BRIX1	1	1	1
1630	BRK1	1	0	1
1631	BRMS1	1	0	1
1632	BRMS1L	2	1	1
1633	BROX	0	0	0
1634	BRPF1	0	1	0
1635	BRPF3	0	0	0
1636	BRS3	1	1	1
1637	BRSK1	0	1	0
1638	BRSK2	0	0	0
1639	BRWD1	1	1	1
1640	BRWD3	1	0	1
1641	BSCL2	0	1	0
1642	BSDC1	0	0	0
1643	BSG	1	0	1
1644	BSN	0	0	0
1645	BSND	0	0	0
1646	BSPH1	0	0	0
1647	BSPRY	0	0	0
1648	BST1	1	1	1
1649	BST2	0	0	0
1650	BSX	0	1	1
1651	BTAF1	0	0	0
1652	BTBD1	0	2	1
1653	BTBD10	1	1	1
1654	BTBD11	0	0	0
1655	BTBD16	0	0	1
1656	BTBD17	0	0	0
1657	BTBD18	1	1	1
1658	BTBD19	1	1	1
1659	BTBD2	0	2	1
1660	BTBD3	2	1	1
1661	BTBD6	0	0	0
1662	BTBD7	0	0	0
1663	BTBD8	1	0	0
1664	BTBD9	0	0	0
1665	BTC	0	0	0
1666	BTD	1	0	0
1667	BTF3	2	1	2
1668	BTF3L4	1	0	1
1669	BTG1	0	0	0
1670	BTG2	0	0	0
1671	BTG3	0	0	0
1672	BTG4	0	1	1
1673	BTK	2	1	2
1674	BTLA	0	0	0
1675	BTN1A1	0	0	0
1676	BTN2A1	0	0	0
1677	BTN2A2	1	1	2
1678	BTN3A1	1	1	1
1679	BTN3A2	1	2	1
1680	BTN3A3	0	0	0
1681	BTNL10	1	0	0
1682	BTNL3	1	1	0
1683	BTNL8	0	0	1
1684	BTNL9	0	0	0
1685	BTRC	0	0	0
1686	BUB1	0	0	0
1687	BUB1B	0	1	0
1688	BUB1B-PAK6	0	0	0
1689	BUB3	1	0	0
1690	BUD13	1	0	0
1691	BUD23	0	0	0
1692	BUD31	0	0	0
1693	BVES	3	2	2
1694	BYSL	2	0	1
1695	BZW1	1	0	0
1696	BZW2	0	1	1
1697	C10orf10	1	1	0
1698	C10orf105	1	0	0
1699	C10orf107	0	0	0
1700	C10orf111	0	0	0
1701	C10orf113	0	0	0
1702	C10orf120	0	0	0
1703	C10orf126	2	0	1
1704	C10orf128	0	0	1
1705	C10orf142	0	1	0
1706	C10orf25	0	1	1
1707	C10orf35	0	0	0
1708	C10orf53	0	0	0
1709	C10orf55	0	1	0
1710	C10orf62	3	0	2
1711	C10orf67	0	1	0
1712	C10orf71	1	0	0
1713	C10orf76	2	0	1
1714	C10orf82	0	0	0
1715	C10orf88	0	0	0
1716	C10orf90	1	0	0
1717	C10orf91	0	1	0
1718	C10orf95	2	0	1
1719	C10orf99	0	0	0
1720	C11orf1	1	1	1
1721	C11orf16	0	0	0
1722	C11orf21	0	0	0
1723	C11orf24	0	0	0
1724	C11orf40	1	1	1
1725	C11orf42	0	2	1
1726	C11orf44	0	0	0
1727	C11orf45	2	1	1
1728	C11orf49	0	0	0
1729	C11orf52	0	0	0
1730	C11orf53	1	1	1
1731	C11orf54	0	0	0
1732	C11orf57	1	0	0
1733	C11orf58	0	0	0
1734	C11orf63	1	0	1
1735	C11orf65	1	1	1
1736	C11orf68	0	0	0
1737	C11orf70	1	0	1
1738	C11orf71	1	0	1
1739	C11orf74	1	0	1
1740	C11orf80	1	0	0
1741	C11orf84	1	1	1
1742	C11orf86	0	1	0
1743	C11orf87	0	0	0
1744	C11orf88	0	1	1
1745	C11orf91	0	0	0
1746	C11orf94	0	1	0
1747	C11orf95	1	1	1
1748	C11orf96	0	0	0
1749	C11orf97	2	0	2
1750	C11orf98	0	0	0
1751	C12orf10	1	0	1
1752	C12orf29	1	0	1
1753	C12orf4	0	0	0
1754	C12orf40	1	1	1
1755	C12orf42	0	0	0
1756	C12orf43	1	1	2
1757	C12orf45	0	0	0
1758	C12orf49	0	0	0
1759	C12orf50	0	1	0
1760	C12orf54	0	0	0
1761	C12orf56	1	1	1
1762	C12orf57	0	0	0
1763	C12orf60	1	1	0
1764	C12orf65	1	0	1
1765	C12orf66	0	0	0
1766	C12orf71	1	0	0
1767	C12orf73	1	0	1
1768	C12orf74	0	0	0
1769	C12orf75	1	0	0
1770	C12orf76	0	2	1
1771	C12orf77	0	1	0
1772	C12orf80	0	0	0
1773	C14orf1	1	0	1
1774	C14orf105	1	0	1
1775	C14orf119	0	1	0
1776	C14orf132	3	1	2
1777	C14orf159	1	1	2
1778	C14orf166	0	0	0
1779	C14orf177	0	0	0
1780	C14orf178	2	1	2
1781	C14orf180	0	2	1
1782	C14orf2	0	0	0
1783	C14orf28	0	1	0
1784	C14orf37	0	0	0
1785	C14orf39	0	0	0
1786	C14orf79	0	0	0
1787	C14orf80	0	0	0
1788	C14orf93	1	0	0
1789	C15orf32	0	0	0
1790	C15orf39	0	1	0
1791	C15orf40	0	1	0
1792	C15orf41	2	2	0
1793	C15orf48	0	0	0
1794	C15orf52	0	0	0
1795	C15orf53	1	0	0
1796	C15orf56	0	0	0
1797	C15orf57	0	1	0
1798	C15orf59	1	1	0
1799	C15orf61	0	0	0
1800	C15orf62	0	0	0
1801	C15orf65	0	1	1
1802	C16orf45	0	1	0
1803	C16orf46	0	0	0
1804	C16orf47	0	1	0
1805	C16orf52	1	0	0
1806	C16orf54	0	0	0
1807	C16orf58	1	1	2
1808	C16orf59	0	0	0
1809	C16orf62	0	0	0
1810	C16orf70	1	0	0
1811	C16orf71	0	0	0
1812	C16orf72	1	1	1
1813	C16orf74	0	0	0
1814	C16orf78	0	0	0
1815	C16orf82	0	0	0
1816	C16orf86	0	0	0
1817	C16orf87	0	0	0
1818	C16orf89	0	0	0
1819	C16orf90	1	1	1
1820	C16orf91	0	1	0
1821	C16orf92	0	0	0
1822	C16orf95	0	0	1
1823	C16orf96	0	0	0
1824	C16orf97	0	0	0
1825	C17orf100	0	0	0
1826	C17orf102	0	0	0
1827	C17orf105	0	0	0
1828	C17orf107	0	0	0
1829	C17orf112	1	0	1
1830	C17orf47	0	1	1
1831	C17orf49	0	1	0
1832	C17orf50	1	1	1
1833	C17orf51	0	0	0
1834	C17orf53	0	1	0
1835	C17orf58	1	0	0
1836	C17orf62	1	1	2
1837	C17orf64	1	0	1
1838	C17orf67	0	1	0
1839	C17orf74	0	1	1
1840	C17orf75	3	1	2
1841	C17orf77	2	0	2
1842	C17orf78	0	0	0
1843	C17orf80	0	1	0
1844	C17orf82	0	0	0
1845	C17orf97	0	0	0
1846	C17orf98	0	0	0
1847	C17orf99	1	0	0
1848	C18orf21	2	0	1
1849	C18orf25	0	0	0
1850	C18orf32	0	0	0
1851	C18orf54	2	1	2
1852	C18orf63	0	0	0
1853	C18orf65	0	0	0
1854	C18orf8	2	0	1
1855	C19orf12	1	0	0
1856	C19orf18	2	0	1
1857	C19orf24	0	1	0
1858	C19orf25	0	1	0
1859	C19orf33	1	1	1
1860	C19orf35	0	0	0
1861	C19orf38	2	0	0
1862	C19orf43	0	0	0
1863	C19orf44	1	0	1
1864	C19orf47	1	0	1
1865	C19orf48	0	0	0
1866	C19orf53	0	0	0
1867	C19orf54	0	1	0
1868	C19orf57	0	0	0
1869	C19orf60	0	0	0
1870	C19orf66	0	1	1
1871	C19orf67	0	1	1
1872	C19orf68	0	1	1
1873	C19orf70	0	0	0
1874	C19orf71	0	0	0
1875	C19orf73	0	1	1
1876	C19orf81	0	0	0
1877	C19orf84	1	1	1
1878	C1D	0	1	0
1879	C1GALT1	0	0	0
1880	C1GALT1C1	0	1	0
1881	C1GALT1C1L	1	0	1
1882	C1orf100	1	0	1
1883	C1orf105	0	1	0
1884	C1orf106	0	1	1
1885	C1orf109	2	2	2
1886	C1orf112	0	0	0
1887	C1orf115	0	1	0
1888	C1orf116	0	0	0
1889	C1orf122	0	0	0
1890	C1orf123	1	1	1
1891	C1orf127	0	0	0
1892	C1orf131	0	0	0
1893	C1orf137	1	2	3
1894	C1orf141	0	0	0
1895	C1orf146	0	0	1
1896	C1orf158	0	0	0
1897	C1orf159	0	0	0
1898	C1orf162	1	0	1
1899	C1orf167	0	0	0
1900	C1orf168	0	0	0
1901	C1orf174	0	1	0
1902	C1orf185	1	1	1
1903	C1orf186	2	0	0
1904	C1orf189	1	0	0
1905	C1orf194	0	0	0
1906	C1orf195	0	0	0
1907	C1orf198	2	3	1
1908	C1orf204	0	0	0
1909	C1orf21	0	0	0
1910	C1orf210	1	0	1
1911	C1orf216	1	1	1
1912	C1orf226	0	1	1
1913	C1orf228	0	1	0
1914	C1orf229	0	0	0
1915	C1orf27	0	0	0
1916	C1orf35	1	0	0
1917	C1orf43	2	0	2
1918	C1orf50	1	0	0
1919	C1orf52	0	0	0
1920	C1orf53	0	1	1
1921	C1orf54	0	0	0
1922	C1orf56	0	0	0
1923	C1orf61	0	0	0
1924	C1orf64	0	2	2
1925	C1orf68	0	0	0
1926	C1orf74	1	1	1
1927	C1orf87	1	0	0
1928	C1orf94	0	1	0
1929	C1QA	2	1	1
1930	C1QB	0	1	0
1931	C1QBP	0	0	0
1932	C1QC	2	0	1
1933	C1QL1	3	0	0
1934	C1QL2	2	0	1
1935	C1QL3	0	1	0
1936	C1QL4	0	0	0
1937	C1QTNF1	0	3	2
1938	C1QTNF12	0	1	0
1939	C1QTNF2	1	1	1
1940	C1QTNF3	1	1	1
1941	C1QTNF4	1	1	2
1942	C1QTNF5	0	1	1
1943	C1QTNF6	1	1	1
1944	C1QTNF7	1	1	1
1945	C1QTNF8	1	0	1
1946	C1QTNF9	0	0	0
1947	C1QTNF9B	1	1	1
1948	C1R	0	1	1
1949	C1RL	0	0	0
1950	C1S	0	0	0
1951	C2	2	3	3
1952	C20orf141	1	0	2
1953	C20orf144	0	1	1
1954	C20orf173	1	1	1
1955	C20orf194	1	1	1
1956	C20orf196	0	1	0
1957	C20orf197	0	1	0
1958	C20orf202	0	0	0
1959	C20orf203	0	0	0
1960	C20orf24	3	0	3
1961	C20orf27	0	1	1
1962	C20orf78	0	1	0
1963	C20orf85	0	0	0
1964	C20orf96	0	1	0
1965	C21orf140	0	0	0
1966	C21orf2	1	0	1
1967	C21orf33	1	2	3
1968	C21orf58	0	1	0
1969	C21orf59	0	0	0
1970	C21orf62	0	0	0
1971	C21orf91	0	2	2
1972	C22orf15	0	0	0
1973	C22orf23	1	1	0
1974	C22orf24	0	0	0
1975	C22orf29	1	0	1
1976	C22orf31	0	1	0
1977	C22orf34	0	0	0
1978	C22orf39	0	0	0
1979	C22orf42	2	0	1
1980	C22orf46	0	0	0
1981	C2CD2	0	0	0
1982	C2CD2L	0	0	0
1983	C2CD3	1	2	1
1984	C2CD4A	0	0	0
1985	C2CD4B	0	1	1
1986	C2CD4C	0	0	0
1987	C2CD4D	0	1	1
1988	C2CD5	1	1	0
1989	C2CD6	0	0	0
1990	C2orf15	0	0	0
1991	C2orf16	1	1	2
1992	C2orf27A	0	0	0
1993	C2orf27B	0	0	0
1994	C2orf40	0	0	0
1995	C2orf42	0	0	1
1996	C2orf48	0	3	1
1997	C2orf49	0	1	0
1998	C2orf50	0	0	0
1999	C2orf54	0	0	0
[truncated: 16,993 more rows]

## Sheet: Legend
Table EV6: Number of sgRNAs per gene enriched in BRAFi-resistant cells.
To test whether sgRNA abundance differs significantly between BRAFi and DMSO arms, sgRNAs median-normalized counts (Table EV5) were compared using a negative binomial model implemented in the MAGeCK algorithm. sgRNAs with a false discovery rate <= 0.05 were conserved and the number of significant sgRNAs/gene are reported for Vem (Vemurafenib), PLX8394 (PB, Paradox Breaker) and the combination of …
