# Supplementary material for: CRISPR screens identify tumor‐promoting genes conferring melanoma cell plasticity and resistance
Source: EMBO Mol Med. 2021 Mar 16;13(5):e13466. doi: 10.15252/emmm.202013466 (PMC8103100; doi:10.15252/emmm.202013466)
Supplement: Supplementary file 9 — Table EV7 [file EMMM-13-e13466-s002.xlsx]

## Sheet: 7
sgRNA	sgRNA_seq	nm	symbol	PB0	V0	PB2 (499)	PB1 (506)	PB3 (501)	PB4 (510)	V1 (483)	V2 (492)	V3 (496)
s_11882	CAAAATGATACTTCCCTTGC	NM_001136495	C1orf198	92	147	98811	185	472	24	65	3	7
s_06529	CTCCATGCCCATCCTCATTG	NM_001040663	GAGE1	43841	21309	68015	125	1415	1262	6025	4	27
s_35913	AGAAGCGTGCGTGGGATCAG	NM_004787	SLIT2	233	187	15432	516	32	4	657	50	261
s_17544	GAGATGGACCACATCAGCAA	NM_001185060	NM_001185060	1455	447	14603	168	25	191	36	33	47
s_20056	ACACTGCAAGAAAGAAGAAA	NM_001204824	KCNQ3	688	204	10865	25716	2754	1193	1571	385089	2203
s_18262	ATGAGTGTTAACATTCCAAT	NM_001195045	YAP1	1696	757	7318	15915	1734	431	1874	284427	2821
s_28373	GGCTGTAAGTCATGTTGGGT	NM_001307	CLDN7	209	53	6316	46	73	257	145	25	104891
s_05300	TACAGAGGGACGCCGAGTAC	NM_001024809	RARA	70	628	6085	45	321	106	94	171	99107
s_22894	AGGCCAGCTAGACTATGAGA	NM_001258207	VAV1	455	222	6068	14676	1241	350	1365	221263	2141
s_17542	AAGCATAGTGGAAGGTGCTG	NM_001185060	NM_001185060	778	467	5875	152	184	38	302	5	18
s_55001	CCCGGCACCGCCCGCTGGCC	NM_024991	SORBS1	899	347	5845	48	70	75	154	17	110081
s_55695	GTGCATTTTCTGATGCTAGC	NM_030820	COL21A1	181	87	5420	59	136	113	133	18	92983
s_03263	CTCCGTAAATAATTACACAT	NM_001005162	OR52B6	1760	760	4874	35	148	105	100	18	75141
s_40701	TCCTTACATCGAACAAGAAC	NM_006991	ZNF197	994	680	4476	39	292	103	74	9	56899
s_27460	TGCTCCCAAGCAGATTTCGC	NM_001288661	CRMP1	133	128	4432	47	74	204	102	20	59239
s_54939	CATCTGTAATCCCAGCACTT	NM_024943	TMEM156	735	365	4388	49	34	154	106	14	68648
s_64029	TTCCTGCTTGTGCATTTAGA	NM_153363	ZNF679	971	575	4353	44	106	3	114	20	57920
s_55807	CCTCTCGGTCCAGCCCCCAG	NM_030949	PPP1R14C	500	252	4333	46	254	133	122	16	76070
s_13710	GGCCAGGAAAACCAAGGCAC	NM_001145665	ZNF181	181	119	3984	7853	687	382	562	134013	962
s_35176	AAGAAAAACTTTTGCTTGCA	NM_004441	EPHB1	1496	532	3904	25	248	105	68	12	46508
s_59361	CTCGCCGAAGGGATAGTCCT	NM_078626	CDKN2C	492	124	3797	8922	920	389	777	160487	1330
s_49402	AAAAGCAGTTATCTTCCTTT	NM_018414	ST6GALNAC1	362	118	3480	25	151	3	58	18	39880
s_55287	CCCTTTGTCCCAACCCCCTT	NM_025217	ULBP2	1163	545	3478	36	63	53	83	13	43315
s_35515	TCCCCGACTACGAGAGTCCG	NM_004594	SLC9A5	1478	479	3452	62070	146	574	15842	14182	16280
s_42978	AGTTCCCCGCTTCCCTTCCG	NM_014171	CRIPT	545	262	3437	49	125	52	106	10	51993
s_28045	GAAAGAGGGAGAAAAGAGCC	NM_001290254	FAM71F2	497	202	3097	9	16	422	10	85	35127
s_17129	CTCCGCGCGCGCCCCCTGCC	NM_001177984	SCN8A	1461	866	2606	51	21	11	60	21	42600
s_10439	TTCCCCAGGACTGACCCCCG	NM_001128833	ZBTB4	353	87	2302	30	11	17	49	13	29425
s_52963	TTTTAATGTTCTGAGATGGT	NM_022163	MRPL46	1120	525	2207	1950251	248	54	684	90	1592
s_16395	CTCTGTAGGATTTAGTGATG	NM_001171653	ZEB2	812	677	2117	1790956	5953	65	29747	140	1294
s_38371	TCTGCGCATCAAAGCTAGCG	NM_005902	SMAD3	354	257	2017	38976	3861	1268	4626	3608	3423
s_28066	GGTCTGCACAGCGGGCTACT	NM_001290265	CERS1	1366	635	2006	1643131	256	87	579	69	1193
s_40513	CCCGCGACCTGCGATTTCCT	NM_006897	HOXC9	2002	910	1839	25	12	7	51	4	27082
s_69712	TCACTGCAACCTCCGCCTCC	NM_206923	YY2	10876	5077	1513	172	121	38	355	69	747
s_15251	GTGTGTGTGGTTATTACCGC	NM_001165	BIRC3	83	110	1427	45228	1320	563	10928	11227	12113
s_55012	GGCTAGCTGGGCAGAGCCCT	NM_025000	DCAF17	140	141	1392	2548	146	1095	5523	857	10699
s_03113	CATAAGGATGCTCATCATAT	NM_001004707	OR4D2	868	392	1340	14	30	15	27	6	21765
s_06528	AGGAAACAGCAGAGGGAGGT	NM_001040663	GAGE1	10697	4866	1298	877	3	35	164	265	470
s_27947	TCTGTGATTGTGGCCAGGCG	NM_001290061	SEMA3B	46	61	1275	1277	9	9172	956	384	127
s_21367	CTGGCACAGTTAATGCCTCC	NM_001243753	C7orf49	1242	542	1254	17	91	73	29	4	21995
s_16506	AGGAAAAGCAGCAACTTGTC	NM_001171988	AGA	601	277	1109	6	8	19	10	2	16768
s_46249	ACTGAGGAAGGAGGAAGGGA	NM_015985	ANGPT4	134	78	1031	93	6	44	197	36	362
s_11566	GATTTCTGCATTTCCATCTG	NM_001135806	SYT1	728	331	988	802795	64	133	312	50	619
s_69123	CCACCGCTGTCCACCGCCTC	NM_201284	EGFR	3920	4366	962	9	2	42	10595	15	33
s_02346	CGGTGTGCGGGACCGGAGCC	NM_001001662	ZNF782	314	189	796	27	8	16	26028	41	12982
s_49215	GGCGGCGGCAGCGGGGCACG	NM_018323	PI4K2B	233	270	789	13	10	23	22	5	17323
s_22401	CCAAAAACACAGTATTCAAA	NM_001256608	GLMP	413	260	774	2	4	75	6	1	7349
s_57001	CACTAGAGGGCAGTCTGAAG	NM_032408	BAZ1B	159	176	745	2	1	24	7	1	8451
s_31229	TTGGCCCAGCTGGGAGAAGG	NM_002609	PDGFRB	118	138	697	28392	2	48	5451	5363	5832
s_52553	GCTACATGCGTGCGGGGGCC	NM_021934	ATG101	191	90	683	4	4	2	13	1	11149
s_54287	TGGTTTCGAACCCGCGGCAA	NM_024591	CHMP6	193	54	578	344	315	33	55	10772	158
s_35889	CGCATGGAGTAATCGCCAAA	NM_004776	B4GALT5	377	179	525	1739	132	79	144	25993	220
s_65198	TCACGCTGCCCACCACACCT	NM_173637	SLC25A41	3102	1659	522	2451	65	55	678	307	1905
s_45502	CCCCCCCGCCCGGAAAGTCA	NM_015443	KANSL1	379	103	508	949	133	39	84	14777	76
s_40917	TTCCCAAGCCTCTCCAGACT	NM_007105	SLC22A18AS	1155	579	474	683	60	514	1586	262	3107
s_64541	GGAGAGCGGAACTTAGAACC	NM_172002	HSCB	218	126	464	4	2	229	3	1	6100
s_09093	GGACTTGCACTTTCAATCCA	NM_001105069	ACSM2B	1471	634	457	68	47	20	148	19	287
s_63732	TCTCCCTCTATTGCCCAGGC	NM_153007	ODF4	363	355	451	282426	1091	13	101	21	217
s_07797	GCGCTGTACCTGGGCGACCT	NM_001080956	PLAGL1	2258	1331	410	417	28	1	14	2835	19
s_16707	TCTGGCTTGAGGTCCCCGTG	NM_001172684	CELF6	1599	795	404	1	4	12	2	2	3433
s_36302	GGTGCCCTGGACTGGGCCAG	NM_004973	JARID2	33	145	392	4	4	2	13	3	7013
s_28027	GATTTAGTTAACTCCACCAA	NM_001290226	MAST4	335	82	382	4	10	63	6	1	4317
s_52340	AGCAAGGACAAGCGCATTTA	NM_021632	ZNF350	170	39	378	600	37	331	1243	218	2386
s_00393	GCTATTGGTCAAGGCAAGGC	NM_000184	HBG2	158	155	364	2	3	1	2	1	5965
s_27851	CGCGTGCGCCCGCCAAGCTG	NM_001289950	EEF1D	647	187	355	1	1	28	4	2	3700
s_41557	AGCCCAGGCGGGAGTTGTAG	NM_012137	DDAH1	175	178	337	1653	11	3	3	2	10
s_34048	CACACACACACACACACACA	NM_003881	WISP2	1673	781	323	7	47	28	1614	15	5
s_11123	TACCCAGCTCAACGTCTACC	NM_001134647	AFAP1	207	130	315	3160	401	184	383	329	236
s_41689	CGCCGCACGCTCTGCCATCC	NM_012208	HARS2	865	424	312	3515	639	228	1049	1199	2659
s_63778	GGAGTCTGTGCAACGAGGTA	NM_153042	KDM1B	310	159	285	157238	54	5	60	13	119
s_02542	CCAGCAGTAGCATCACCTCC	NM_001001967	OR5D13	582	206	283	145089	382	3	50	8	101
s_00020	TCCGTCAGGTGGGGAAGGCC	NM_000021	PSEN1	621	340	273	524	11	32	33	7904	38
s_34264	CTTGAGGCCCACTGACAGTG	NM_003978	PSTPIP1	332	158	246	398	5	218	823	153	1755
s_40214	AGAGAGGACAGACCCTAACA	NM_006762	LAPTM5	345	211	244	399	161	2	47	6912	54
s_42364	TCCCCAACCTGCACTCTCGC	NM_013265	VPS51	287	365	226	25	28	188	62	11494	1314
s_31058	TCTCCTGCCGCTCCCAGCCC	NM_002530	NTRK3	667	302	221	2550	130	22	643	914	1624
s_48377	GCCCAAAGCAAGCGAGCTAA	NM_017898	MARC2	361	134	216	276	147	23	594	112	1151
s_55628	AGTGGCCCAGAGCCCCTGTC	NM_030789	HM13	201	135	206	58	6	77	127140	152	378
s_52792	TCTCGCTGCCCTGACGTCAC	NM_022087	GALNT11	531	250	201	1516	112	11	419	277	1046
s_36084	ACTTGGACCTGACTCCCCGC	NM_004867	ITM2A	662	313	200	513	3	260	1062	164	2058
s_00403	TGCCTCCCAGGAATGAGCTC	NM_000187	HGD	289	124	197	1	1	1	3	1	1625
s_45619	GGACGGGCTCCACCTGCCTG	NM_015508	TIPARP	34	20	192	84	51	2	1	1	1
s_01494	GAAGTCAATATTTTGATTGC	NM_000668	ADH1B	28	32	176	1	4	10	23	1	2710
s_22936	TACTAGAGAAACATGACTTG	NM_001258278	TMEM200A	261	156	167	874	3	29	37	9338	85
s_09120	TCTGCTTTAGATGATACTCA	NM_001105281	FABP12	732	323	147	4	5	1	5834	49	27
s_59774	ATGGAGCCACCCCAACCCAC	NM_080870	DPCR1	528	539	145	71275	48214	8	22	3	61
s_57609	GAGGGGGCCACGGAGGGCCG	NM_032800	C1orf198	71	103	97	85	3	398	131	55	23
s_57833	GGGGGTGGCTTTCTGACCCC	NM_032926	TCEAL3	17	15	96	739	16	3	1093	64	256
s_56483	TTAATAATTACTCCTTTCGC	NM_032091	PCDHGA11	411	219	79	110	65	69	250	57	503
s_01382	TAGGGGGAAAAGTGCAGCTT	NM_000600	IL6	313	86	70	290	1060	4	36	42	29
s_16120	AGTAGGTTCTGGGAGGCTCC	NM_001170570	CXorf56	788	271	64	18180	99	165	10	4	12
s_64862	TTTTCACGGACAGGACTTTC	NM_173463	CCDC149	829	338	56	40	8	24	40710	233	186
s_00280	TGCTTTAATCAGAACCTTTA	NM_000132	F8	1806	829	49	188	14	2	50	13	77
s_42217	GATGTTTTGGGTGAGTTTCT	NM_012460	TIMM9	420	189	44	257	2	1	82	30	201
s_11122	CTAGGAGGCGATGATCGGGC	NM_001134647	AFAP1	338	115	44	115	10	16	16	20	26
s_57832	GATGCGCCAGGTAAAGCACC	NM_032926	TCEAL3	231	160	27	621	2	2	813	50	285
s_67766	AGCAGGTGCTAACTCTCTTC	NM_183058	LYZL2	919	566	25	4	22	4	2963	2	6

## Sheet: 6
sgRNA	sgRNA_seq	nm	symbol	PB0	V0	PB2	PB1	PB3	PB4	V1	V2	V3
s_15693	GACGTCCCTTGCCGCTTGGG	NM_001166693	AFF1	521	229	7	14	4	0	26	6	60
s_28967	GGTGGGGCCCTCAAGGAAGA	NM_001621	AHR	80	32	1319	37	523	3	2	2	0
s_03946	GAAGAGTTAACTTGAATGCC	NM_001008218	AMY1B	1392	662	192	27	0	28	5	844	7
s_08415	CACTCGGTCTGAGAGGTCGG	NM_001098805	ANKRD20A4	1954	968	589	999	76	0	65	13741	124
s_45126	ACCCGCATAAGGAGACAGAG	NM_015242	ARAP1	408	214	117	2	0	18	6848	5	16
s_62621	ATGATTCAAGGCGAGGCAAG	NM_152316	ARL14EP	306	213	45	0	1	1	1	2	1
s_15822	CCTGTGAACCCAGCACTTTG	NM_001167871	ATP5SL	1064	630	258	1	93	0	3399	4	17
s_12654	GAAAGCGTGTGGCTTTAGCG	NM_001143811	BDNF	186	182	20	114	21	0	14	3	40
s_22524	AACATAGCTCATTGCTTGAC	NM_001256794	BMPR1B	1195	521	106	698	29	0	110	83	268
s_18194	GATCTTGGGGAACTAGATCC	NM_001193623	C19orf84	1111	572	105	5	1	0	16	4	33
s_26335	GGAGGTTGCTCAGGGGATGG	NM_001284291	CBLL1	87	36	42	15	0	87	34	3	85
s_26154	ATGTCTTGCGCTTGCTCTGA	NM_001282960	CCAR1	140	61	102	28	0	6	51	11	150
s_35507	CTCAGTGTTTGCTGAAACAG	NM_004590	CCL16	595	303	44	1	0	7	2	129	4
s_27155	GGCCGAAGGAGGAGGCGGGG	NM_001287135	CDK14	33	18	46	10	93	0	10	5	3
s_27156	GGGCTGAGAACTTCTCCCGC	NM_001287135	CDK14	310	246	4364	41	64	1	1	0	2
s_51416	GCGGCCCCTCCAGCTTCGAG	NM_020802	CEP126	107	39	31	50	0	9	99	30	206
s_44854	TAGAACTCTACTCAGTCAAT	NM_015101	COLGALT2	949	434	745	6	4	0	19	8	12616
s_29655	TCCCACCCAACAGCCAACCA	NM_001918	DBT	1420	616	1489	15	6	0	27	3	18173
s_04433	ACGTTAACAAAGAGAAGATA	NM_001011878	DEFB121	337	130	92	86	146	0	12	2269	20
s_43278	TACTCGACTCAGAAGGCGCC	NM_014329	EDC4	312	187	886	4	1	1	11	0	8775
s_69125	GGAGGGAGGAGAACCAGCAG	NM_201284	EGFR	4050	7390	1301	62279	23629	33	43	0	36
s_48098	GGCGGCGCCCCCCGCCCCTG	NM_017770	ELOVL2	83	53	73	881	55	0	244	64	557
s_27844	AGTACGCAGTCGCGGTACAC	NM_001289936	ERBB2	617	371	135	202	4	0	32	5	70
s_67343	CCGCCCCCCTCCGAGACAGT	NM_182533	FAAP20	3074	1195	190	3784	0	26	2	1	4
s_42632	TTTCCGTGCACGAGGCTGCC	NM_013402	FADS1	33	43	644	5	46	1	14	0	9560
s_69807	AGAAGCCTGGCCTAGATTTG	NM_207121	FAM110A	350	149	76	11	1	0	11521	44	30
s_38348	AACTGCGGTTTGCGCGCACG	NM_005892	FMNL1	129	92	110	14	0	76	30134	33	77
s_16717	GATGGAGCCCGCGATGGAGC	NM_001172688	GGA1	327	213	111	7	2	0	18	2	61
s_45853	AGTAGTTATTTGCTGTCATG	NM_015660	GIMAP2	573	225	171	2	3	0	4	2	2209
s_66394	ACCAGCCTGCACTGGCGCGC	NM_178439	GMCL1	147	169	213	1	1	0	4	1	2361
s_14132	ATCACAGAGCGGCGCTCGCC	NM_001146686	GMNC	562	249	66	26732	4034	75	6	0	12
s_08391	CACGCCCCCTGTCCCAGCAA	NM_001098722	GNG4	1591	811	241	1	1	0	659	1	2
s_58076	TTTGTTCTCCCTGGGGCCAC	NM_033090	GREB1	733	255	387	1	1	0	8	2	3431
s_69248	GAATGGCCGCGGAGGAGGAC	NM_201595	GTF2A1	11	1	372	6852	474	0	1500	1583	3744
s_30100	GTGGTGTGAGCGCCAGTCGC	NM_002114	HIVEP1	306	98	37	14	0	55	27	4	61
s_37550	TGATCCATCACTGCGGAAGC	NM_005522	HOXA1	777	321	150	2	0	1	15	6	17
s_45286	GTGCATTCCTACCACTGTTA	NM_015325	ICE1	1349	673	193	1618	1	0	363	245	879
s_18001	CCAGGAACCCCAAGGAAGTG	NM_001193322	IKBKE	503	214	106	166	0	236	352	63	708
s_02387	GAGCGAGACACTCCCCCTCC	NM_001001694	IL17REL	480	248	155	2	2	0	2	1	2291
s_65388	TGCACAGGGGAAAAAGGGGA	NM_173842	IL1RN	321	179	30	150	55	0	5	1953	4
s_30349	CACTGAGGCGAAAAGGACAA	NM_002214	ITGB8	238	63	52	110	1	0	2	1209	5
s_57656	AATTCGAAATGCTATTTCCG	NM_032817	ITIH5	153	43	34	73	0	1	153	22	258
s_50959	GTCTCCATTCCTTTCTCTTT	NM_020433	JPH2	281	157	536624	1119	87429	19998	1	0	1
s_64636	GGTGTGTGCCTCAGGGACTC	NM_172201	KCNE2	57	92	737	4	6	44	6	0	9817
s_51253	AAAAGGAGGGTTTTTTGTTG	NM_020722	KIAA1211	166	50	255	2	2	21	3	0	1405
s_08157	TTTCTGGGCAGTAAGATGAT	NM_001097611	KNCN	720	278	477	1	1	0	4	3	2855
s_13373	TGTTGGGGGGCGGAAAAGAA	NM_001145264	LAMTOR2	60	30	98	377	62	0	33	7160	52
s_11967	GGGACTGCAGGGGCCAGGGA	NM_001137550	LRRFIP1	61	49	5	5	1	2	3	0	10
s_30820	ATTCTGGTTCTCGTCCTGCC	NM_002429	MMP19	567	256	27	4	53	0	5	1	23
s_35366	CCCCGGCCGCCTGCTACTCC	NM_004530	MMP2	190	140	269	91	1421	107	2	0	3
s_60737	TGACTTGGCGAGAGACTCAG	NM_138701	MPLKIP	181	139	140	332	47	0	15	4513	10
s_52023	CCCGCGTCCTGTGGAGTCTG	NM_021134	MRPL23	857	462	179	10662	1	0	7	1	12
s_18077	GGAGGGGAGCCCGAACTTAC	NM_001193461	MSRB3	206	186	4	1084	2	0	308	69	646
s_57848	TCTTCCCAACTCCCAGCCCA	NM_032935	MT4	498	213	364	2	1	0	4	1	4076
s_51828	GAAGATCAGAGGATTGGAAG	NM_021019	MYL6	81	58	63	28	0	40	5	2445	15
s_02279	CCTCTCAGCTTCTCTTCCCC	NM_001001435	NM_001001435	3081	1486	543	12	73	0	12280	7	49
s_06159	TCTAGTGCCAATGAGCTCCC	NM_001039517	NM_001039517	433	258	122	17191	0	4	5	3	15
s_09067	ACACAACAATGAGAAAGTAC	NM_001104548	NM_001104548	123	50	59	2722	0	27	56	5	118
s_21604	GTTCCTCCCAGTCTCCTGTC	NM_001244973	NRP1	389	160	96	21	68	0	21	2139	42
s_26363	GGTGAGGCTGAACTCACACC	NM_001284322	OPALIN	729	279	105	350	4	0	113	29	328
s_02956	AAGAAAATTTCTGTCAGGAT	NM_001004461	OR10A6	454	229	1991	10	12	0	28	9	24534
s_65988	TACTTTCCACTATATACAAG	NM_176894	P2RY13	622	336	121	622	10	0	170	104	368
s_17717	TGGGCGAACCCGGAGGCGCT	NM_001190482	PCSK5	124	57	299	2	2	0	5	2	2451
s_35771	CGCGCGGCACCTCCCACTTC	NM_004716	PCSK7	340	205	106	290	116	0	18	2510	26
s_17828	AATCGAGAAAGAGGCAATGT	NM_001190899	PDYN	758	365	218	15407	0	1	1	1	9
s_36586	AGAAGATGTGCCAATGCCCC	NM_005091	PGLYRP1	546	175	255	2	55	0	2	1	2931
s_26338	GTAGTTTTGGCGATCGCTGC	NM_001284296	PHF21B	199	102	211	4	2	0	4	1	4226
s_00671	GAGCAGGCCGTTCTGGGGGA	NM_000298	PKLR	225	85	354	5	6	57	15	0	8727
s_39047	AGACTTGTTTTGACAGCCCT	NM_006226	PLCL1	524	204	88	74106	0	4	26	4	62
s_58102	TTTATCTAATTGCCTTTCGT	NM_033109	PNPT1	800	340	133	1	1	0	1	262	5
s_64552	TATTGGAAACACATATCCTT	NM_172020	POM121	287	140	17	1	0	3	1884	4	3
s_18760	GTCCCCCGGGCCCACGAATT	NM_001198690	PPAN-P2RY11	166	68	274	4	5	0	3	1	4222
s_25575	GGTCCGTGGAGCTTGTCAAT	NM_001282410	PPP1R7	398	248	51	30	0	1	67	18	111
s_08696	TTTGGCTCTCCCCAGATTAA	NM_001099852	PRAMEF20	3915	2177	736	18	1	1	4	0	3917
s_25667	GTCTGTATCTGCTATTGTGT	NM_001282471	PRORY	377	203	96	5	1	0	11	2	36
s_40856	GGCGAGGAATCCACGTGGGC	NM_007062	PWP1	252	168	171	11	2	0	31678	126	68
s_53000	TAATCCTCCTTCCTACTCCG	NM_022337	RAB38	431	177	535	370	0	103	43	9633	81
s_54014	TGTCCTTCTCTCACTCTGAT	NM_024321	RBM42	1847	824	179	251	1	0	27	3571	28
s_43120	TCGCCCCACCCGCGAACTGT	NM_014248	RBX1	505	409	517	732	92	0	56	13887	143
s_44959	GGTGGGATTTGGACAGCCAG	NM_015156	RCOR1	35	40	325	338	67	0	49	8696	103
s_42767	CGCCCCATTAGGGCAGCCCC	NM_014012	REM1	902	1766	182	2494	0	70	63674	96	304
s_43372	CCTCCCTTCTGGAAGTTTCC	NM_014374	REPIN1	297	117	23	12	7	0	27	3	30
s_53124	ACAGACAGACTCCCTTCGCC	NM_022457	RFWD2	336	175	28	9	1	0	26	5	41
s_60372	CCTAAGATATTGAACACCCC	NM_138331	RNASE8	1044	652	451	19	0	17	27	7	3741
s_54242	TCACAAATAATTGAGGACCA	NM_024570	RNASEH2B	195	77	32	30	1	0	1	2	2
s_55075	ATCTCACTCTTTATACAGCT	NM_025065	RPF1	678	353	161	495	158	0	68	6830	60
s_62507	TGAGCTGCTCGAATTAAATT	NM_152260	RPUSD2	763	412	713	3	8	0	15	1	8743
s_32055	TCCTGCGGGCGGCGCAGGGC	NM_002977	SCN9A	161	254	26	12	0	54	32504	99	100
s_04481	CATTCGCTCAAGTCCACATC	NM_001012413	SGO1	7272	2851	644	48	0	16	1843	3	389
s_60816	TTAGGGAATAGGTGGGAATA	NM_138773	SLC25A46	14	12	4	35	56	0	12	2	39
s_28998	GCGCGGTTCGCTGGAGTGCG	NM_001636	SLC25A6	574	251	877	5	3	0	48	3	13023
s_16614	GCTGCTCACCTCCTGCTGTG	NM_001172502	SLC6A2	449	182	288	3	2	0	5	1	4214
s_35513	ACTGGGGAATTTCCGGAGCT	NM_004594	SLC9A5	843	407	249	102	0	156	94	46	7
s_05557	AGAAAGGAAGCGGCTCCGGA	NM_001031628	SMAGP	303	117	46	93	10	0	6	482	2
s_40119	GAAGAAACAGACTTTTCCCC	NM_006714	SMPDL3A	372	182	143	175	5	0	9	3027	27
s_63424	ATAGGGATCTCAACTTAGCC	NM_152719	SPERT	227	166	55	39	0	36	74	16	161
s_12388	CCAGCTCGTGGCCCGGCCGT	NM_001142601	SPHK1	240	98	109	173	11	0	70	69	211
s_44595	GGGGTGCCCGGGGACGTCAA	NM_014980	STXBP5L	38	11	6	22959	0	1	9	3	21
s_32557	TAATTTGGCAATTTCACCGG	NM_003189	TAL1	720	460	86	809	24	0	205	68	545
s_50370	TATGGTACAACCAGCAACAT	NM_019599	TAS2R1	517	288	25	1	60	0	6	1	16
s_19074	GAATTTACAGTCCTAACTAT	NM_001199198	TBC1D23	564	229	121	161	0	132	331	48	654
s_44056	GTCTAGGGGAGGGACGGCGC	NM_014719	TCAF1	116	26	8	39	22	0	86	19	184
s_37853	GCAAGTCATACAACTCAATT	NM_005651	TDO2	320	334	73	189	2	0	23	5	70
s_64823	TTGTTGATTCGTTTTTCTCG	NM_173207	TGIF1	987	345	69	5	1	0	4513	13	21
s_26170	TCTTCATTTGTGAGAGGGCA	NM_001282982	TLE3	1245	465	87	9	0	48	30631	18	104
s_46193	GCTAGCAGAAGACTCTAATA	NM_015959	TMX2	697	339	126	6	0	25	19	1238	34
s_18357	CTCCAAGGGCAAGCGCGAGA	NM_001195227	TRPM4	216	111	455	3	1	1	35	0	4316
s_27206	CCGAAGAGGCTGCTACCCAG	NM_001287256	ZNF596	212	85	18	5	0	10	11	1	35
s_58239	ATCTGAGAATGTGTTGAATA	NM_033196	ZNF682	713	242	79	43781	17	0	30	2	38
s_49234	ACGACTTTCCCGGCCAGACA	NM_018335	ZNF839	709	455	113	57	71	0	29	6	47
s_09273	CCTCCCTTCCCTAGCCAGCT	NM_001110354	ZP3	841	517	147	36	0	56	68	13	112
s_37391	CAGGGGCGTGGGGTTCGTTT	NM_005455	ZRANB2	632	329	94	35	1	0	64281	101	177
s_35795	CACCGTGGAAATCCCATCTC	NM_004724	ZW10	465	217	273	4	1	0	6	1	3587

## Sheet: 5
sgRNA	sgRNA_seq	nm	symbol	PB0	V0	PB2	PB1	PB3	PB4	V1	V2	V3
s_49687	GGTGTGAAGCGGTGCAATCT	NM_018672	ABCA5	622	269	95	0	2	82	1	0	1739
s_41032	GGTATTAGCCACAATAATCT	NM_007168	ABCA8	551	205	47	7272	6	0	4	0	4
s_43398	GGTGCCAGGCGGGCTCCCAA	NM_014384	ACAD8	154	146	151	2	0	0	3	1	1890
s_00009	GCATTTTGATTAACGAATGT	NM_000017	ACADS	213	168	3	1	0	0	615	5	3
s_08187	GCAACGAACAGACACGCAAG	NM_001098	ACO2	286	190	13	1	0	0	13	3	51
s_38021	TTGCCCGCCTAGTTTAAGAT	NM_005736	ACTR1A	665	438	146	17	0	0	20	1	26
s_59422	GCAGAGACTTAGCTTTAGAG	NM_080431	ACTRT2	114	57	31	13	0	0	30	3	59
s_24949	ATCTCCTCGCGCTCCCGGCC	NM_001278579	ACVR2A	662	325	537	4	9	0	13	0	6760
s_14202	CCGACCATCGCAGGCGTTCG	NM_001159285	ADAD1	204	229	191	2	1	0	1	0	1296
s_25735	CTCCTCTCGCTCCTCAGCAG	NM_001282531	ADNP	1324	448	166	27	0	0	17	1	16
s_01509	AAAAAATGTGAGCTTTTCGA	NM_000674	ADORA1	454	179	135	13	0	0	5	1	13
s_24866	TCACTGCAACCTCCACCTCC	NM_001278500	ADORA2A	2645	1148	553	1	11074	2	10	0	0
s_28968	GTCATCACGTGCCGGGATGA	NM_001621	AHR	160	53	47	130	0	0	3	4	64
s_36578	CCACCTGCCTGCGGGTAACC	NM_005088	AKAP17A	840	516	215	1	1	0	3	0	3110
s_41649	GTGAGTCACCGGCTTGGCGA	NM_012190	ALDH1L1	493	174	60	1	0	0	1	379	2
s_15336	CTGTGCAGCATAGAATATTT	NM_001165960	ALOXE3	1912	1097	179	29	0	0	31	3	56
s_48056	TAGTATTCTCATGTGAGTTT	NM_017749	AMBRA1	987	423	127	0	0	1	1	1	808
s_13048	TTCATCTCCCTGGTGCAAGT	NM_001144960	ANKUB1	579	259	35	1	0	0	2066	2	11
s_20062	ACGAGAACCTAGACTGGAAC	NM_001204831	ANO10	110	170	187	2328	0	0	564	195	1427
s_34895	CAGATAAACTTAGACTGCCC	NM_004306	ANXA13	84	23	0	31	1	0	13	6	17
s_10744	CCACCTCGGGCCGCCGAAGC	NM_001130415	APOLD1	206	156	190	1	1	0	4	0	1893
s_10395	GACTTGGACGTGGCCACGCC	NM_001128615	ARHGEF3	49	55	70	1	0	0	1046	1	4
s_08606	TTTAAAAAATGCAGAGACCC	NM_001099667	ARMS2	641	240	58	9	0	0	13	2	32
s_67835	TGGTCACTGAGTCATTTCAT	NM_183376	ARRDC4	1369	853	130	1	0	1	1	0	365
s_60692	GGTTGTTTCTGGGTTTTCTG	NM_138576	BCL11B	175	61	6	2	0	0	12	5	39
s_63994	AAGGGACTCTTTAAGAAAGT	NM_153346	BEND2	112	71	32	4	0	0	10	1	16
s_69042	TCGGTGGAAGCGCCCCCGCG	NM_199341	C19orf68	122	495	2	3	0	0	489	1	1
s_14660	TTGCCCTATTCTTCCTTTGG	NM_001161834	C7orf72	682	333	119	2	0	0	1123	1	471
s_65268	AGACGAGGAAGGGAGGGGCG	NM_173686	C8orf58	112	88	26	3	0	0	7	940	14
s_33567	CCCCTTCCCCAGCCTTGGAG	NM_003656	CAMK1	341	299	106	1	0	0	990	16	2
s_53636	GCTCGGGAGCCCCGCCCCCT	NM_023083	CAPN10	105	57	1	15	0	0	30	7	62
s_61402	CACATTGTCTTCTTTCTTTT	NM_144647	CAPSL	2343	1029	95	1026	0	0	269	90	600
s_58378	ACAGCTAACATCATACTCAA	NM_033306	CASP4	541	227	106	49	0	0	4	1	2
s_63004	CTTTGCTCTTCTCAAAAACC	NM_152492	CCDC27	611	324	18	11	0	0	30	1	43
s_29470	GGGTGACAGTCGCTGGTCAT	NM_001838	CCR7	128	79	13	4	0	0	6727	2	24
s_13173	CCTTTATACAAGGAGGAGTG	NM_001145065	CCSER1	287	175	59	2	0	0	1	2	7
s_29351	GGTGGTGCCACGCTACTGGA	NM_001785	CDA	396	248	38	1	0	0	1	88	1
s_70166	AAAACCGGCCCTGAGAGCCT	NM_212502	CDK18	393	209	14	2064	0	1	2	0	1
s_58537	GACACAGCTCTTTTTTCCAC	NM_033440	CELA2A	1231	516	344	4	5	0	6	0	2872
s_53519	TTATTTTCACCAGTAGAGCC	NM_022909	CENPH	758	332	56	3	0	0	2656	1	15
s_40153	TCTTCCACCAGATCTTCACA	NM_006733	CENPI	1168	608	124	3	0	0	15	1	38
s_56564	GCGTTCCTGGATTTGAAGCG	NM_032142	CEP192	254	53	35	5	0	0	7	2	15
s_29165	TCCAGCCACTGTTTGTCCAG	NM_001710	CFB	1303	622	145	18	0	0	14	4	21
s_21786	CTTATCTTGTTTCAACCCTT	NM_001252383	CGA	1035	586	124	1	0	40	259	0	2
s_23473	TTTTATAGACTCCTAAAGCA	NM_001270	CHD1	518	167	129	14	0	0	44	15	75
s_03772	AATATGACAGCCGTTTCTCC	NM_001006627	CHRM2	567	296	124	0	6	0	415	2	1
s_53149	CTCTGGGGATTTCAGGACCC	NM_022467	CHST8	215	54	31	1	0	0	2830	3	3
s_26574	ATTTGTAAGGTCAACAGATG	NM_001286104	CLN3	2051	793	103	4	0	0	6774	10	20
s_42924	GTGAGCCCGGGCGGCGAGCG	NM_014141	CNTNAP2	155	104	35	1	0	0	1993	2	5
s_39823	CCCCTGGCAGGCTGACCAAG	NM_006574	CSPG5	2158	1102	329	39	0	0	4878	4	11
s_28905	TCCCTCTGCTCCTCTTTTTT	NM_001565	CXCL10	1564	880	325	9	0	0	8124	16	42
s_60666	GCTGGGGGGAACGTCAGCCC	NM_138496	CYHR1	70	66	37	1192	263	1	0	0	4
s_43270	CTGCTCGGCGGGCGGGTGCC	NM_014326	DAPK2	62	42	133	72	0	0	3	1180	15
s_48804	TTGCTCCTCAGTTTTCCTAC	NM_018122	DARS2	1430	558	139	5	0	0	7	3	9
s_11082	GACAGATTGCGTGAAAAACA	NM_001134445	DDAH1	59	108	15	26	0	0	5	7	1
s_38940	AGACTATTTCTTTTGACCCA	NM_006182	DDR2	974	387	245	1	1	0	2	0	1207
s_22672	GTCCTCCCACCTCAGTCTCC	NM_001257189	DDX56	131	80	58	21	0	0	46	10	82
s_12474	CTTTAATGTCTCCATGCCAA	NM_001142699	DLG2	1638	565	128	9	0	0	8	1	28
s_04570	ATGGAGGATACATGTTTCTA	NM_001012729	DUXA	372	257	334	0	2	3	1	0	271
s_11408	TCTTCTCTTTGCAGCAACTG	NM_001135556	DYNC1I1	582	361	108	50	0	0	110	12	182
s_33771	GAATTTGTGCGCTCTGCTTT	NM_003754	EIF3F	425	314	23	0	29	0	1040	1	3
s_14745	TCAAGATCTAAGTCAATTAC	NM_001163152	ETV1	254	160	109	1	4	0	1	196	0
s_29825	GGAGTTGGGCCAGGACAGAC	NM_001988	EVPL	135	124	103	13	0	0	15716	49	243
s_46360	CAGGCGCCAGCCGCGTTCTC	NM_016044	FAHD2A	197	139	77	90	0	0	4	392	3
s_27443	GCTGGCCTTGAAGAATTCTG	NM_001288633	FAM222B	343	163	56	158	1	0	13	0	29
s_27242	CTGAGATCAATTCGGCTTTC	NM_001287385	FAM72C	1785	984	179	13	0	0	35071	165	127
s_50316	CCTGAATGGATGATGTAACC	NM_019113	FGF21	1568	938	157	1	0	0	2138	4	7
s_26376	CGCTTTTCTCTTCCGACTTT	NM_001284341	FKBP9	551	165	61	467	0	0	107	24	198
s_69842	TGCCTACTGTCTGGCTGCAC	NM_207305	FOXD4	239	93	22	1	0	0	3405	11	166
s_21085	TTTCATAGATAAGAGAGAGA	NM_001243093	FYB	407	117	45	5	0	0	13024	10	45
s_01819	TGCACACAGAAAACTCCTCT	NM_000818	GAD2	450	191	88	0	0	1	8284	15	22
s_35257	CGAGGGGGGTCAGGGAGCAA	NM_004481	GALNT2	130	136	85	0	1	0	2170	4	159
s_47528	GGCTTTCCACAGGTTGCTCA	NM_017417	GALNT8	266	117	281	13	0	0	19582	23	3000
s_29955	CATCGCGCCGCTTCCTGGCC	NM_002048	GAS1	157	158	102	2	0	0	5	1	2148
s_39641	TACCTTTCGGCTACCTGATT	NM_006496	GNAI3	929	547	73	251	0	0	11	2	26
s_35266	AAGGGGGCGTGGCTATGCAG	NM_004486	GOLGA2	209	78	24	2	0	0	1634	9	4
s_45750	GGCAACCATACCGGCAAATT	NM_015590	GPATCH4	209	80	87	1707	0	0	355	148	795
s_42441	TATCACTCTTCATGCCTTGA	NM_013308	GPR171	1120	411	350	2	1	0	3	0	2451
s_34552	CATGAAGTGGTTTCTCTTCT	NM_004132	HABP2	684	282	86	6	0	0	9	2	21
s_39924	TTTGGACTAAATGTTGCAAG	NM_006620	HBS1L	135	69	75	90	0	0	22	5	38
s_65602	TGCCAGGTTCTTTTTCTGAT	NM_175055	HIST3H2BB	435	356	57	2723	0	1	3	0	4
s_55115	CGGAGCTCTCGCGAGAATTG	NM_025103	IFT74	787	442	443	1	0	1	6	0	4115
s_61524	ACTGTCCAATTCGAAATGAC	NM_144701	IL23R	600	416	66	88	53	2	1	0	0
s_27280	GGGACCGTTCCGACAGGATT	NM_001287442	JADE1	279	104	121	2	4	0	3	0	2623
s_50720	CTGGCCGCACGTACGATACC	NM_020242	KIF15	727	242	51	6208	0	0	4	1	2
s_61218	CTCTACGATCTGAAACATAA	NM_144507	KLK8	1016	442	29	55926	0	0	25	1	35
s_45997	GATTATCTCTGAGGTGTGTT	NM_015848	KRT76	440	129	103	0	1	0	1	39	806
s_53901	TTCGCAGGAGCTCCAGTCCG	NM_024099	LBHD1	226	144	83	18	0	0	33049	69	92
s_36341	TGTGCTTTCAGTAAGTTTTT	NM_004987	LIMS1	663	251	151	4	0	0	4978	2	15
s_30619	AGGGGGCTCTCTCTCGGGCC	NM_002334	LRP4	355	234	15	2	0	0	5418	6	9
s_41928	TGAAACCTTCGTCGGTCTCC	NM_012321	LSM4	646	409	44	0	90	0	335	1	1
s_33620	ACATCCTCCCCGCGGCCACA	NM_003682	MADD	806	430	65	43	0	0	6	2	9
s_18729	GCAAGCCCCTGGATGAATGA	NM_001198618	MAP7	656	411	161	54	0	0	26	33	73
s_69401	TGCACCTCTGCCCTTCCATC	NM_203377	MB	1816	900	132	8	0	0	8	1	23
s_60248	AGTTCCGTGGCACTATAGCC	NM_133640	MED22	139	72	19	29	0	0	5	10	36
s_40402	TTCGGGAATGCCCGAGGCAC	NM_006838	METAP2	253	249	29	92	0	0	12	1594	9
s_50421	AAGCTATAAAGAGCCACGTT	NM_019852	METTL3	275	147	62	43846	0	0	11	2	32
s_25866	AGATACAGAATTGTGCCTTT	NM_001282667	MICAL2	239	177	109	6339	0	0	1	1	6
s_25864	GGGACACTTCACCCAGCAAG	NM_001282665	MICAL2	320	99	59	79	0	0	2	5	7
s_27727	TTACAGGCATGCGCCACCCC	NM_001289160	MICB	498	248	137	1	0	0	8732	6	35
s_35876	AGGTCTGGACCCTCCGAGCA	NM_004771	MMP20	227	240	393	2	3	0	5	0	3839
s_36134	TTTTGCTTTTGTCGTGCTGG	NM_004891	MRPL33	1041	351	93	0	62	7	1	0	550
s_18904	TGAAGTAAATCTGACTGAAT	NM_001198950	MYO16	250	233	38	5	0	0	7	3	39
s_44867	CGCCTACCCGCGAGCCAACC	NM_015111	N4BP3	637	771	172	11	0	0	32	4	66
s_54826	CCCGTCTACCAGTCTCACCA	NM_024865	NANOG	1676	863	178	1	0	0	6627	12	14
s_37137	TCCCCTGCTGAGTGTGCAAG	NM_005337	NCKAP1L	338	476	36	0	22	0	228	143	1
s_45557	TCGTTCCTGCTTCAACTTTC	NM_015469	NIPSNAP3A	612	240	133	17	0	0	26266	38	140
s_39420	GCCCTTTCGGGGTAATAGTC	NM_006392	NOP56	299	111	70	75	0	0	6	1416	34
s_35620	TTCAAGCCATCCTCCCACCT	NM_004646	NPHS1	383	161	16	31	0	0	74	2	11
s_12292	GCGGTCTTCTGATAATATAA	NM_001142483	NREP	72	59	132	741	179	0	12	0	18
s_52763	AGCGAAAGTCGCTTTGGCCC	NM_022072	NSUN3	604	241	7	6	0	0	8	2	24
s_63445	CGGAACAGATCAGGAGTCGC	NM_152729	NT5DC1	37	29	27	32	0	0	6	80	11
s_04579	AGATGTGCCCTTATTTCCCC	NM_001012758	NUDT17	267	93	22	184	0	0	47	26	130
s_31100	TACACTATTCTTGAAGTGTT	NM_002548	OR1D2	430	239	52	13	0	0	28	7	38
s_02811	AGGCGATTTCATGATAAAAT	NM_001004135	OR2A12	324	191	32	97	0	0	29	6	31
s_03616	GTCTGAGTAAATGGAGTCAT	NM_001005489	OR5B17	657	390	120	1	32	1	0	0	143
s_31112	TCCCCACCAAGCCCAAGAAT	NM_002553	ORC5	2920	1338	339	14	1	25	2	0	0
s_49874	TAATTCACAGGTCAAACAGC	NM_018916	PCDHGA3	495	131	16	132	0	0	4	592	16
s_28196	CTCCCTGGGACCCCGCACAC	NM_001291309	PCSK6	1183	1263	158	1	0	0	9	2	13
s_31227	AAGAAAAACAAGAAACTTGG	NM_002609	PDGFRB	366	294	316	221	0	0	3	1	2
s_31253	TGGGGGCAGCTGCCTTGGCT	NM_002620	PF4V1	262	66	102	1	0	0	1	1	1826
s_35142	GCCTGCGGCCCCCACCTTCT	NM_004426	PHC1	768	282	132	0	21	0	6041	19	20
s_20604	ACGGAGATGGGCGGGAGGGG	NM_001242307	PITRM1	192	107	7	3	27	0	0	1	2
s_47077	TTTCCACCCAAAGGTGCTCC	NM_016445	PLEK2	187	126	26	3	0	0	1421	1	7
s_65611	GGCTGCGAACTCCGGGCGCC	NM_175058	PLEKHA7	415	234	1	1	0	0	3726	6	10
s_16572	ATTCTCTGCAAAATACCGCC	NM_001172335	PLS3	240	99	76	125	0	0	11	2225	11
s_48081	CCGGCATGCTCCTCCTCCCC	NM_017761	PNRC2	1527	724	90	0	12	20	4	52	0
s_18216	ACTAGAAAAGAAGCCCGGGC	NM_001194938	POGZ	563	273	2	13	4	0	1	0	6
s_01038	GAATAGGTGCCTAGTCCAGT	NM_000446	PON1	769	373	9	24	0	0	52	8	111
s_31421	CTCTGGGCGGCCGGGCAGGG	NM_002699	POU3F1	65	17	1	40	0	0	2	1	4
s_66130	TCTGGTGCTCACAGTTGCCC	NM_177952	PPM1A	605	271	249	1	1	0	1	0	1194
s_00699	GGCACTGAGTAAGGTGCCCA	NM_000310	PPT1	244	132	428	5	0	0	12	2	9367
s_19829	CGGAGCCAGACGCCTGTATT	NM_001204103	PPT2	373	207	31	55	0	0	23	2070	11
s_09261	AGTGTATCCCTCATTTCTTC	NM_001110213	PRH2	1269	682	179	50	0	0	120	17	197
s_14822	TTTTCAAAGGGCAAGCAGTT	NM_001163558	PRL	193	118	64	23639	0	0	6	1	18
s_31690	GCACGACACCCGCTACCTTT	NM_002812	PSMD8	643	380	62	15	0	0	22	17	65
s_48479	TCTATACACCCGATTTGCCT	NM_017952	PTCD3	1187	742	78	14	0	0	13	3	32
s_59410	GCGGTGGTCCGTGGGTAGCG	NM_080422	PTPN2	91	48	15	3	2	0	2	0	1085
s_55535	CAGATGTAGGAAGATTGAGA	NM_030667	PTPRO	68	41	170	8	0	0	14429	20	1659
s_59987	CCCTGCCCCCGACCCGGCGG	NM_130853	PTPRS	620	214	66	2540	0	0	1	1	3
s_25052	TTTTCTAGAGTTCACGATCT	NM_001278667	RAB23	1145	429	50	20	0	0	51	1	127
s_56569	AATTGTGGCTTAGAAAAGTT	NM_032144	RAB6C	449	129	98	4	0	0	15	2	27
s_60227	ACGCCACCCGCGGCCACATT	NM_133629	RAD51D	412	244	52	11	0	1	42	0	12
s_14144	CCCTTAACACCGAGCTAAAC	NM_001146699	RBM19	1057	324	154	2	0	0	7	3	19
s_18849	GGTGGAAACGTCTGTAACCT	NM_001198843	RBM4	196	89	100	7	0	0	2	317	2
s_31934	AAGCATACAGTGGTGTCTTG	NM_002922	RGS1	661	388	21	35	0	0	47	2	83
s_20756	CAGTCGCTCTTGGGGCCACA	NM_001242581	RIN2	931	326	117	1	0	0	1888	2	3
s_62519	AGAAAAAAACTGATTCCGGC	NM_152267	RNF185	262	99	15	21	0	0	50	11	112
s_50196	AAGCTTGAGCCACAGTTCTG	NM_019062	RNF186	410	150	55	12	0	0	30335	46	84
s_50411	TGGCTGCGCTGAGCAAACAG	NM_019845	RPRM	738	399	60	6	0	36	13972	0	31
s_51346	ACACACACAGGCAGCAGCTG	NM_020769	RTL9	343	137	86	3549	474	0	2	0	3
s_69682	GGAACCAAGAGGGTGGGCTA	NM_206900	RTN2	173	172	0	15	6	0	12458	35	34
s_24417	TTTTTGGACACTGTTATGAT	NM_001277185	SAMD3	669	453	70	20	0	0	28	5	30
s_26708	ACACACACACACACACACAG	NM_001286408	SCML4	1456	825	308	1	44	0	1988	0	3
s_68630	GAGGCGCATGCGCGGCATCC	NM_198597	SEC24C	90	49	59	3	0	0	5540	19	25
s_32133	GGACCCGGAATCAGCCTCAA	NM_003009	SELENOW	180	76	83	58	0	0	121	26	268
s_27944	CTCCCAGTATCCCTCCTCCC	NM_001290060	SEMA3B	397	272	216	117	8	0	4	0	29
s_19465	TTCTGCCCAGGGACGACTCA	NM_001199934	SESN1	362	134	117	51	0	0	103	19	203
s_32177	GTAGCAGTTGCAGCGCCCCC	NM_003025	SH3GL1	590	448	14	55	0	0	18	6	31
s_11270	CCAACCAGCGCGCAGAGCCC	NM_001135053	SIGIRR	904	597	150	22	0	0	47201	25	143
s_58535	AGTAAACTGTCATGACAATC	NM_033438	SLAMF9	215	97	39	3	4	0	10	0	7
s_04397	ACAGCCAAACCCTATCAACT	NM_001011554	SLC13A3	951	416	69	1	1	0	3	0	882
s_09872	CCGTCCAGCTGTCCTGCCCT	NM_001126122	SLC25A19	588	388	76	1	0	0	2442	1	6
s_00231	TCTGCTGATCAAAGTCTCAA	NM_000111	SLC26A3	1913	819	190	221	0	0	7	3044	35
s_27321	CCCTAGGAAGGGGACTGACC	NM_001287589	SLC50A1	127	35	23	100	0	0	15	5	35
s_35914	TCCAACGGCTGCTAAGATGC	NM_004787	SLIT2	612	512	32386	158	9	5	9	0	0
s_17794	TCGGCTGGGCTGTTGGAAGA	NM_001190821	SMAD7	364	123	39	145	0	0	12	6	28
s_00781	ATCAACTCCAGCCGCCTGCC	NM_000345	SNCA	843	378	106	18	68	0	13	0	11
s_42511	GGTTGAGGAGCCGCGATTGG	NM_013346	SNX12	344	110	101	24	146	0	1	0	6
s_18955	TGGGAGGCTTGGTATCCGAC	NM_001199012	STPG1	123	144	49	4	0	0	15	3	37
s_44395	GGCCACCTCGTGCGCGACGG	NM_014884	SUGP2	106	60	14	1	0	0	1536	1	6
s_08657	GAGGGACACCGGCTCTGGCT	NM_001099755	SYBU	625	337	80	11	0	0	9797	3	26
s_55621	TTCGGGAAGACGAGGGGGCT	NM_030786	SYNC	166	114	349	0	5	0	3	1	4900
s_62764	AGTCATCTTTTCTTGCCGCA	NM_152380	TBX15	574	296	110	70	0	0	33	8	78
s_18317	TGATCAACAATACCGCCCAT	NM_001195141	TCOF1	852	478	51	38	0	0	8	10	21
s_48013	GAGGTAGATCACCCTTTCTG	NM_017728	TMEM104	214	215	173	0	1	0	11	3	2516
s_47102	CAAGCCGGACCACGTGAGCT	NM_016462	TMEM14C	212	224	221	388	0	0	71	122	132
s_20070	TTGACCTTTGTCTTATTTCT	NM_001204848	TNFAIP8L2-SCNM1	2080	955	146	5	3	0	9	0	18
s_58464	TCGTCCCACCGTCGGCAAAC	NM_033396	TNKS1BP1	828	253	61	31	0	0	12	133	27
s_13140	AGTGGGGCTCATCACATAAC	NM_001145030	TOPAZ1	1841	615	70	1	0	0	313	1	3
s_22982	TGTGCTTAGTCCCATTTTAC	NM_001258321	TP53I11	1454	719	423	0	1	0	1	3	451
s_17907	CCTTTCTCCCGTCTGTACGC	NM_001191035	TRIQK	282	69	78	52	0	0	37	11	76
s_58805	GCCTGGGGTGCTCTAGGGAC	NM_052869	TTYH2	46	48	90	849	0	0	211	101	543
s_69457	GGGGGGGCTCATTTCCAGAG	NM_203412	UBL4B	124	60	285	2	2	0	6	0	2804
s_50507	AGCCTACCCGCCACCCTGAA	NM_020120	UGGT1	1082	487	175	23	0	0	19	3	55
s_55290	TGCTCCACCCCGTCACGCCC	NM_025218	ULBP1	969	448	158	23	0	44	2	0	2
s_69525	ACACAAGAGAAACTGAGTGA	NM_203494	USP50	361	179	56	104	0	0	16	3	70
s_37823	CGTTCGTTCGACAGCTCTTG	NM_005638	VAMP7	449	212	49	4	0	0	9	2	28
s_67199	GGAAGGCAGGGTGCTCTAGT	NM_181880	VCY1B	1131	396	117	25895	0	0	9	2	20
s_39718	CCTGCCTTTCATTTTTTTTT	NM_006530	YEATS4	1949	872	90	391	0	0	259	131	524
s_51550	CTCTCGCCGCCTCTCCCCCC	NM_020861	ZBTB2	515	272	18	209	0	0	5	444	7
s_69338	AGTCGGGCGGGAAGGGCGTC	NM_203303	ZCCHC13	90	43	21	89	0	0	23	9	57
s_22844	AGAGAACGACTCAGCCGTTT	NM_001258008	ZCWPW1	324	249	82	17	0	0	5	2	3
s_65103	CTCCCGAGAGCGCGTCCAGG	NM_173570	ZDHHC23	359	321	124	369	0	0	32	7	94
s_16946	AGGAACCAAAGCGAGCCCCT	NM_001174094	ZEB1	920	514	188	1	1	0	2	0	1500
s_09239	CTGGTGTTGTTACTAAACAA	NM_001109809	ZFP57	186	42	29	4629	0	0	4	1	5
s_65531	GACCCCTGGGCTCTGATGGC	NM_174929	ZMIZ2	168	212	48	5	0	0	9	2	25
s_69254	CTTTTCCTTCTCAACTAACG	NM_201599	ZMYM3	195	215	21	37	0	0	2	498	6
s_09146	TTCACCGCGCCTGCACCTTG	NM_001105537	ZNF142	300	346	101	41	0	0	13	2	31
s_40996	AGACTGGCGGCGAAAATGTG	NM_007149	ZNF184	224	120	85	13	0	0	34651	16	47
s_43677	AAAGGCGACCATTTGTATCC	NM_014519	ZNF232	806	396	76	1	0	0	2	1	4
s_52059	AGCACACCTTCTGTCATTCA	NM_021148	ZNF273	429	247	54	4	0	0	11	3	29
s_21027	ACATTTATCAAAGGTCTCCA	NM_001242924	ZNF410	326	109	9	2	0	0	3278	1	7
s_44447	GCCATGAGAGCCAGACAACT	NM_014910	ZNF507	636	375	83	2	0	0	4187	3	13
s_11687	GCTGCTGTAGCCCGGAACTG	NM_001136036	ZNF692	201	84	51	1	0	0	2	1	5
s_58779	TTAGGCTATGGCTGCGATAA	NM_052857	ZNF830	153	272	238	3	0	0	955	3	2164
s_20715	ATGTCTGAGGGTGGGCTCGA	NM_001242488	ZSWIM8	81	74	85	235	0	0	15	2117	16

## Sheet: 4
sgRNA	sgRNA_seq	nm	symbol	PB0	V0	PB2	PB1	PB3	PB4	V1	V2	V3
s_53672	CCCTAACGCCCTCCAGCTCC	NM_023928	AACS	766	316	81	63	32	0	1	0	0
s_63698	CTCAGAGGAATGAGGTCGGC	NM_152924	ABHD2	221	122	0	3	0	0	1412	1	4
s_64505	CTCCCAGTCTCACCGCACCC	NM_170776	ADGRG3	465	215	78	0	0	0	866	1	3
s_08969	AGAGGGGACCTGTTTGATTA	NM_001102470	ADH6	759	299	15	1	0	0	4	0	14
s_00039	TTTCTGTCACTCAGCCCTGG	NM_000030	AGXT	282	107	1	0	0	0	1	576	1
s_56250	GGATCAGGACATGGTTGAAG	NM_031900	AGXT2	442	249	39	1	0	0	1678	0	3
s_45508	CACCCGCCCCGTTCAGGTAG	NM_015446	AHCTF1	190	154	190	14	1	2	0	0	0
s_14081	AGCTTATGGCTGCTGGGCAC	NM_001146288	AIFM3	40	76	0	2967	595	0	2	0	23
s_36728	CTTTATCCATTGATCCTGCA	NM_005163	AKT1	1316	450	45	36	31	11	0	0	0
s_37413	AAGTCTGGCTCTTCAAACTG	NM_005465	AKT3	1034	733	105	0	17	0	13	0	3
s_28993	GCCAGCAGGTCAAGCCTGAT	NM_001633	AMBP	566	438	38	2	0	0	1	0	6
s_24472	AGGGCGGGTGCGCCACCACG	NM_001277333	ANKRD62	409	343	97	0	0	0	496	1	1
s_26861	AAAAATTCCTTCCAAAATGC	NM_001286616	ANO4	835	350	57	0	0	0	6	2	4
s_02359	AGCTGTCATAGTTGCTGCCT	NM_001001666	ANO7	521	233	60	1	0	0	424	0	1
s_29013	CACATAATCCCTGCCCCACT	NM_001643	APOA2	2678	1168	191	14	69	0	3	0	0
s_65639	TCCCCACAGGCATAACTTCC	NM_175069	APTX	1897	829	170	6	24	0	1	0	0
s_00070	AGTAACCTAACTCTGAGTCT	NM_000045	ARG1	307	205	38	1	0	0	241	0	2
s_21479	TTTGCTTCCTTCGGGCATTC	NM_001244364	ARHGEF28	559	212	60	0	0	0	1370	1	16
s_05337	CTTGTGTGTTTGCCTCAATG	NM_001025068	ARPP21	1147	484	140	10	0	0	0	1	1
s_29078	TCTCCGCGCATCCGCCCAAT	NM_001670	ARVCF	2288	924	234	0	1	0	137	0	1
s_68229	CCTTCTCTCCTCCTTACCCC	NM_198243	ASB7	1391	745	151	14	1	2	0	0	0
s_50967	GGCACCTGCGCTCGCAGTGC	NM_020437	ASPHD2	123	66	130	2	37	0	0	0	378
s_05541	CCATCATCCTGACCTTTTCA	NM_001030287	ATF3	2182	1195	169	0	0	78	0	8	1
s_01590	CCCTACACACTTGAGCTTTT	NM_000706	AVPR1A	673	300	54	1	0	0	677	0	2
s_56214	CTTGGATGTGGTGCTAGAAG	NM_031885	BBS2	293	107	66	1	0	0	5	0	7
s_05296	GCGCCCGGAGGCCGCACTGC	NM_001024808	BCL7A	213	172	2	0	0	0	1	26	2
s_19154	CTACACGGCAGGCGCCTTTC	NM_001199323	BLOC1S5	901	333	108	13	16453	139	0	0	0
s_29185	GGCCAGGTGCGTCTGAGTCC	NM_001718	BMP6	511	242	23	6	0	0	2	0	1
s_57977	TTCCCCAAGTCCACCCTGAC	NM_033030	BOLL	835	487	150	1	0	0	1	0	413
s_13791	TGAAATTCTCAGAGCCCTTT	NM_001145784	BORCS8	2361	1033	308	2	0	0	106	0	1
s_41398	ACTACATGTCCCGGCCCCGC	NM_007371	BRD3	194	169	14	1	0	0	700	0	2
s_18640	CTTATTTCTCAGCTGTTACT	NM_001197238	BTN2A2	1010	377	108	5275	0	0	4	0	6
s_08875	CCCAGTTCTCAGATGGTTCT	NM_001101339	C12orf77	1640	1072	90	458	0	0	6	0	10
s_16898	TCTCTCCTTTCGCTGTCCAC	NM_001173978	C14orf178	917	431	114	1	1	0	0	0	1
s_61797	GCGGGTTCCATCGCGCCAGA	NM_145055	C18orf25	55	21	0	66	0	0	1	488	2
s_05855	AAGCTTTTAGTTGGGCATCT	NM_001035005	C18orf32	933	405	209	1	0	0	523	0	4
s_68103	GGCCCGGCACGTTCCCAAGC	NM_198077	C1orf52	766	295	110	135	0	0	751	0	3
s_13851	TGACTATTCACACAAGAGCA	NM_001145903	C2	404	217	63	2	0	0	1	0	7
s_63021	CTATTTTGGGCAATTTCCTG	NM_152504	C20orf196	628	392	7	0	0	19	1	5	0
s_65271	AGGGGATCCTAAACCTCTCC	NM_173687	C8orf31	1089	489	133	2	0	0	5	0	17
s_06460	ATGACCCTGCCTCCTTTGTT	NM_001040411	C9orf131	1982	1123	68	54	18	62	0	0	0
s_23998	TCAATAAGCCAGAGGTCACT	NM_001271829	C9orf92	1195	680	69	29	0	0	1	0	1
s_56238	CTGGTCAGACTCTAGGGTTG	NM_031896	CACNG7	408	337	89	44	0	0	3	0	11
s_18866	TTGAACCTGGAAACTTAGAG	NM_001198868	CAPN1	132	84	95	0	48	0	0	219	14
s_36782	GTAAAAGGCAGAGCAGTCCC	NM_005186	CAPN1	148	53	11	0	0	0	2988	1	6
s_56928	AAGTTAATTTGGAAAGGAGC	NM_032357	CCDC115	855	308	0	1	0	0	1318	6	7
s_12806	CTAGAGTTCCATTGGCAGTT	NM_001143980	CCDC154	813	564	23	0	0	36	8	0	12
s_06830	ACTCTATGCTGTGTACAAGA	NM_001042784	CCDC158	249	134	62	1	0	0	1608	0	1
s_67264	ACATCTGCCCACAGGTTCTG	NM_182496	CCDC38	775	365	80	1	0	0	0	8	2
s_48706	CCAATCCCCGCCTATCAAGC	NM_018074	CCDC94	303	158	73	0	51	0	1	0	7
s_29322	CTTGGAATTTGTGGGCACCA	NM_001774	CD37	849	353	66	2	0	0	3	0	1
s_34198	CCCTGCGTCCCCACACGCCT	NM_003948	CDKL2	1006	477	318	0	1	0	2	0	1286
s_59296	GGCTCTTCCGCCAGCACCGG	NM_058197	CDKN2A	275	212	47	0	53	0	230	1	0
s_39913	CCCCTCTAAGACGCAGCAAT	NM_006614	CHL1	1180	524	119	1	0	0	81	2	0
s_36111	ACTGCTTGACCGAGGGGCTC	NM_004882	CIR1	265	86	23	1	0	0	1243	10	0
s_12968	GCCGAGTTCAGCGGAATTGC	NM_001144885	CITED1	421	237	44	12669	0	0	5	0	8
s_22010	TCTGGCTGGGGGCTTTTTTC	NM_001255988	COLEC11	373	220	24	2	0	0	315	0	1
s_10528	CGCTCCAGCCTGGGCTGTAC	NM_001129885	CPSF4L	106	54	85	3398	0	0	2	0	3
s_22806	TTCTAATGTAGGCCCTTTTG	NM_001257966	CRB1	1024	444	107	43	0	11	1	0	0
s_64733	GGGGCGGGGTTGGTGAGAAC	NM_172377	CTAG2	485	217	68	0	0	0	2	1	1
s_20469	CAGGGTTTTGCGCGCGGGGG	NM_001207066	CXADR	63	51	0	3	0	0	3394	4	10
s_50832	CAGTATGCATACTTATTTCA	NM_020364	DAZ3	2127	1181	252	0	1	14	3	0	0
s_18606	TTCTAGCACTGGTCTGAGCC	NM_001197139	DBNDD2	603	366	112	2	0	0	2	0	5
s_10536	ACTTCTGGCTTTATTTCAGG	NM_001129889	DCT	1112	585	88	0	0	1	305	0	1
s_26187	TAACCTCCAGGCCTGTCCCC	NM_001283012	DEPTOR	1739	966	111	72	0	1	0	0	1
s_34445	TTAGCCTCCTTGGATAATTT	NM_004080	DGKB	1504	671	215	9165	0	0	5	0	9
s_09548	CAGTTCCCAAAACAGCATCC	NM_001114138	DMTN	192	67	37	0	0	0	1660	1	5
s_33130	CCGGTTCGTCCCTGTACTCT	NM_003462	DNALI1	435	157	32	0	0	0	103	4	1
s_53033	AGGCCAGGCAGGGAACTAGT	NM_022357	DPEP3	912	471	157	0	7	0	1	0	1
s_45692	CCTACAAGTATGAACAAAGC	NM_015548	DST	527	221	55	1	0	0	1	0	1
s_18898	GGTTCATACTTTTGTTTTCT	NM_001198944	DTNA	1815	921	114	0	17	100	11	0	0
s_18888	AAAGGAGATGCTTTCATTGA	NM_001198940	DTNA	678	424	153	0	0	0	1269	5	1
s_45615	TCAACTAAATTCTTAAGTCC	NM_015507	EGFL6	520	311	51	0	0	0	3	1	1
s_38154	GAGGGCGTCCTCTTGACTCT	NM_005801	EIF1	442	229	55	6	0	1	3	0	0
s_29773	CATTGCCTGTTCATATGTTT	NM_001968	EIF4E	1829	1004	128	3	1	0	0	0	1
s_41437	AACCTGGACTTCCAATTAGC	NM_012081	ELL2	960	424	116	832	0	0	1	0	1
s_54532	GATTGGGTGGGTCACCTTGC	NM_024712	ELMO3	227	137	7	4394	0	0	0	1	3
s_21049	TGAGCCCGTCGTAGGAGAGC	NM_001242948	EPDR1	19	37	28	117	0	0	10	0	19
s_13578	CACCTATTAAATGAGACTAA	NM_001145464	EXOG	253	154	13	2	0	0	4	0	5
s_28662	GGGGTGACAGCACTTCCCCA	NM_001445	FABP6	429	219	14	2	0	0	2	0	1
s_06480	ATCTCCAGGGCCCATGTGTC	NM_001040442	FABP6	770	414	44	0	29	1	0	0	4
s_05907	GTCTTACCTGCCAAAAAGAA	NM_001037163	FAM220A	272	158	59	1	1	0	0	0	131
s_27446	GGCCTCCCCAGTTGGCTGTT	NM_001288634	FAM222B	343	110	63	1	0	0	2	0	4
s_27412	CCTAGAACCCTGACTCTCTT	NM_001288587	FAM83A	2638	1480	110	69	0	0	141	0	1
s_66434	CCCCACCTGTCTGCCTGTGT	NM_178468	FAM83C	2157	1271	196	0	0	0	126	1	1
s_10270	CCCGCATATGTGCGGGTGAC	NM_001128165	FBLN7	82	27	14	0	5	7	0	0	5
s_24464	CCAATCAGCAGCCGAGCCGT	NM_001277314	FMN1	1641	808	178	1	0	1	0	1	0
s_15121	AGCAGTTCAACTTCCTATTA	NM_001164615	FZD6	1498	578	195	2	0	0	6	0	22
s_06036	CCGGTTCAGGCTTCCATCTG	NM_001037814	GAB4	370	219	32	0	7	1	3	0	0
s_10147	AATGGGCTCACCTTAAAATC	NM_001127644	GABRA1	493	248	42	0	9	0	1210	0	3
s_36069	CCAGTGGAGGCAGAAGGCCT	NM_004861	GAL3ST1	576	243	111	0	1	0	1538	0	11
s_20681	TTGCCCACCCTCCCTGAATG	NM_001242405	GHR	1786	762	161	2	0	0	2526	0	146
s_45739	GTTGGAAGAGGGCGGGGCCG	NM_015575	GIGYF2	15	66	28	0	0	0	319	2	1
s_47888	GCCAGCGTGTTTGCCTTCTA	NM_017655	GIPC2	840	355	39	1	35	35	0	0	0
s_56000	AAAAAACAACGCTGTTCTGG	NM_031302	GLT8D2	578	226	144	0	0	0	3375	2	14
s_30012	CTGAGCTTTGCTGAGACTTA	NM_002075	GNB3	985	508	174	2119	0	0	1	0	2
s_16276	GGAGGGAGGAGGCGGACGCC	NM_001170880	GPR137	148	52	50	25362	0	0	12	0	18
s_52113	CCAGGTCTGGGTCCCCTCTT	NM_021180	GRHL3	236	156	7	2	0	0	6	0	9
s_07667	ATTGATAGACCCTCATGAAA	NM_001080516	GRXCR2	615	316	16	0	0	0	865	2	2
s_65024	TTGTGGGATGGATTGCTGGC	NM_173537	GTF2IRD2	448	219	40	38	0	0	1	0	1
s_66369	CTGGTTCTCCCTCCTCCCTG	NM_178425	HDAC9	829	443	96	1	0	0	1	0	401
s_60689	AGAGATTGATCAGTAGCACA	NM_138574	HDGFL1	458	165	81	2	0	0	4	0	2099
s_68149	GCTGGTTGCACAAGATAAAA	NM_198151	HEPACAM2	1701	625	228	1	0	0	1	0	2577
s_57342	AGAAGACGAAACCAATGGAA	NM_032593	HINT2	522	334	159	0	91	42	0	0	1
s_33298	GGACCAATCCAAGAAGGGCG	NM_003537	HIST1H3B	220	146	0	41	0	0	4	6	12
s_08217	CGCTCTCGCCCTCAGGGCCC	NM_001098208	HNRNPF	291	176	36	0	0	0	1410	1	6
s_49976	TTGTGATAGAAGTTTATGAG	NM_018952	HOXB6	191	112	46	0	0	0	1544	1	3
s_60284	CCAGAGCCCCCTGTCCCTGC	NM_134421	HPCAL1	1054	619	30	17	26	0	5	0	0
s_46771	CTTTGGCCCCTCCCAATTTC	NM_016257	HPCAL4	726	263	41	2	0	0	4	0	4
s_52988	AAATGATGCTTCTCATATTC	NM_022304	HRH2	1101	579	151	6	91	0	2	0	0
s_63942	ACGCTCCTCACTTTCCAGAC	NM_153281	HYAL1	1414	710	220	3	0	0	6	0	15
s_11661	GGCGTTGACCTCACCTTGCT	NM_001136020	ICA1	555	339	94	4151	0	0	2	0	5
s_08479	GAGACCGCACCACCCGCCTC	NM_001099223	IFT74	1072	468	128	1	51	0	0	0	6
s_04815	TCAGCCCTTTCACTCAGCCG	NM_001014336	IL31	490	195	70	0	6	0	0	31	2
s_64793	TCCAACCTCATTTTTTCATG	NM_173170	IL36RN	1121	472	92	0	0	0	28	1	1
s_01381	GTTGTGTCTTGCCATGCTAA	NM_000600	IL6	723	378	2547	12	0	1	0	0	11
s_30294	CCCTCCCCCACATCCCTGGC	NM_002191	INHA	1790	604	128	45	0	0	72	0	1
s_41568	GCCGACCCGGAGGCGGGCTT	NM_012141	INTS6	123	43	64	8565	0	0	1	0	4
s_13364	GAAACTCCACGTATTGCGTA	NM_001145258	IRAK4	262	85	37	2	0	0	7	0	12
s_25016	TCACCTACCTGCGGTGGCGC	NM_001278634	IRX4	1400	517	155	47	22	79	0	0	0
s_27279	GGAATGTGGAATGTTGACCG	NM_001287442	JADE1	98	66	2	252	0	0	1	0	1
s_51929	TAATCTCTTTTAATGGAGTC	NM_021078	KAT2A	651	225	137	2	29	1	0	0	0
s_44352	ACAGGCCTCTCCGCCTCTCC	NM_014867	KBTBD11	1055	471	90	0	4	29	0	0	13
s_43916	CTCATAGGCTGAGCACACTG	NM_014663	KDM4A	171	134	0	1	0	0	601	1	1
s_20030	CTGGTACTGGACTTGTTGAA	NM_001204517	KIFAP3	890	533	160	3	0	0	440	1	0
s_30492	CCATGCCAGAAGAGAGCAGC	NM_002275	KRT15	166	195	206	1	1	0	0	0	438
s_66920	TAGTAGGTGTGGCAAATCAC	NM_181615	KRTAP20-1	191	78	106	0	1	0	3	0	977
s_10383	AAGGTTTACCACATGTCTCT	NM_001128598	KRTAP25-1	305	211	29	0	31	0	22	3	0
s_50238	ACTCAGTCGGGGGGCAGCAA	NM_019079	L1TD1	67	75	112	0	0	0	2219	2	3
s_48395	CATCTTTCCAGTCTCTAAAC	NM_017907	LAMTOR1	444	179	2	27	0	0	0	351	3
s_02590	CTCCACAGCCCGGGATACCC	NM_001002257	LCLAT1	876	421	195	0	26	26	0	0	170
s_37657	TCCAGTCACCCCAACCCAGT	NM_005565	LCP2	1175	524	59	0	37	0	4	0	1
s_51787	CTAGATAGGGCAAGTCTGTC	NM_020997	LEFTY1	254	82	10	0	0	0	975	1	1
s_12754	TCTGTAAAACGGGATCAAAT	NM_001143944	LEMD2	304	236	47	264	0	0	1	0	1
s_69038	CGTCCGGACCTGCAGCTGTC	NM_199340	LRRC37A3	448	267	40	0	40	0	240	1	0
s_61339	ATTAAGCTGTGAAAAGTAGA	NM_144620	LRRC39	410	262	33	0	1	0	1	0	92
s_02705	AGCCCAGCAGCATGTCTACT	NM_001003693	LY6G6F	1012	448	127	4	0	0	12	0	15
s_04793	CTTTCCGTGCGGAGTCTCCC	NM_001013837	MAD1L1	1221	543	105	12	50	54	0	0	0
s_57203	TCTCCCGCAGCCCGAACTCA	NM_032514	MAP1LC3A	1041	726	65	4	35	0	0	0	17
s_18028	CTGCCCTACTTAGCATACAC	NM_001193349	MEF2C	3271	1498	183	36	1	0	0	0	14
s_18454	TCACTACAACCTCCAACTCC	NM_001195519	MICU1	1534	926	255	0	0	0	2	1	1400
s_41282	CCTGGCGCGGGATCTGCTGA	NM_007287	MME	160	625	70	1	0	0	3	0	761
s_18461	CGTGCTGTCGGCGCACTTTG	NM_001195522	MPC1L	752	419	33	1	2	0	0	0	3
s_46213	ACTCACTGAGCCAGGACTCC	NM_015971	MRPS7	246	189	34	1	0	0	152	0	1
s_64613	AACAGTGAGTGCTAGAGGCC	NM_172165	MSH5	307	146	40	1	0	0	1	0	318
s_64453	TCGCTCTCCTTGCAGCGGCG	NM_170721	MSI2	553	335	201	343	0	0	1	0	1
s_15534	CTGCGGAGCCTCTCCGCCCT	NM_001166262	MTIF3	558	376	91	1	0	0	5	0	3
s_08914	TGCTGGCTCTCTACTATCCC	NM_001101421	MYO1H	774	344	250	1	0	0	3	0	5
s_58706	GGGCAAAGGGCACCAGGAGG	NM_052818	N4BP2L1	135	45	7	71	0	0	6	0	8
s_00584	CGAGGCAGGCATTGGCAGAA	NM_000262	NAGA	30	78	16	0	0	0	460	3	2
s_13580	CATTTCCTGACATCTATTTT	NM_001145465	NANOGNB	970	415	158	1	0	0	189	0	1
s_52618	ATCAGCCATGTTAGAGAGCC	NM_021963	NAP1L2	1837	771	132	0	2	0	1	0	513
s_34581	CCTGAGCCTGGAAATCCATC	NM_004146	NDUFB7	1672	738	121	0	18	0	1	0	3
s_13230	TTTCAATCCCGAAAGGAGGT	NM_001145108	NELL2	280	170	15	0	14	0	145	0	1
s_38287	TCGGGAATGCATTTTAAATC	NM_005863	NET1	456	146	2	0	0	0	295	1	2
s_38286	ACCCAGCTTCACTCTCCTCC	NM_005863	NET1	1452	807	34	33	15	0	3	0	0
s_12103	GCCGAGGCGGGTGGATCACA	NM_001142275	NIPA1	257	114	44	0	0	0	680	11	3
s_19028	TCCACTCCACCGATGACGCA	NM_001199139	NLRC4	336	113	29	1799	0	150	0	0	1
s_06595	CTCTCAGTGCCTTGGAAGAC	NM_001042395	NM_001042395	4379	1845	554	22	130	0	1	0	0
s_07169	GACCAGCCGGCTTATTTAAT	NM_001077685	NM_001077685	1856	1069	188	0	17	0	1	0	86
s_08491	TTTTCAAACTGGGCCCATAC	NM_001099279	NM_001099279	1398	640	135	0	0	0	1	1	749
s_13985	TGGTGTTGCTGGGCGGGGCC	NM_001146114	NM_001146114	888	317	192	23	0	0	0	71	4
s_28038	CTTCCCTGATGACATATGAT	NM_001290231	NM_001290231	946	354	302	0	228	225	0	0	1
s_08568	AGGTGCAGGCAGAGCTACAG	NM_001099456	NPW	170	179	50	2	70421	14	0	0	0
s_02969	CACTTTCCTCATCTGTAAAA	NM_001004465	OR10H4	655	334	30	6	0	0	130	0	1
s_03088	AATCAGTTAGTGTCTATCCA	NM_001004699	OR2Z1	866	735	151	2	0	0	8	0	5
s_03104	TACCCATGTATTCTCCATCT	NM_001004704	OR4C6	3527	1695	250	13	1	0	0	0	55
s_03668	GACTGATCAAAAAATTGAGA	NM_001005515	OR5H15	314	244	74	0	0	0	3172	1	26
s_03353	AAGACCAGCGTGAGTGTTTC	NM_001005194	OR8A1	1122	549	87	116	1	0	0	0	2
s_02782	CTCAAAGACAGAGGTAGAGA	NM_001004058	OR8K5	1478	657	69	0	127	33	113	0	0
s_03482	CAAGCATTATGATCCTCTTT	NM_001005283	OR9Q2	2486	984	183	17	3	0	0	0	1
s_31126	GTAGCTGGCTGGAGCCCTCT	NM_002559	P2RX3	194	77	65	1	0	0	2	0	313
s_12384	TCGCCCCGCCACCGTTACCG	NM_001142595	P4HA1	477	276	166	1	1	0	322	0	0
s_36404	GTCAGGAGTCGTGGTTTTCA	NM_005017	PCYT1A	231	124	90	0	1	0	2	0	724
s_17924	TCGCTTGTCAGCAGAGCTGC	NM_001191056	PDE1C	1542	834	120	32	0	1	0	0	5
s_21511	TCATGTTATTTCACTCCTCT	NM_001244683	PDE3A	869	378	108	1	0	0	11	0	12
s_17825	AAACAAGCTCTTTCGATTAT	NM_001190892	PDYN	906	268	44	1	0	0	1	0	4
s_33983	AGGGGAGCCCCGGCATCCAA	NM_003847	PEX11A	222	173	14	0	0	0	4	1	3
s_18784	CCTAAGCGATAGCGTTTGCG	NM_001198773	PI4KB	617	416	212	5	100	0	4	0	0
s_31301	GTGAGCACCCACCCTACCGT	NM_002641	PIGA	425	219	121	2	0	0	1460	0	8
s_07795	CACCCACACGTCCTGCGGGC	NM_001080956	PLAGL1	1119	498	163	0	38	19	3	0	0
s_23278	TCCCAGGAAGGGCCCCGCGC	NM_001265594	PLEKHG5	988	376	41	16	66	2	0	0	0
s_05696	GTGGAATCTGCAATAGATGC	NM_001032392	PLGLB1	779	374	108	0	6	0	279	0	1
s_51225	TTAATGAAAGTGGTGCTTCC	NM_020709	PNMA8B	316	143	126	0	0	0	977	3	3
s_02066	CCCACAGGGACGCCAAAGTT	NM_000938	POLR2B	49	32	19	0	0	0	1160	1	2
s_25146	TCACAAACTCCAGGTCGCCT	NM_001278929	PPWD1	1273	661	138	0	17	8	0	0	7
s_08695	TCCACCCAGTTAATCCTGAT	NM_001099852	PRAMEF20	10054	4846	1282	0	1	1	14	0	0
s_08814	AGGTTAGGAGACACTCTTCT	NM_001100631	PRAMEF22	3655	1588	357	0	18	1	0	0	5
s_25690	TGTCTGTGCCCTGCCCCCAG	NM_001282483	PRKG2	1882	835	343	0	1	21	6	0	0
s_25686	GGATGAATGTGATTGGCTAG	NM_001282478	PRR23D2	859	380	35	2	54	13	0	0	0
s_35689	TCATGAATCTGCAGTGAATC	NM_004676	PRY	1104	789	157	0	0	2	535	0	1
s_31620	CCCTGTCACGTAGCCCTTCT	NM_002786	PSMA1	892	520	71	0	0	0	643	6	2
s_31627	GGGTGGTTGCTAGGGACGAT	NM_002790	PSMA5	607	200	75	25	0	0	0	204	7
s_38162	GCCCAGATCCCCTTTCGTTT	NM_005805	PSMD14	414	188	16	37	0	0	3	0	6
s_13992	CAAGGGAAATGCGGAACGTC	NM_001146155	PTGR2	509	213	28	0	0	0	3143	2	6
s_50589	TCTGGATTTGGTTTGATTCC	NM_020165	RAD18	1575	785	195	2	0	0	2	0	4
s_26586	CAGCAGTGGCGACCCTTTCC	NM_001286135	RBM4B	184	114	71	2	0	0	1	0	3
s_15560	GAAACCCGAGCGCGAGGGGG	NM_001166286	RGMA	257	91	1	1	0	0	1	0	1
s_61284	AGGGAAGGGTGGGCCTCACG	NM_144593	RHEBL1	402	212	87	310	2	0	46	0	0
s_08629	GCGTGGGAGGGGGAGTAGGA	NM_001099685	RHOXF2B	800	448	115	2291	2	0	0	0	1
s_52021	CCTCATCAGCAGACAGAAAG	NM_021133	RNASEL	1265	828	135	0	0	1	217	0	1
s_17942	CTCTAGGCCACGCCCTCACC	NM_001191324	RNF138	1128	514	83	0	86	0	11	0	1
s_65482	GGGTCTCTGGGTCCTGAACC	NM_174903	RNF151	156	48	62	1	5	0	5	0	0
s_19159	CTTTGAGACAGTCCCTAAGT	NM_001199342	RPL17	3126	1497	403	1	0	0	1	0	672
s_24010	AGTAGTCGTCGTTATCGTCA	NM_001271838	RSRC1	544	303	29	1	0	0	10	0	19
s_67204	ACAACCCACCACCTTCCTGT	NM_181885	RXFP4	159	284	169	1	0	0	1	0	2249
s_22237	ATAAATACGGGGTAAAATTC	NM_001256370	SAMSN1	299	105	7	2	0	0	1254	7	0
s_52232	TTGGTTCGCACCGCCCAGTG	NM_021237	SELENOK	287	74	107	1	0	0	0	1	2618
s_69968	CTGTGCTGTGTTCAAAAGTA	NM_207366	2014-09-01	228	75	56	0	0	0	610	39	189
s_11502	CCTGGAGCATGCACCAAATC	NM_001135697	SGCA	802	301	137	0	13	103	0	0	9
s_04114	TGGGAAGAAGGGAACTCTCA	NM_001009555	SH3D19	379	100	251	0	2	0	54	0	2431
s_62427	ACCCGCTTTGGCTGCAGGGC	NM_148918	SHMT1	375	168	27	1731	0	0	1	0	1
s_41402	GCAAGAAAAATGGGCGGAAC	NM_007373	SHOC2	116	71	20	2	0	0	1	0	1
s_23939	AAGAAGGGATCCTCAACCTC	NM_001271765	SLC16A5	768	300	34	0	0	0	1	1	2
s_42165	CTTGGGTTGGACTAGGGAAG	NM_012434	SLC17A5	217	120	77	31	11	0	0	20	0
s_47365	CCGCAATGGCCCGCAGACCC	NM_016609	SLC22A17	405	244	28	0	0	0	614	1	4
s_69583	ATTGTCTATAGCTATTTCCA	NM_205850	SLC24A5	141	118	50	0	0	0	2457	2	9
s_22345	AGGCCAAGCTGACGCACCCG	NM_001256534	SLC25A1	570	337	229	0	2	0	5	0	2964
s_41159	TCAAAGGCTGTCAGTCATCT	NM_007231	SLC6A14	1872	922	117	1	0	0	3	0	6
s_04298	GCTTAGCTTCTTGAGGCCCC	NM_001010898	SLC6A17	309	147	190	0	4	0	6	0	3738
s_23310	AACTGGACACCAAGAAATCC	NM_001267036	SLC7A8	682	459	158	1	0	0	1	0	1
s_11608	GCCCGCGGTTTCGCTTGAGT	NM_001135937	SMAD2	182	293	49	0	0	0	534	1	5
s_38370	GGTGAGGCCGCAGAGGCGGA	NM_005902	SMAD3	295	75	111	109	0	0	3	0	12
s_37486	TGGAGAAACGAGTTCGTGTC	NM_005496	SMC4	651	325	95	97	24	27	0	0	0
s_32331	GCAATCAGGCTGTTCACCTA	NM_003089	SNRNP70	124	165	11	1	0	0	1	0	4
s_62473	ATGAAAGTACGGGTCGCGAG	NM_152227	SNX5	525	361	66	60	22	0	0	0	1
s_16741	GCTGAGCAGCGGTGGCCTCC	NM_001172712	SP3	172	79	68	0	1	0	3	0	952
s_61956	CTGGTGGGGAGGTCATGTCC	NM_145248	SPACA7	36	78	74	0	1	0	1	0	267
s_21239	TTCTCTGGGACTTTATTTTA	NM_001243466	STARD13	1366	651	119	1	0	0	3	0	310
s_18719	TCTCTTGGATAACATTTGCA	NM_001198594	STON1-GTF2A1L	1609	844	202	0	19	0	49	0	1
s_66099	CAGATCACTCCAAGCTTGGC	NM_177552	SULT1A3	775	404	90	0	0	0	3962	1	25
s_08649	CACACTCTTGACTTCCTTAA	NM_001099746	SYBU	1453	637	142	51	0	27	0	0	3
s_42331	TATGTGTGTGTCTGGGTGTG	NM_013251	TAC3	125	37	23	0	0	0	966	1	2
s_11383	GAGCTCTGCGTATTCCAACC	NM_001135218	TAF12	857	287	22	14	0	0	38	0	16
s_07648	TTCCGCTTTCTCGCTTGTGT	NM_001080508	TBX18	1983	886	182	6	0	0	171	0	2
s_69777	CCATCAAGTCCTTGCATTGG	NM_207040	TCF12	1705	772	133	0	33	1	0	0	11
s_50025	ACTCACTTCTTGCTCAGTTT	NM_018975	TERF2IP	1573	742	318	65	22	0	1	0	0
s_32673	AGTCCCAGAGTTCCTCGCGC	NM_003252	TIAL1	473	240	175	0	0	0	5	2	2203
s_15038	AAGGCAGCAATCCAAAGCAA	NM_001164436	TMEM212	1117	532	85	90	0	0	1	162	0
s_33931	TGGGAGGGGCCTCACCAGCC	NM_003823	TNFRSF6B	142	105	102	2	0	0	1348	0	7
s_21766	GGGGAGGTCTTCTGAGCCAC	NM_001252290	TNFSF8	266	86	14	0	0	0	90	1	1
s_11530	GTCAGGGGCGTGGCTTAAAG	NM_001135730	TOM1	56	34	3	0	0	0	1286	1	4
s_44258	TGCTCTCCGCTCGCAGACTT	NM_014817	TRIL	1118	496	163	1	0	0	4	0	7
s_47896	AAAAATCCAGTTCCCTCACA	NM_017662	TRPM6	2900	424	82	0	15	13	0	0	5
s_01268	CTTTAATAATGTCAGTTTCC	NM_000549	TSHB	617	262	24	1	0	0	2	0	1
s_67570	TCAGTTTGGCAGTTCCCTAA	NM_182729	TXNRD1	143	26	60	0	0	0	7	3	11
s_51341	CAGACTGCGCGCCGCCGTCA	NM_020765	UBR4	137	114	8	1	0	0	547	0	5
s_40629	CTGCCTGCCCTGCCTCGCTG	NM_006952	UPK1B	601	328	182	0	0	0	1	1	1
s_04162	TGTCTTCTTATTGGCTACCA	NM_001009899	USF3	652	324	133	2	0	0	3	0	5
s_20621	TCGCGCACCTGATGAGTGGG	NM_001242326	USP17L25	2371	1278	369	7	0	0	2	0	1
s_21370	GGAGGAAAAGCACGCGAGTT	NM_001243759	USP2	255	141	69	18	0	0	6	0	10
s_69618	CAAGACCAGCCTCGCCAACA	NM_206824	VKORC1	322	177	214	0	0	0	2	1	2
s_20645	TCTGAAACAGCTAGGACTAC	NM_001242350	VNN2	1051	475	140	0	1	0	2	0	4
s_39978	GCGGCCCCGTGAGTTGGCCC	NM_006646	WASF3	87	66	24	0	0	44	1442	0	4
s_55144	ATTTACGCACGCGCCTTTGA	NM_025132	WDR19	811	421	15	1	0	0	1	0	5
s_59224	AGGCTCCAGGCGCGGCCAGG	NM_057168	WNT16	276	96	22	0	0	0	804	1	1
s_63623	GAGGCAGTGGCGCTGGCCTG	NM_152857	WTAP	170	67	10	2	0	0	5	0	8
s_08146	ACTCACTCCATGACCGGGCG	NM_001097604	XAGE1E	4894	2241	623	14	63	166	0	0	0
s_05044	TTAGCGCGGGAGCAGTTGCC	NM_001017964	YDJC	1183	494	78	0	53	0	16	0	14
s_44937	GTTGGTGAGGCTGCCCAGGT	NM_015144	ZCCHC14	771	333	37	0	64	0	3	0	1
s_46338	TGGCAGGTGGGCATGCAGCA	NM_016032	ZDHHC9	410	199	54	4	0	0	3	0	9
s_15982	TGACTGGCTTGTTTGCTAAG	NM_001168378	ZIC4	598	352	105	0	0	0	6	3	5
s_24578	GTAAAGCCATCCTCATGAGC	NM_001278158	ZNF205	1364	677	21	0	0	4	1	1	0
s_05556	GAAGATGTGGGAGGATGTGA	NM_001031623	ZNF451	159	92	1592	41	38	20	0	0	0
s_27205	CACACGGCGTGACGCGCGCT	NM_001287256	ZNF596	53	3	8	1	0	0	1	0	1
s_57466	CTCTACCTCAGGAGCCATGA	NM_032689	ZNF607	311	218	13	5414	0	0	4	0	6
s_52188	CCATCTCACAGAGGACTCCG	NM_021216	ZNF71	1062	748	101	7	0	36	1	0	0
s_61815	CCCAGCTACTCGGGAGGCTG	NM_145062	ZUFSP	641	329	125	0	1	1	3	0	0

## Sheet: 3
sgRNA	sgRNA_seq	nm	symbol	PB0	V0	PB2	PB1	PB3	PB4	V1	V2	V3
s_36831	GCTCGCTGCTCTCCGTGCCC	NM_005210	CRYGB	151	87	1165	0	3085555	19714	0	0	0
s_31197	AGTATCTCCGGGAACTTCTG	NM_002593	PCOLCE	553	464	1095	0	2594835	20932	0	0	0
s_66348	CCTTCCTTCTGACACCCACG	NM_178352	LCE1D	336	533	903	0	2415457	429	0	0	0
s_27550	TTAGCAAGAATACAGGCTTA	NM_001288804	HEPACAM2	245	471	829	0	2226458	324	0	0	0
s_53976	ACTCCCTGTCCGCGGCCACC	NM_024306	FA2H	682	390	170	0	479886	73	0	0	0
s_02121	ATGGAAAATGTGGGAGGGAG	NM_000961	PTGIS	27	11	127	0	348659	47	0	0	0
s_14693	ACGCGCCGCGAGCTCCCAGT	NM_001162505	TMEM189	550	341	269	0	125214	105	0	0	0
s_57611	CCTTCTCCGACCTGTTGTGA	NM_032801	JAM3	540	408	143	0	76021	7	0	0	0
s_03992	ATTAGTCGCGTGTGAGGTCA	NM_001008394	EID3	487	151	17	0	56545	3	0	0	0
s_64662	GCTGAGGCTTCCGTTTCTGG	NM_172231	SUGP1	120	69	57	0	51807	6	0	0	0
s_25785	TTGTGATGTGCTTAGTGAGA	NM_001282578	UBE2V1	444	384	13	0	30412	7	0	0	0
s_01271	TGTGCTGATCAAGTCCTTAA	NM_000550	TYRP1	274	117	916	0	29726	40741	0	0	0
s_47563	AGTGTGGGGAATTTCCTGGG	NM_017433	MYO3A	90	24	45	0	29469	4	0	0	0
s_33670	CTAGGGGCACATTGCCCAGT	NM_003708	RDH16	167	154	12	0	24479	5	0	0	0
s_42156	AGAGAAGTCCACATTTTGAT	NM_012431	SEMA3E	1334	731	202	0	16523	2	0	0	0
s_01097	AAAGTGTAGTTCGCGTGTGT	NM_000476	AK1	339	60	42	0	15431	3	0	0	0
s_33415	GGCTCCTGTTCCGCCATTGC	NM_003588	CUL4B	258	132	27	1	12815	0	0	0	0
s_64825	GGAACTCGCAGCTTTAGCCC	NM_173209	TGIF1	115	61	30	0	11580	2	0	0	0
s_07836	AGAGATTTGTTCCCGGGGGG	NM_001081637	LILRB1	108	79	3	0	11371	90	0	0	0
s_27152	GTAATTTTGAGCTGTTATTC	NM_001287061	RABGEF1	276	175	20	0	9904	1	0	0	0
s_19034	TTTTTACCATGAGCACATAC	NM_001199142	EIF3C	804	516	25	0	8758	1	0	0	0
s_21942	AGCTCAGGCATTAAATTACT	NM_001253915	TBC1D1	551	289	19	0	8714	2	0	0	0
s_25739	GGACCTTAAACAATATCAAT	NM_001282532	ADNP	87	35	29	0	8231	1	0	0	0
s_08639	GCTGGTGGTCGCCATGGCAA	NM_001099696	REPIN1	48	35	7	0	6290	2	0	0	0
s_05352	GGATGCTGCATTTTTGCCCA	NM_001025107	ADAR	865	396	13	0	4750	1	0	0	0
s_34621	CGGTAGCTGTCTGGGAATAG	NM_004165	RRAD	432	134	9711	0	4330	3978	0	0	0
s_50400	CTCCTTCAAAAGCAGATCTA	NM_019644	ANKRD7	405	186	137	0	3657	1	0	0	0
s_15790	TTGTCACAGACTACACCCAG	NM_001167816	CFAP61	435	194	83	0	3340	1	0	0	0
s_22693	AGATTCACTTGCAGGAGTCC	NM_001257209	FGF1	348	135	34	0	3004	0	0	24	0
s_49103	CCGCCCCTTCCGGCCAGTGT	NM_018266	TMEM39A	460	288	113	9	2734	0	0	0	0
s_10380	AGGCCTAAGATACTACTAAG	NM_001128596	TC2N	534	173	14	0	2189	1	0	0	0
s_22650	TGCATCAGGTAGTGTATCCA	NM_001257119	CASP1	413	223	3	0	1409	2	0	0	0
s_41501	CCCCACCGTCTATCCCATCG	NM_012109	TMEM59L	230	103	1356	0	1320	5622910	0	0	0
s_40195	TTACGTTCTATTTTTAGGTG	NM_006751	SSFA2	895	414	1271	0	1137	4887448	0	0	0
s_50588	GTGGGCGGGGCGCCGCTTAA	NM_020165	RAD18	956	501	47204	0	858	782	0	0	0
s_01022	AACTCTCACCTTCTCCCATC	NM_000440	PDE6A	738	271	409748	0	796	101	0	0	0
s_35934	GGTCTCCTCACCCACCTAAG	NM_004798	KIF3B	945	499	1102	0	738	606	0	0	0
s_23589	TTCACCGCCTGGATTTTTAT	NM_001270492	SREK1	538	195	915	0	705	633	0	0	0
s_65441	TGAGATGAGGTCATGCAGCG	NM_174886	TGIF1	116	60	159	0	514	77	0	0	0
s_61219	GCCAAGATTTTAGTTCTGAG	NM_144507	KLK8	919	360	151	0	412	64	0	0	0
s_47138	CACCTGCGCCCAGCACTTCC	NM_016483	PHF7	487	292	64	0	393	0	0	0	1
s_11826	TATCGGTGTTGACCGGGCCT	NM_001136258	SGMS2	58	17	394	0	383	1713220	0	0	0
s_16996	TCTGAGTGGCTGAAGAGTCC	NM_001174150	ARL13B	575	243	20521	0	380	292	0	0	0
s_69949	CGCGGCTCTCTGTTAATATT	NM_207359	GADL1	207	70	637	0	319	317	0	0	0
s_56136	GGCCCCGCCTCAAATGTGTG	NM_031460	KCNK17	518	242	42	982	249	0	0	0	0
s_16361	ACGCCTTCCCTCTTTCCGTA	NM_001171186	FAM9A	874	438	468	0	239	260	0	0	0
s_28691	GAGTCCTAGAATTAGGCAAG	NM_001460	FMO2	285	279	3	0	233	0	0	0	1
s_16384	CTCCTTGCTCCTGTGTCCTC	NM_001171610	LDB3	2954	1218	240	0	225	0	1	0	0
s_15026	AACACCCTGTCTCCGCCCAT	NM_001164425	MBD3L3	3126	1583	434	0	196	0	8	0	0
s_01730	TCTGCTAGGGCTGGCACTGA	NM_000781	CYP11A1	945	518	165	0	190	1	0	0	0
s_33923	CTCCCGCCTGGCTCTCGCCT	NM_003821	RIPK2	666	375	129	0	185	1	0	0	0
s_45012	CCCCTCCCGCAGCGACGCCG	NM_015178	RHOBTB2	931	548	60	0	150	0	0	0	43
s_39275	CGAGTGTTTACGGCCTGACT	NM_006327	TIMM23	733	379	116	0	144	76	0	0	0
s_24933	TTTTCAAATGTCACCTTTTC	NM_001278556	ARPC3	751	475	82	0	133	0	0	0	10
s_08138	CCCCCAGGATGGTTAACATG	NM_001094	ASIC2	887	296	287125	0	133	59	0	0	0
s_04134	TTTGGCTTTCCCCAGATTAA	NM_001009611	PRAMEF4	900	516	51	0	124	0	0	0	1
s_46550	AACGCCCTGAACTTGGCGCC	NM_016139	CHCHD2	437	249	93	26	121	0	0	0	0
s_03041	GGTGTTACTTTACATTTCTC	NM_001004491	OR2AK2	1477	723	179	0	121	26	0	0	0
s_30072	TAAGTACAATTTTCACTGCA	NM_002100	GYPB	899	378	37	14	120	0	0	0	0
s_09758	GGCGACGTGGGTAGGAGGAG	NM_001122961	C1orf194	289	126	91	0	119	0	0	0	3
s_48726	CGGCGGCGAGGCTAGCCCGG	NM_018084	CCDC88A	350	105	43	341	118	0	0	0	0
s_26772	ATCGCGGCTAGCGCCGTTGG	NM_001286489	TMEM14B	153	116	64	0	110	46	0	0	0
s_13731	TCTATTGCCCTAAGCCTCCT	NM_001145674	SORBS2	2063	965	200	0	108	24	0	0	0
s_54666	CCGCCATCGCTTTTGCAGTC	NM_024784	ZBTB3	428	307	107	0	106	0	0	0	1
s_55641	CGTATCAGACTCAGTGCTTC	NM_030793	FBXO38	248	247	297	0	105	101	0	0	0
s_54974	CAAGGGCTGATCCCGTACCA	NM_024958	NRSN2	1259	718	48	0	102	0	1	0	0
s_27247	CTTCCAGAGTCCAGGAAATC	NM_001287391	C9orf131	639	284	131	0	101	0	0	0	4
s_56383	GCTCTCGTTTCAGGCCTCCA	NM_031965	GSG2	906	484	124	0	100	0	0	0	6
s_22190	TGTTATGATTCCAGGTTTTC	NM_001256301	HPGD	761	592	19	0	100	0	4	0	0
s_58985	TCTCATGTCCCAGACTGTTT	NM_052960	RBP7	2409	1144	290	0	99	1	0	0	0
s_26720	CCAGCTTCATCGACATCACC	NM_001286427	GLB1L	797	549	187	0	94	0	0	39	0
s_23615	ACAGCACCTTCCTGGGGCCC	NM_001270550	MDK	624	318	136	0	92	0	14	0	0
s_55208	CTGGGGGCGCCGCCGTCCCT	NM_025163	PIGZ	1281	680	77	0	92	44	0	0	0
s_25488	CCCTCCCTGCCTCGCCCTCG	NM_001282306	STK25	2257	989	317	57	92	0	0	0	0
s_07322	ACACACCTGCGTCACCCAGA	NM_001079907	ZNF331	1759	978	136	0	92	0	0	0	1
s_50903	ATCCAGGGGCAGGCACAAAT	NM_020402	CHRNA10	389	268	143	0	91	31	0	0	0
s_36969	CTCTCCCCTGAGAGGATACC	NM_005268	GJB5	337	222	174	4	91	0	0	0	0
s_07444	GGTCATCCAACCTTCCCCTT	NM_001080424	KDM6B	984	382	159	0	89	0	1	0	0
s_03688	CACCAGGTCCCTCCCACAAC	NM_001005567	OR51B5	884	386	73	0	89	8	0	0	0
s_09231	ATCATAATCCCTTCTTTCTA	NM_001109754	PTPRB	1885	946	182	0	89	0	1	0	0
s_49322	TTACCATTCTAATTTGCCAT	NM_018373	SYNJ2BP	1789	817	300	0	89	43	0	0	0
s_06474	TCTGAGGCGGAATCGCCACT	NM_001040436	YARS2	262	216	81	0	89	1	0	0	0
s_56400	ATTAAATCCCCTCCCCCTTT	NM_032015	RNF26	762	300	259	0	88	39	0	0	0
s_08820	CCTCGGAGCAGCGGGCCACT	NM_001100817	ELOA3B	2295	1030	311	0	87	0	4	0	0
s_57494	GGGAGTTCTGGTCTCAGGCA	NM_032718	MFSD9	49	43	26	0	87	1	0	0	0
s_28346	ACAAAGTTCTTCTTTTTGTG	NM_001295	CCR1	1002	374	13	0	86	1	0	0	0
s_28654	TACACACATTTCGTGGGGTG	NM_001443	FABP1	683	246	119	0	86	0	0	2	0
s_09943	TTGGGGCGTGGCGCTGGGAA	NM_001127212	GAGE2A	3426	1724	670	0	84	1	0	0	0
s_09997	GGCAGCAGTACTACACTAAG	NM_001127321	CBX5	721	511	186	0	79	1	0	0	0
s_27804	GAGGCCACACTGTAGCTAGG	NM_001289807	CRYAB	795	338	60	0	76	0	529	0	0
s_43482	TCCCATTGGGCTCTCGGCCC	NM_014425	INVS	617	343	29	0	76	53	0	0	0
s_67627	GGCTTCCGGAAGCGGTCTTG	NM_182802	MCM8	589	149	29	0	75	0	1	0	0
s_16292	GGAGGGGCGCCCAGAAAGCC	NM_001171039	ASMT	617	394	52	0	72	0	0	0	4
s_22858	CCTCTGCCCCTCATCCGATC	NM_001258023	GRIA1	381	240	148	0	72	1	0	0	0
s_17788	AGGCAGCAGGGTGCGGGCCT	NM_001190810	AGAP9	838	460	263	0	71	96	0	0	0
s_63700	CTAATCCATATTGTCTTTCC	NM_152932	GLT8D1	601	227	2483	0	71	44	0	0	0
s_56451	ACATTTCGGATGGCAGGTTT	NM_032040	CCDC8	562	301	67	0	69	1	0	0	0
s_51055	CTGCTGCTTTTATAGCCCCC	NM_020525	IL22	846	295	85	0	69	0	0	0	1
s_64136	AAATGGGACTCCAGAGGGCC	NM_153488	MAGEA2B	1214	608	149	0	69	0	33	0	0
s_30757	ACAGACGTGAGGACGGCCCC	NM_002403	MFAP2	681	380	2	0	69	0	0	0	4
s_23771	CTCCGCCCCGCGGCCGTACC	NM_001271082	NKD2	1006	482	195	0	68	24	0	0	0
s_66862	CCTTGGGCACGGCGGCGACT	NM_181552	CUX1	359	129	40	8	67	0	0	0	0
s_18273	GCTGAGACCATGTGGAGATC	NM_001195076	C19orf81	1526	641	20	0	64	0	0	0	4
s_31194	CGGTCCGGAATATCCACCAA	NM_002592	PCNA	367	136	48	52	64	0	0	0	0
s_68486	GGCGGGGCTCTGGTTACTGG	NM_198513	PHF20L1	328	98	6	5	64	0	0	0	0
s_35413	CCCAGTGCCTATTATCCATT	NM_004550	NDUFS2	1809	1053	133	0	63	1	0	0	0
s_29449	CAGTCACAACCACACCTGTT	NM_001828	CLC	1497	672	166	0	62	0	0	0	1
s_07350	CTATGTCCAATGAATGATCA	NM_001080146	CT47A1	7317	3304	934	0	62	0	1	0	0
s_04205	AGCGGGTTAATTTCCTGTCC	NM_001010847	LRRC38	419	200	15	0	62	0	1	0	0
s_05707	CGGCTTGCCCACACAAAACA	NM_001033	RRM1	916	379	254	0	62	0	0	0	1
s_67670	ACAAGTGTTACTTTAGGACT	NM_182907	PRDM1	1160	439	27	0	61	0	2	0	0
s_58701	TGCTCCCAGCCCTCCCAGCC	NM_052814	CARD9	1233	557	92	0	59	0	1	0	0
s_02853	TGATGTCAGCATAGATGAAA	NM_001004317	LIN28B	540	425	38	0	59	1	0	0	0
s_15584	CTTTATAGCTGATTGCCTTT	NM_001166339	SPDYE2B	1193	448	80	0	58	0	4	0	0
s_34937	CAAAAGTAACTGAAACTACC	NM_004330	BNIP2	747	563	77	0	57	2	0	0	0
s_01363	GGGCCCTGCACCTTCTGTCT	NM_000594	TNF	174	158	42	0	57	0	0	0	3
s_22591	GAATGTCTGTGCCATGCACC	NM_001256865	DNAJC6	1325	951	175	0	56	49	0	0	0
s_58941	CACGTGAGTCACTGTTCTCT	NM_052943	FAM46B	598	186	94	0	56	0	1	0	0
s_23399	TCTATGCAGCAGTCTTAATA	NM_001267614	GPR161	599	468	113	11	56	0	0	0	0
s_56833	GCCAGCCCCGAGCGAATGAC	NM_032315	SLC25A33	1337	488	126	0	56	0	0	0	4
s_43961	CTGTACCGCAATGCCTCTAC	NM_014681	DHX34	1008	681	67	0	55	0	0	0	1
s_11250	ACCTGAACGGCTGCGGCGTG	NM_001135032	EVA1A	347	211	23	0	55	0	8	0	0
s_54825	AGAGTAACCCAGACTAGGTG	NM_024865	NANOG	330	210	94	0	55	10	0	0	0
s_33553	TCCGAGCAGCCGTCATTTGC	NM_003650	CST7	516	197	70	8	54	0	0	0	0
s_32109	CCGCAGGCCTCGCTTCCACT	NM_002999	SDC4	1046	637	124	0	54	0	0	0	4
s_39432	ATTCTCGTTCCTTGAATTCC	NM_006398	UBD	1699	770	151	23	54	0	0	0	0
s_59613	CAGGACAGCCCTCCACTGCC	NM_080705	TRPV1	365	121	35	0	53	0	0	0	2
s_40740	GTGTTGTCCTGAAGGCCCGG	NM_007009	ZPBP	256	233	1	374	53	0	0	0	0
s_65407	CCCCAGATCACGTTTGCCAC	NM_173854	SLC41A1	1126	356	111	0	52	0	13	0	0
s_08149	GAACCCACACACAGAGAGGA	NM_001097605	XAGE1E	2592	1270	230	0	52	0	0	0	1
s_38392	TGAGCCACGTGCCCGGCAGC	NM_005913	MC5R	355	123	74	0	51	0	1	0	0
s_36311	TCTGGCTCCTAGAGACCCCT	NM_004976	KCNC1	1458	596	64	4	50	0	0	0	0
s_31881	TAAGATGCAATGTACCTTCT	NM_002900	RBP3	598	366	66	0	50	0	9	0	0
s_61089	GGACAGGGATTGAGAGTGCA	NM_139178	ALKBH3	89	65	13	0	47	0	0	0	1
s_41540	TCTAAGGGCTCCTTGACAAC	NM_012128	CLCA4	1208	701	241	0	47	25	0	0	0
s_17071	TCTGAAGGCTCCGAGTGACC	NM_001177635	DAG1	260	151	19	0	47	1	0	0	0
s_65504	ACGTCGTGACGCTTGCTTCC	NM_174916	UBR1	1675	655	167	0	47	0	0	0	1
s_05199	TGTAGCTGTCCTCTTTATCC	NM_001024075	HNMT	1164	588	1922	0	46	39	0	0	0
s_21398	CCTAGCGAGTGACGGGCCCA	NM_001243783	BBIP1	461	256	123	0	45	0	0	0	7
s_12653	CTGTCATTGCCTGGGCTTCC	NM_001143811	BDNF	1609	722	103	0	45	0	6	0	0
s_48789	CCCCGGAAACCCATTGCGAC	NM_018114	DALRD3	415	188	33	7	45	0	0	0	0
s_37631	GCATTTCTGTGTTTTTCTCT	NM_005557	KRT16	1847	756	116	0	45	0	0	0	3
s_62650	CAGGTGTGCCTCTGCGTTAC	NM_152329	LRR1	412	146	58	2	45	0	0	0	0
s_16921	AATGCGGTCTGTGCCCCTCT	NM_001174068	SYTL4	1372	682	87	0	44	38	0	0	0
s_32986	TTGTTTTTTTCCAGCCCTCC	NM_003389	CORO2A	787	313	2578	0	43	40	0	0	0
s_63476	CAACCTCCTGAGTGCCAGCC	NM_152742	GPC2	729	249	50	0	43	27	0	0	0
s_26291	GGACCGAAGAGAAGAAAAGT	NM_001284253	GUCD1	511	134	92	0	43	16	0	0	0
s_45313	GACGCCCCGCCCCGCCCGGC	NM_015340	LARS2	937	470	28	0	43	0	0	0	12
s_48274	AAGCAGCCCCCGGGGGACGG	NM_017851	PARP16	1410	501	109	0	43	0	0	0	3
s_20635	AGCAGCCGGGAAGGGCTGGC	NM_001242338	ATAD2B	384	185	1	0	42	38	0	0	0
s_58099	CTGGATACATTTCTCAGATT	NM_033108	HSFY1	2935	1584	362	21	41	0	0	0	0
s_37478	CGCCCTCGGCGCCTCGTCCC	NM_005493	RANBP9	188	120	1	0	41	11	0	0	0
s_34758	CAGGCACCAGCGGAGGGGCG	NM_004232	SOCS6	84	336	79	0	41	0	14	0	0
s_26350	CTCAAGTGATCCACCCGCCA	NM_001284308	ADAP1	376	169	38	0	40	9	0	0	0
s_47206	AAAAGAAAACATTTCCTCTG	NM_016523	KLRF1	362	203	1803	0	40	30	0	0	0
s_29036	AACAGGACCTGGGAATGCAC	NM_001652	AQP6	256	166	61	0	39	41	0	0	0
s_46300	ACCTCAGTTGGCTGGGCTAC	NM_016013	NDUFAF1	552	309	2181	0	39	30	0	0	0
s_68280	CGGGCAGTTTTCCCCATCCC	NM_198318	PRMT1	189	146	7	0	39	0	0	0	1
s_01270	GTGAATATTTCTGCCCTTTA	NM_000550	TYRP1	553	283	57	0	38	67	0	0	0
s_01430	TTTTGTCAGCTGGGCCGCTA	NM_000626	CD79B	1187	444	1532	0	37	16	0	0	0
s_06344	TACAAAAATAGCGTGTGTGT	NM_001040022	SIRPA	220	194	15	0	37	0	0	0	8
s_16169	TCCTTGGCGTTCTCACACTG	NM_001170698	SPATA22	2811	1412	352	0	37	0	10	0	0
s_42497	TCTTGCCCCGCCTCCTAAGC	NM_013339	ALG6	406	201	86	0	36	17	0	0	0
s_62990	CCGAGCAGACCTTCTTGCCC	NM_152487	TMEM56	1087	367	64	0	36	38	0	0	0
s_42098	TAATAGATTTTGGGTGTGTT	NM_012404	ANP32D	289	120	74	0	35	1	0	0	0
s_46924	CTACCTTCTCCCAGTGGCAG	NM_016347	NAT8B	1014	320	91	0	35	0	19	0	0
s_01649	CGGGCTGAATCCCTCGTTGG	NM_000737	CGB3	695	307	19	0	34	0	1	0	0
s_59938	GGCCAATCCCTGAGTATCTC	NM_130801	MEN1	1306	793	39332	0	34	6	0	0	0
s_47116	GGTGAGACGCTGGCTGCTTG	NM_016467	ORMDL1	227	194	88	0	34	40	0	0	0
s_08676	TTCTCCTCAACCCCCAATTC	NM_001099780	PSMB11	2063	989	128	0	34	1	0	0	0
s_43610	AATGCCCCATTCCTAAGCAG	NM_014487	ZNF330	442	363	70	0	34	1	0	0	0
s_05322	CCATCCTCCAATCCTGGCCG	NM_001024943	ASL	1018	412	92	0	33	1	0	0	0
s_67395	TAGTTCCTTTGCCACTTTCT	NM_182562	FAM169B	1227	506	207	0	33	0	0	0	1
s_05496	TTAGTGCTGTCGCAGTTCTA	NM_001029886	PFN3	1329	603	39	19	33	0	0	0	0
s_53121	AAGGTGCCTCTTCTCCCTCC	NM_022456	RAB3IP	586	308	30	0	33	0	0	0	2
s_62319	ATCCTGCCAACAGTGTCTCT	NM_147161	ACOT11	1204	588	110	0	32	0	4	0	0
s_28472	TGTCCCGCCCGCTGCCTCAT	NM_001358	DHX15	1484	885	218	0	32	1	0	0	0
s_35559	CCCTCCTTCCCGGCAGTGGT	NM_004618	TOP3A	672	256	136	0	32	1	0	0	0
s_28703	TGACAGAGAGGGGACAGGGA	NM_001469	XRCC6	11	25	2432	0	32	37	0	0	0
s_29116	TCTGTTTAGTCCTCTCTGCC	NM_001689	ATP5G3	2268	1164	178	0	31	41	0	0	0
s_53360	CCCGCGTGACCTCACCGCTG	NM_022758	C6orf106	869	444	9	32	31	0	0	0	0
s_21991	CGTCTGTAATCGCAGCACTT	NM_001255975	PIWIL3	1297	585	211	0	31	0	0	0	1
s_58009	CTGTGAGCGCGGCCGCCTGA	NM_033051	SLC46A2	316	145	22	0	31	0	7	0	0
s_57056	GAGTGGGGTCCCACAGAGCA	NM_032433	ZNF333	255	65	8	0	31	91	0	0	0
s_65036	TTTTACTAACGGATTAAACG	NM_173543	DZIP1L	390	136	23	0	30	25	0	0	0
s_56670	TTCCGCCCCAAGGACTACGG	NM_032219	MFSD7	544	273	170	0	30	0	0	0	8
s_51904	CCAGGAGATGCAGTTGAATA	NM_021069	SORBS2	1967	975	181	0	30	0	0	0	3
s_51446	AGGCGACCCCTCCGGCCTGC	NM_020812	DOCK6	415	182	107	0	29	0	0	0	6
s_44731	TTCTAAGACCACTCACCGTA	NM_015044	GGA2	542	250	59	0	29	0	0	2	0
s_38486	CGCCTCACGTGACTGGCCCC	NM_005957	MTHFR	557	262	109	0	29	0	0	0	1
s_03187	GACATTGGCACAGAATCATT	NM_001004739	OR5L2	1017	559	149	0	29	0	2	0	0
s_61154	TTTTTCCTGGGCTCCGTTCC	NM_139280	ORMDL3	229	162	35	2	29	0	0	0	0
s_39687	CATGGTTTTGTAATTATCTG	NM_006515	SETMAR	538	279	55	38	29	0	0	0	0
s_61179	CAATTTATTCCTTCACTACC	NM_139315	TAF6	786	430	52	0	29	0	0	0	1
s_67220	CCTAACCCACCGCACCCAAT	NM_181892	UBE2D3	736	315	48	4	29	0	0	0	0
s_15224	AAAAAAGCCTAAGATGGGAG	NM_001164815	ACIN1	512	280	88	0	27	1	0	0	0
s_55975	AGTTTGACTATGATGTGTCT	NM_031290	CCDC70	1271	527	71	0	27	0	0	5	0
s_08531	CCAAGCCCCAGGCCGAACCC	NM_001099405	SCN5A	1731	938	307	72	27	0	0	0	0
s_45753	GACTTTGAGGCCACGACAGG	NM_015594	TBC1D29	571	257	46	0	27	0	3	0	0
s_12996	TACTTTAGGAAAAGGCGAAT	NM_001144923	TTC26	500	202	18	0	27	0	0	0	7
s_34015	CTCACCCATCCGGTCTCACT	NM_003863	DPM2	873	326	70	0	26	2	0	0	0
s_09964	CCCATATGTTCTAATATTCT	NM_001127228	CBX1	228	71	23	13	25	0	0	0	0
s_12973	GGGCTGGCGAGTCCGGGCTA	NM_001144886	CITED1	107	33	57	0	25	0	1	0	0
s_26646	AGGGTACTTCCGGGACCGGC	NM_001286252	KLHL32	550	523	143	0	25	1	0	0	0
s_02779	ATCGGCAGCTCATGCACTTC	NM_001004055	LRRC29	409	208	57	149	25	0	0	0	0
s_46206	ACTCCTCTTTTGCCCAGACA	NM_015965	NDUFA13	581	385	59	0	25	0	1	0	0
s_53453	GGAGGCTGTCTGCGGAGCTA	NM_022828	YTHDC2	454	119	16	0	25	0	0	0	7
s_46685	GGGGCGTGACGTCACGCGGG	NM_016217	HECA	20	10	1433	0	24	30	0	0	0
s_44357	TTTTGAATGCCCTCACAGTG	NM_014868	RNF10	685	283	143	0	24	0	0	0	1
s_24166	CCTTCTGCTCACCGGATGCA	NM_001272065	SHISA5	876	459	202	0	24	0	1	0	0
s_65414	TACCACCTGCAGTTATCCAG	NM_173856	VN1R2	518	173	25	0	24	81	0	0	0
s_34889	CGCGCGGGCGCCCGCCTTAA	NM_004302	ACVR1B	460	212	14	0	23	0	9	0	0
s_45047	CCTCCCGTCCCTTGCCGCCC	NM_015193	ARC	2134	833	92	0	23	0	0	0	1
s_15994	CAAGGTGGCTTGGTTCCAGT	NM_001168390	C10orf105	102	15	25	0	23	5	0	0	0
s_11988	GGAGGGCGGGGCCTGGGGTA	NM_001137610	FAM86B2	1301	503	93	0	23	0	0	0	4
s_35010	GTTGTCCTCCCAGGGGATGG	NM_004363	CEACAM5	174	124	26	0	22	0	0	0	1
s_26658	CTCCAAGCGCCCAAGAACCT	NM_001286266	MRS2	1923	907	35	0	22	15	0	0	0
s_31707	AGGGTTGACTTTTTAAAGCC	NM_002820	PTHLH	1153	405	109	0	22	0	0	0	7
s_70284	CTCAACAGTAAGAACCAATC	NM_213725	RPLP1	1954	717	138	90	22	0	0	0	0
s_22896	TTCTTCCGCCCACTCGACAC	NM_001258207	VAV1	779	410	103	0	22	0	3	0	0
s_29051	GTCTCACCCTGAGTCTGATT	NM_001660	ARF4	1562	749	248	83	21	0	0	0	0
s_58000	GGCAAGAGTTATAAACTCAT	NM_033048	CPXCR1	789	255	37	0	21	0	0	1	0
s_51251	CATTCCCCTGTGCACCCCGC	NM_020721	KIAA1210	752	401	42	0	21	0	0	0	1
s_25863	ATGGACAGAGAATCTCTCCC	NM_001282665	MICAL2	1046	447	125	5	21	0	0	0	0
s_35400	CACAGTGGCAGCCGCCATTT	NM_004545	NDUFB1	970	554	23	0	21	61	0	0	0
s_63273	TTTAATACCGTGCCAGGCCA	NM_152632	CFAP47	1490	765	81	20	20	0	0	0	0
s_69579	CCTGCTCCCACATGAGACCC	NM_205849	FAM9B	426	554	172	0	20	105265	0	0	0
s_37667	CCCCGCAGAATCAACCTTAC	NM_005569	LIMK2	1010	333	141	0	20	1	0	0	0
s_48284	TCATTTGGAGACATATGATG	NM_017855	ODAM	488	379	129	0	19	22	0	0	0
s_67937	GTTCCGGGTATTAACCTGTG	NM_194292	SASS6	280	147	12	22	19	0	0	0	0
s_13480	CCTAACTCAACCCCGCCTAT	NM_001145358	SIN3A	1803	850	67	0	19	23	0	0	0
s_06021	CAGAGCCGGGGTGAGGGGCC	NM_001037735	ZNF630	563	208	16643	0	19	1	0	0	0
s_03297	TAGTTGGAAGAAAGAATTTC	NM_001005174	OR52N2	301	129	41	0	18	0	3	0	0
s_16330	TTTTCGACGACGCCAGCGAC	NM_001171155	PET100	926	402	103	0	18	0	2	0	0
s_19937	AACATTGGCCCCTCAGTGAT	NM_001204314	PRLR	1560	590	97	0	18	20	0	0	0
s_69795	CCCCCATATCCGACCCCACA	NM_207116	RNF216	564	242	60	0	18	0	0	3	0
s_49253	CCTGCGTGCGCCCATTTTAT	NM_018344	SLC29A3	276	146	18	0	18	73	0	0	0
s_46162	TGTCCTCCGCGAAGTCCCTC	NM_015945	SLC35C2	781	305	43	0	18	25	0	0	0
s_47131	TAAGGAGGGCTGTACTGTTT	NM_016478	ZC3HC1	127	37	78	0	18	0	0	0	11
s_42552	AGGCGAATCAGGGGATTTCT	NM_013362	ZNF225	448	201	76	0	18	0	0	0	1
s_29352	AGAAGTTGCTTACTGATTGG	NM_001789	CDC25A	1252	665	1321	0	17	19	0	0	0
s_12061	TGTTTTGAGCCTGGGACTGA	NM_001141917	FAM205A	1681	659	27	0	17	0	34	0	0
s_57779	GCCGCGCACCGGCTGCTCCC	NM_032875	FBXL20	376	118	204	0	17	4	0	0	0
s_23876	AGCTTTCCTTGTGACAACAC	NM_001271664	GOLGA6L22	1944	1091	236	0	17	0	3	0	0
s_01435	TGCAATTAGGATGGGGCAAT	NM_000629	IFNAR1	310	199	35	0	17	31	0	0	0
s_66612	AATCTGGGAGACCTTCTTTA	NM_178822	IGSF10	936	472	112	0	17	0	0	0	4
s_01941	TCCAGCCGCGCCTGCTCCTC	NM_000877	IL1R1	690	388	137	0	17	0	0	0	11
s_13589	CAAACCCACAGCCCCCACCC	NM_001145472	LOXHD1	1725	1044	176	0	17	0	0	0	1
s_47501	TTCCTGGAAGAGTCTCTGGA	NM_016953	PDE11A	681	297	88	0	17	0	5	0	0
s_04287	TTTGGCTCTCCCCAGATTAC	NM_001010889	PRAMEF6	2971	1524	209	0	17	0	0	0	8
s_53541	GAAATGTAATTCAACAAGCT	NM_022968	SERF1A	408	214	49	0	17	0	0	0	2
s_13955	GAAGGGTACGCGGGCCCAAG	NM_001146071	TDRD3	963	361	106	0	17	0	3	0	0
s_12164	TCCCACTGGCCAATAAGCTC	NM_001142319	WDCP	101	58	918	0	17	20	0	0	0
s_68851	CCCCATCCAAAGAGCACACC	NM_199039	KLHL5	1279	551	124	0	16	45	0	0	0
s_14686	TGCTTGTTTAAAAAGGGCAT	NM_001162497	LPAR6	162	54	93	0	16	15	0	0	0
s_48058	GAACGCGTTAACACTTGCCA	NM_017750	RETSAT	184	91	6	0	16	1	0	0	0
s_65910	AGACTGATGGTTCTACCTCT	NM_176817	TAS2R38	913	347	58	0	16	19	0	0	0
s_32892	AGCGAGGCCCCGCGACCCCT	NM_003350	UBE2V2	1281	625	164	0	16	6	0	0	0
s_31997	AGCCGCGCGGCGTCTTCTCC	NM_002956	CLIP1	463	259	33	0	15	0	0	0	9
s_38304	CCCTCCAAAACTATCAGTAA	NM_005869	CWC27	1551	689	98	0	15	0	2	0	0
s_20854	GTGTTTGGTGCCAACTCATT	NM_001242768	MTHFD1L	355	239	36	0	15	47	0	0	0
s_02943	ATCACATCCCAGTTCTCATT	NM_001004456	OR1M1	1376	721	97	0	15	0	25	0	0
s_33492	CTGATGTTAGTCTGGGGGCT	NM_003627	SLC43A1	776	454	86	0	15	1	0	0	0
s_20343	AACATATTTTACTTGGTCCC	NM_001206945	CSPG5	1558	651	172	0	14	0	0	0	7
s_09860	AGTGTAGTAGAGAAGGTGCC	NM_001126106	SLC7A7	261	60	14	0	14	14	0	0	0
s_45618	GAAGGAAGGCGCGTGCCGCG	NM_015508	TIPARP	343	198	1376	0	14	5	0	0	0
s_07069	CCCGCCTGCCCCGCCAGCAA	NM_001077269	WIPF1	1111	595	179	0	14	1	0	0	0
s_07351	TTCTCAGTTCTAGAGCTTAA	NM_001080146	CT47A1	4278	2171	564	0	13	0	457	0	0
s_58017	TCGTGCGATCAGCCGACGAG	NM_033055	MFSD14A	227	71	436	0	13	7	0	0	0
s_17370	TCTAGCGCAATGTCCCGGGG	NM_001184744	PTH1R	259	72	737	0	13	10	0	0	0
s_32762	CGTTATGCCCTTATAGCGCC	NM_003287	TPD52L1	179	151	5	0	13	21	0	0	0
s_20620	ATTGAGTGCTGATATTTGAT	NM_001242326	USP17L25	10627	5542	1045	0	13	6	0	0	0
s_58468	ACTCCAGCCAGTGAATGAGG	NM_033400	ZFHX2	411	233	21	0	13	69	0	0	0
s_51237	GTGCTTAGCTTGGGGTCTCC	NM_020714	ZNF490	471	231	12	0	13	1	0	0	0
s_14451	GGCGAAGCGGCGAGGCTGGC	NM_001160277	CERKL	212	171	78	0	12	7	0	0	0
s_40161	CAGCCCACAAACAAGCCGCT	NM_006736	DNAJB2	972	692	42	58	12	0	0	0	0
s_15408	GGGGGGTACACATTTCTGCT	NM_001166061	GLRB	330	246	8	0	12	0	0	0	3
s_55970	TTGCATGATGGTCCACTTAG	NM_031287	SF3B5	291	130	8	0	12	0	6	0	0
s_14566	TTCATGGAAAACATAAAAGG	NM_001161528	LRRD1	391	156	110	0	11	6	0	0	0
s_55411	AAATACTGATTGCATCACCC	NM_030572	SPX	706	490	103	1	11	0	0	0	0
s_11975	ATTTGGGAGGCTGAGGCAGG	NM_001137559	ANAPC5	611	405	110	0	10	13	0	0	0
s_66461	AATGCAGCTCCGGTGGCAGC	NM_178499	CCDC60	1395	619	101	49	10	0	0	0	0
s_18151	AGCAGCGTCTGAGCACCAGT	NM_001193530	CCT6B	799	447	157	18	10	0	0	0	0
s_31256	GAAGTGGCAGGAGCCTGGGG	NM_002621	CFP	28	14	27	0	10	10	0	0	0
s_12878	CGCCCAGCCAATGAGAGCTA	NM_001144064	CXorf51A	2226	914	317	0	10	74	0	0	0
s_62518	CACTGGTTGCCAAGAACGAC	NM_152266	FAAP24	1049	617	72	0	10	0	0	0	8
s_34151	TTTATCTCTCCACGTCAACA	NM_003925	MBD4	498	235	62	0	10	7	0	0	0
s_59693	AGAACACGCACTTGCTCGCT	NM_080818	OXGR1	138	97	30	0	10	8	0	0	0
s_55982	AAACAACCCCCAAGTCTCAG	NM_031293	PMFBP1	1206	618	137	0	10	0	1	0	0
s_25425	CATATATTCGCTAGTTTCAT	NM_001282182	PPP2R5E	330	313	14	0	10	1	0	0	0
s_37274	CCTGCATGGCTCCTCAGAGC	NM_005406	ROCK1	631	282	64	43	10	0	0	0	0
s_42054	AGTCTTTTTCCGCATTTTTT	NM_012390	SMR3A	1513	565	179	0	10	0	0	0	5
s_23779	CCGCCCCGCCCGAAAGGTAG	NM_001271145	ST3GAL6	389	321	90	0	10	0	4	0	0
s_01359	AAAGCAGCCCCGCAGCACCC	NM_000593	TAP1	708	378	51	0	10	0	8	0	0
s_33895	TAAAAATACAAAAAGCAGCC	NM_003807	TNFSF14	744	243	71	0	10	0	0	0	1
s_32914	GATGAGTTCATGTCCTTTGT	NM_003360	UGT8	1514	839	89	0	10	0	2	0	0
s_34129	CCTTGATCTTTTCTGCCCAC	NM_003915	CPNE1	1328	581	67	0	9	67	0	0	0
s_62419	TCAGCAGTAGCCCTTCCAAC	NM_148903	GREB1	374	231	29	0	9	41539	0	0	0
s_37089	ATTCCCCGCACCAAATCACT	NM_005319	HIST1H1C	1645	791	170	0	9	34	0	0	0
s_46623	AAGGCGAATCTACCTCGCGC	NM_016185	JPT1	626	180	30	0	9	0	0	0	1
s_16523	TTTTAGCAACTCTGCTCCAT	NM_001172086	PEX2	1310	569	206	0	9	1	0	0	0
s_11217	GCCCTCACCAGCTTCCCGCC	NM_001134870	PPP1R18	1126	454	70	0	9	0	1	0	0
s_24113	CTCCTAACTGACGTCACTCC	NM_001271959	SLC39A1	2270	938	362	2	9	0	0	0	0
s_64987	CTTCCTGAGCCCCCACTGCA	NM_173520	C9orf62	731	264	213	0	8	0	2	0	0
s_20850	AGTGTTATTCTTCAGCTATA	NM_001242765	DLGAP1	1530	753	120	0	8	0	0	0	12
s_51310	ACTTTAATTCCCACATGCTG	NM_020749	MTUS1	1200	616	25	0	8	0	4	0	0
s_06450	CGTGCGTGCACACGTGTATG	NM_001040282	NM_001040282	1163	481	169	63	8	0	0	0	0
s_05136	TTCTTGCATAGATCCTCCTT	NM_001018074	NR3C1	2989	1202	323	70	8	0	0	0	0
s_21527	GCTCCACGCCATCTGCCACC	NM_001244724	RAD23B	1368	641	200	0	8	1	0	0	0
s_54033	AGACATAACCCTGGGATTCA	NM_024330	SLC27A3	691	366	75	0	8	1	0	0	0
s_48523	CCCCCCTGAGGCAGGCGGGA	NM_017986	SLC52A1	898	340	65	0	8	0	0	0	7
s_40137	GAAGAGCCATGCCTCATTTC	NM_006725	CD6	1033	674	22	0	7	7	0	0	0
s_15663	CAAGTGACCAAACAGCTTGC	NM_001166534	DDX4	92	40	17	0	7	6	0	0	0
s_40222	TTCCCATGGTCCCCAGACCC	NM_006764	IFRD2	583	166	50	0	7	0	0	0	1
s_66011	CCTCCAGGACACCTCGAATC	NM_177417	KLC3	1600	724	103	0	7	1	0	0	0
s_09580	TTACACAAAAGGAGATGTTT	NM_001114396	KLRD1	314	107	597	0	7	11	0	0	0
s_03803	TCTTCAGACTTTGATTTTCT	NM_001006939	LRRC18	1943	1123	175	0	7	1	0	0	0
s_19747	GGCGTCTGTCTCATTTCTAC	NM_001202554	PIGV	781	562	102	0	7	1	0	0	0
s_60916	ACAGGAAAGAGGCAACATCT	NM_138937	REG3A	1737	765	291	0	7	84	0	0	0
s_16706	TACCCTCTAGTTTTCACGAT	NM_001172682	ZNF641	614	305	53	21	7	0	0	0	0
s_57623	CTCTCCTCCCACACCTGCGA	NM_032805	ZSCAN10	638	361	128	26	7	0	0	0	0
s_21385	CTCATCGGCACCCCGCCCCC	NM_001243768	APITD1-CORT	775	326	100	0	6	55	0	0	0
s_02875	TCCCCCTCTCTATGCAGATC	NM_001004329	DBX2	1464	654	67	31	6	0	0	0	0
s_28834	TGTCTCAGACAAACAAGGGC	NM_001533	HNRNPL	424	248	101	0	6	0	22	0	0
s_43042	CCTTTGCTCGTGCTGTGGTA	NM_014212	HOXC11	485	152	20	0	6	0	1	0	0
s_02280	CTCCTGAAGCTAGCTGAGTG	NM_001001435	NM_001001435	3366	1503	91	0	6	0	9	0	0
s_45220	GGACGGCTCCGATGAGCAGA	NM_015297	PHF24	390	168	54	0	6	1	0	0	0
s_46916	ATCAGTCACGGGGTCTGCCT	NM_016340	RAPGEF6	688	383	156	0	6	0	83	0	0
s_50987	AAGATGGCGCGCCGGAGTGG	NM_020445	ACTR3B	227	105	265	0	5	6	0	0	0
s_23162	CCCCGCCTACCAGGTCTCTC	NM_001261408	BCAR3	221	163	56	0	5	0	0	0	9
s_52102	GGGGCCCCCCAACCCACCTG	NM_021174	CCAR2	150	163	54	23	5	0	0	0	0
s_48826	CCTACGCCCCCAGAGTCGTC	NM_018132	CENPQ	109	82	17	0	5	8	0	0	0
s_01138	TGGCGGGGGTGCGTAGTGGG	NM_000492	CFTR	85	65	12	0	5	0	0	0	6
s_12517	GAATATAGCAAATCACCATC	NM_001142801	EYS	417	193	199	0	5	16	0	0	0
s_14210	GGGTGGGTCTGGCCTGTTGG	NM_001159291	MICAL1	176	142	175	0	5	6	0	0	0
s_70090	CCTTGCTGTGTGCTGAGCAC	NM_207445	NM_207445	739	370	21	0	5	88	0	0	0
s_35879	ATCTCCTCCTCCTTTTTCCA	NM_004772	NREP	1324	593	86	0	5	41	0	0	0
s_19455	CACCCTTTCTGGTCACTCAA	NM_001199918	PGM3	3504	1626	413	0	5	0	0	0	1
s_19961	AATATGGGTGGAGCTGTTCT	NM_001204398	PITX2	1851	924	199	0	5	0	2	0	0
s_41102	GTTTTGCGCGCCTGGTTCCA	NM_007198	PLPBP	164	66	194	0	5	3	0	0	0
s_40081	TGCCCTCCACCCCCACACTC	NM_006695	RUNDC3A	355	280	84	0	5	0	0	0	86
s_08153	GTGCCAAGCAGCAACAGGCA	NM_001097610	SCGB1C2	477	261	13	0	5	2	0	0	0
s_12526	ACCCACCACCACCAACCCAG	NM_001142854	SPATC1L	1638	842	80	0	5	0	0	0	1
s_54698	TCCATATTATGATGAGGTGA	NM_024795	TM4SF20	207	119	345	0	5	2	0	0	0
s_63818	TGAGTAATTGGCAGGCAGGC	NM_153211	TTC39C	202	62	3	0	5	1	0	0	0
s_10091	TTGGTTTGCATTTAAGCAGG	NM_001127493	ANK2	393	194	479	0	4	5	0	0	0
s_67052	GGAGGTGATGTCAGAGCCCT	NM_181720	ARHGAP30	516	296	65	0	4	0	0	0	2
s_16418	AGCTTTGGGGCCGAATGCTG	NM_001171741	C3orf18	248	70	30	26	4	0	0	0	0
s_13039	GGTGTCGCACTTCTCCCGAG	NM_001144955	DTWD1	345	189	92	0	4	2	0	0	0
s_12637	AACCTGCGCCCTCCGGATCT	NM_001143782	FKBP11	2123	1009	328	0	4	0	0	0	2
s_54421	GAGCCCTGCTGTTAAGGGCA	NM_024658	IPO4	194	74	89	0	4	2	0	0	0
s_15956	CTGTTTAACTGAAGTTACTG	NM_001168348	NSUN5	194	38	36	0	4	1	0	0	0
s_42892	ACATTCATCACCCTAAAGTG	NM_014089	NUP58	654	221	35	0	4	5	0	0	0
s_20733	GGAAACCTACCAACCAGGAA	NM_001242508	OSBPL1A	152	73	148	0	4	3	0	0	0
s_67976	GAGCCACTCCCTCTTCCCCC	NM_194323	OTOF	462	229	130	0	4	0	0	1	0
s_45689	AGGAGTGTGTGCGGCGGGGC	NM_015545	PTCD1	1553	817	6	29	4	0	0	0	0
s_21966	TTCATGTTGTCTAAGAGCCT	NM_001254738	RND3	132	67	24	0	4	6	0	0	0
s_34242	AGATTCACCTAATTAAGCGT	NM_003968	UBA3	120	30	12	0	4	2	0	0	0
s_25565	CGGGCTTAAAGCTCTCCGAT	NM_001282401	ZMAT1	384	157	25	0	4	1	0	0	0
s_62896	CTCCTGTAGCTCTGACTATT	NM_152440	C12orf66	502	200	40	0	3	5	0	0	0
s_59085	TGCCCGTCAAGAGTTACTTC	NM_053051	CNTROB	1073	523	95	0	3	1	0	0	0
s_01145	GAATAGAAAAGCTTCCCGGT	NM_000495	COL4A5	234	105	27	0	3	2	0	0	0
s_34322	TTCCAGAAATAATCTCCATC	NM_004022	DMD	2805	1241	295	0	3	0	0	0	6
s_42282	GAACTGGGTCTGTGAGGCCC	NM_013234	EIF3K	1384	631	94	0	3	3	0	0	0
s_01809	AGAGCTGCCCGCGAGGGAGG	NM_000815	GABRD	467	238	46	0	3	39	0	0	0
s_18467	TGGTAGATGAAACCTTCAGT	NM_001195535	LOC100505841	413	167	60	0	3	2	0	0	0
s_08350	CGACCCTCCTTTTACCTCCA	NM_001098622	NANOS3	1118	743	164	0	3	0	0	0	70
s_34147	AGCTCGGGGAAATTGGATCA	NM_003924	PHOX2B	276	82	14	0	3	2	0	0	0
s_50858	AAGCCTCTCGTTTGGGGGTG	NM_020376	PNPLA2	888	399	140	0	3	39	0	0	0
s_20517	CCCGCGTGCAGCTGGAGCCC	NM_001220473	PPFIA2	535	135	22	2	3	0	0	0	0
s_04450	TGGAACTTCGGAATCTAATC	NM_001012276	PRAMEF8	2101	996	277	0	3	0	0	0	11
s_57758	AGAAATGAAAAGAAGGTGGA	NM_032864	PRPF38A	36	19	86	24	3	0	0	0	0
s_09196	AGCAGCAGTTTCGCGGTCCG	NM_001105578	SYCE2	348	143	13	0	3	0	0	0	3
s_30597	ATATTCTCAGTCAGATGACT	NM_002313	ABLIM1	800	395	33	45	2	0	0	0	0
s_68450	CTATAATTTCAGTCTCTGGG	NM_198493	ANKRD45	78	70	8515	0	2	1	0	0	0
s_12249	TGCCCTCTACACCGGGGACC	NM_001142459	ASB10	740	403	39	18	2	0	0	0	0
s_67628	AGAAAAGGAGTTTGTTCTTA	NM_182810	ATF4	1262	422	47	0	2	56	0	0	0
s_03731	GTCTTAGCCCTTCCGAGCCT	NM_001005855	ATP8B2	1175	418	78	5	2	0	0	0	0
s_35693	AGTCACATCACCTAGGTGAT	NM_004678	BPY2	931	382	80	0	2	1	0	0	0
s_45374	TGTCACTTTGGTTTGTGATG	NM_015370	C22orf31	719	402	37	0	2	0	0	0	2
s_23470	CCGCGGTGAGGGGCCAGTCC	NM_001269052	CTCFL	1174	522	141	0	2	0	1	0	0
s_22616	CCTCTTGGTTAAGAGAAGAG	NM_001256909	CYBRD1	246	90	6655	0	2	1	0	0	0
s_43941	GGATTGGCCCGGCCTGGGCC	NM_014674	EDEM1	793	342	60	0	2	2	0	0	0
s_56797	AGTTGGCTGGCTCTCGGTAT	NM_032301	FBXW9	340	166	11	26	2	0	0	0	0
s_36959	AAACTTTGTGTTCCGAAGAA	NM_005264	GFRA1	425	169	34	0	2	0	0	0	1
s_21702	CAACCCCTTCGCCCTTACCC	NM_001251991	GMNN	1009	379	69	0	2	0	5	0	0
s_23219	CATTAAACTGCAGATAATTG	NM_001261453	GPR1	566	190	40	1	2	0	0	0	0
s_67122	AAGAATCGCCACCACCAAGA	NM_181790	GPR142	280	108	114	0	2	3	0	0	0
s_60396	ACCCCTGCACTTAACTCCAC	NM_138346	KIAA2013	1467	688	256	0	2	0	0	0	9
s_62698	AAATGTCAGATTCTTCATGA	NM_152349	KRT222	374	168	4	54	2	0	0	0	0
s_22387	ATTTAAATTATCCTGGGCAT	NM_001256579	LOC388813	842	404	91	148	2	0	0	0	0
s_17315	TAATTACGAAATAGCACCTG	NM_001184694	MEPE	222	87	64	8	2	0	0	0	0
s_60254	AAAAAAAGCCCGCACGAACT	NM_133645	MTO1	587	268	1	0	2	0	3	0	0
s_19784	TTGTTGAAATTCAGATTCGG	NM_001204055	NDUFC2	696	213	65	0	2	1	0	0	0
s_38897	CATAAATTATGCAAATACCC	NM_006161	NEUROG1	524	269	46	9	2	0	0	0	0
s_03974	GCACATGTGCGCGCGACGCC	NM_001008271	NM_001008271	793	425	81	0	2	1	0	0	0
s_58745	GACAGGCGGACACTGTCAGC	NM_052843	OBSCN	443	142	54	0	2	1	0	0	0
s_03755	CCTGCGGCTCCATCATCTCG	NM_001006117	RBMY1J	7525	3998	757	0	2	0	0	0	1
s_18143	TTGCGCCAACCTCCATTTCC	NM_001193523	RIPOR1	1225	533	82	0	2	1	0	0	0
s_07359	CGGAGTGGGATCTGGGAGTA	NM_001080209	TMEM200C	88	30	13	4	2	0	0	0	0
s_68964	TGAGCAACTGGCTGTCCTCC	NM_199242	UNC13D	269	93	145	0	2	3	0	0	0
s_01550	ATCAGCAGCCCCCACGCCCA	NM_000691	ALDH3A1	887	360	164	0	1	72	0	0	0
s_39585	AGTCGGGCTGCGCGGTCCGT	NM_006465	ARID3B	158	107	1	0	1	0	0	0	87
s_67630	TGGGGCGTCAAAGGGAGGGA	NM_182810	ATF4	768	239	52	0	1	0	0	0	1
s_09617	TACAACCCCTGTGAAAATGT	NM_001114735	BCL2A1	107	71	13	9	1	0	0	0	0
s_57511	AGATTCATTTGACTCCACCC	NM_032735	BEST3	843	409	116	0	1	0	0	0	1
s_27287	AAAATGCCGCGCGTCTAGCC	NM_001287484	C6orf48	1183	531	89	0	1	101	0	0	0
s_38141	AGAAAGGAGTGCTGCTTTCC	NM_005795	CALCRL	335	170	21	0	1	25	0	0	0
s_61778	ATCACAATCGCGGGGTGTCA	NM_145046	CALR3	100	84	20	0	1	0	170	0	0
s_10784	CCCGCCGTCCCAACAATCCC	NM_001130674	CALU	1017	447	136	0	1	0	0	0	1
s_44849	ACTCCACGTGTGCTGACCCC	NM_015099	CAMTA2	960	500	120	0	1	119	0	0	0
s_17894	TTTTGGAAGTTAAGGGAAAG	NM_001191016	CASP12	178	60	98	0	1	1	0	0	0
s_01292	AGTTTAGGGTGGGCTGTGAG	NM_000560	CD53	689	248	141	0	1	1	0	0	0
s_41541	TGCATTGCACATTTTCCTGT	NM_012128	CLCA4	2030	856	190	0	1	0	2	0	0
s_10228	CTCTACCCAGCCGAGATGAG	NM_001127899	CLCN5	1207	562	149	0	1	0	3	0	0
s_49700	CCCAAAACTAAGTCAAGCAG	NM_018686	CMAS	1557	604	109	0	1	0	0	0	1
s_40755	CAGTGTCTGCTCCATCAGCT	NM_007018	CNTRL	322	162	60	0	1	0	1	0	0
s_29500	AGAGTGTCCAGCTCCTCCAG	NM_001850	COL8A1	1215	448	14	0	1	0	5	0	0
s_64070	TTTCCTGGAAAAGAGGTTGG	NM_153429	CPNE4	1591	720	45	0	1	0	1	0	0
s_44184	AAGAGAAAGTACAGGACACT	NM_014780	CUL7	866	389	129	0	1	1	0	0	0
s_66259	TCACTAAGCCTGAGTTACAT	NM_178151	DCX	362	222	16132	0	1	1	0	0	0
s_48122	CTCGCGTCTCCCCTCTGCGC	NM_017782	FAM208B	592	287	68	20	1	0	0	0	0
s_12986	ATTAGCCTCACACATTTCTG	NM_001144913	FGFR2	1394	795	13	0	1	0	0	0	1
s_00304	TTAACTGCGAGGTTAAATCG	NM_000147	FUCA1	120	53	53	0	1	143	0	0	0
s_56767	ACGGAGGATTATATCACTGA	NM_032288	FYTTD1	832	246	166	0	1	4	0	0	0
s_68294	GTGCAAAGTCTGACAGCGCC	NM_198334	GANAB	1110	619	69	0	1	0	0	0	1
s_43418	TGTGGGCATGGGAGTCGTCT	NM_014394	GHITM	263	175	59	12	1	0	0	0	0
s_35272	CTATCTCAGAGCCCTTGTTC	NM_004488	GP5	419	260	113	0	1	0	0	0	3
s_37923	AAGAGACTTGAGCACTCTCT	NM_005684	GPR52	1447	726	168	0	1	0	0	0	419
s_37066	TCTGTACCTACCCCCCATGT	NM_005309	GPT	1225	628	89	41	1	0	0	0	0
s_17331	TTCATAGAACAAGGGGCCAG	NM_001184705	HADH	509	110	61	0	1	0	0	0	8
s_28808	ATGGCCGCTGCGGCGTTCAG	NM_001524	HCRT	480	473	89	0	1	3	0	0	0
s_09935	GCCCAGCGTCGGAGGACCCC	NM_001127206	HMOX2	675	300	32	0	1	45	0	0	0
s_00946	ACAAGCTGTAAATGATTAGT	NM_000412	HRG	667	386	119	0	1	0	0	0	5
s_64123	TGCTGTGGGTGAGAAGTAAC	NM_153480	IL17RE	557	350	80	0	1	69	0	0	0
s_60598	GAAAGACTTGGGACTCCCTC	NM_138451	IQCD	595	171	8	0	1	0	0	0	1
s_56175	CCCGCCCACCAGAGCCTATA	NM_031483	ITCH	266	214	76	66	1	0	0	0	0
s_09129	AGCAGCTCCCTCCGGAGCCG	NM_001105521	JAKMIP3	447	239	7	0	1	0	0	0	549
s_14147	CTGGTGCGGGGCTAGCGACC	NM_001146702	KDM5C	235	94	3	0	1	63	0	0	0
s_52529	AAACCCCGACACCCTCCAAG	NM_021925	LDAH	987	591	44	0	1	0	0	0	1
s_16951	ACTCGGATTTCCAATCACAA	NM_001174097	LDHB	336	205	108	0	1	0	0	0	2
s_28146	GCGTCGCTATTGGCTGTGGG	NM_001291006	LRRC74B	61	16	51	0	1	1	0	0	0
s_46038	TAGTCTTGTAGCGATTTCTT	NM_015884	MBTPS2	767	328	28	0	1	0	1	0	0
s_46049	AACCGAGACCGCTTCGTCCC	NM_015889	MED15	863	465	81	0	1	0	4	0	0
s_50422	GTGGTTGCCATGTTGGTGAC	NM_019852	METTL3	286	84	97	0	1	0	0	0	248
s_04109	CCCCTAGCCCACACTGGTTT	NM_001009554	MFAP3L	523	334	87	0	1	1	0	0	0
s_16245	AGGCTCTTGAGGAGATGATA	NM_001170790	MFSD5	439	142	11	6	1	0	0	0	0
s_00568	TGAGTCGTGATATCCTTAAC	NM_000255	MUT	234	157	22	0	1	23	0	0	0
s_62588	CACCTCCTGCCCTCTCCATA	NM_152298	NASP	949	372	172	15	1	0	0	0	0
s_19102	GTTTCTTGCTGTAGTTCTAC	NM_001199232	NM_001199232	1491	585	102	0	1	0	1	0	0
s_03094	TCTTATTGGATACATTCTGG	NM_001004701	OR4C16	468	665	124	0	1	0	25	0	0
s_03157	ATAACTACAAAATGCCTGAG	NM_001004728	OR5A1	423	288	38	1	1	0	0	0	0
s_62187	ATGGTTTGGTGCAACTCACG	NM_145739	OSBPL6	77	68	4	0	1	1	0	0	0
s_49457	GGCCGGGCTGGGGGTGCACA	NM_018440	PAG1	255	152	24	0	1	0	5	0	0
s_62314	CCTCGGGTCCATCACACTCC	NM_147150	PALM2-AKAP2	478	161	153	0	1	1	0	0	0
s_27799	AACCCGCCACCGCCCCTCTC	NM_001289797	PCBD1	553	535	156	0	1	0	0	0	2
s_01024	TCTTTGCTCTTACTAGACCA	NM_000440	PDE6A	782	408	213	0	1	23	0	0	0
s_31234	GGAAGCAGAAACAGGTATCT	NM_002612	PDK4	451	267	148	12	1	0	0	0	0
s_62387	GGAACAATGACAAACAACTT	NM_148173	PEMT	847	363	138	1	1	0	0	0	0
s_00724	TCTCCTGCCGCCCCCCTCAA	NM_000319	PEX5	832	465	142	0	1	73	0	0	0
s_43066	TCCATTGTAACCTTGCACCA	NM_014224	PGA5	1508	662	188	0	1	1	0	0	0
s_28200	CCTCCCTGCTCAGATCCTTG	NM_001291311	PLD3	1304	535	152	0	1	0	0	0	1
s_39086	AGAGTGGGATGGGCTCTAGC	NM_006244	PPP2R5B	452	130	10	0	1	3	0	0	0
s_07764	TTAAGAGCCTTGTGACAAAT	NM_001080826	PRAG1	1644	879	165	0	1	0	0	0	360
s_25691	AGACATTGACCTCACAATCA	NM_001282488	PRIM2	1204	482	54	79	1	0	0	0	0
s_39098	AGCGCCCAGCGCCCTCTCCC	NM_006252	PRKAA2	678	260	32	0	1	0	0	0	6
s_31498	GCGGCGACAGCGGGGGGTCC	NM_002735	PRKAR1B	141	86	33	17	1	0	0	0	0
s_46537	TTTCTCTGCACAGCGCTTGT	NM_016131	RAB10	640	303	72	0	1	0	22	0	0
s_63611	CATACCCAGCCCACCCGCCA	NM_152838	RBM12	368	358	214	0	1	0	1	0	0
s_03758	GAGACCACGCTTGTGCCACG	NM_001006121	RBMY1B	2030	1147	379	0	1	0	236	0	0
s_03536	TAGGAGGAGGGCGGCGGGCG	NM_001005339	RGS10	204	104	3	0	1	0	2	0	0
s_68223	ATAGGAAGAAAGACTAACGT	NM_198235	RNASE1	597	265	116	0	1	0	0	0	1
s_01053	GGAGAGCGCTGTCCCGGATC	NM_000451	SHOX	602	372	22	0	1	0	0	0	11
s_02868	CCCTCCGACACAGGGTGCAC	NM_001004326	SLC22A20	274	197	55	0	1	36	0	0	0
s_23890	GTCTGTAGGGGTGAAGGGGA	NM_001271685	SLC35A3	976	407	93	44	1	0	0	0	0
s_25585	AAGTCTGGATCCTCCCAGCT	NM_001282417	SLC5A10	121	67	24	0	1	16	0	0	0
s_64752	GCGACCCCTTTCCTCAGGCG	NM_173078	SLITRK4	138	105	99	0	1	0	0	2	0
s_53304	GGAAGAGAATGAATGGAGCC	NM_022733	SMAP2	172	80	138	0	1	0	0	0	2598
s_04142	TCCCAGCCAATGGCAGTCCT	NM_001009614	SPANXN1	1871	1005	251	0	1	0	27	0	0
s_32431	GGGCGTGCGGGAGGGATCCC	NM_003128	SPTBN1	238	144	41	0	1	0	0	0	9
s_11025	TTTTAGTCCTGCGGCATTGC	NM_001134336	STRIP2	419	252	43	0	1	0	0	0	15
s_11188	CCTGTTTCGCCTCCCCCAAC	NM_001134773	STX16	187	146	49	0	1	1	0	0	0
s_05690	CTTTTAATGGAGTTGGGCAG	NM_001032377	SULT6B1	1086	504	28	32	1	0	0	0	0
s_32549	AGAGAATGTCTCGGCAGCCC	NM_003186	TAGLN	543	356	85	0	1	0	0	0	15
s_63407	GTGAATGGCTTATTCCTGAA	NM_152706	TEX47	759	315	64	0	1	59	0	0	0
s_67337	CCTGCATCCGTCGCCGGCCC	NM_182529	THAP5	910	430	84	0	1	0	1	0	0
s_69022	AAAAAATAGCCTTTGCTTGC	NM_199334	THRA	338	134	18	0	1	0	0	0	1
s_26373	AGGCGGGTCCTGGGCACCAG	NM_001284333	TLK2	442	221	16	0	1	0	104	0	0
s_17349	TGAAATACTGGTTTACTGTT	NM_001184723	TM4SF18	698	293	34	0	1	0	4	0	0
s_04065	ATATTGCTTTGTCTGATCTT	NM_001008740	TMCO2	1299	650	87	0	1	0	11	0	0
s_47413	CTAGTCCAGCGTGCGTGGTG	NM_016639	TNFRSF12A	42	22	79	0	1	0	0	0	6
s_50244	AAGACGGTTGTGGTAGTTCC	NM_019083	TRMT13	583	164	32	0	1	0	0	0	15
s_25129	GGAACAGTGAAATTTACCTC	NM_001278742	TSPAN6	543	232	9	0	1	14	0	0	0
s_48554	GACCAATCGGAATGCGGGAA	NM_018003	UACA	126	67	33	0	1	0	15	0	0
s_39382	ACGCAAACATACATCAAATC	NM_006370	VTI1B	480	262	129	0	1	89	0	0	0
s_56984	GGGGCGGTGACTAAGGTGAG	NM_032387	WNK4	451	157	12	0	1	0	1	0	0
s_21009	TCTAACCTAACCTGCTAGCA	NM_001242916	ZFAND6	358	160	26	13	1	0	0	0	0
s_61579	TTGGCCCCGCCTCTGCTCCA	NM_144723	ZMAT2	593	393	91	0	1	0	5	0	0
s_65533	GCCCCACCTCTTTCTCAATA	NM_174929	ZMIZ2	3931	1798	206	0	1	0	0	0	6
s_18505	GTAGGAGAGTCCTGGGGCCA	NM_001195605	ZNF865	321	141	107	0	1	0	0	0	509
s_46589	TTCTCCCAAACACAGCCACT	NM_016161	A4GNT	549	166	112	1	0	0	6	0	0
s_44451	TCTCAGTGCAGACAGAGTTC	NM_014911	AAK1	769	438	89	0	0	0	1	1	0
s_49366	CAGAAAGGAACCCTATCCAA	NM_018394	ABHD10	442	250	124	1	0	0	0	0	8
s_08143	CTCCCCCACCACCAGGATGA	NM_001097	ACR	855	546	58	0	0	1	0	0	5
s_55821	AGCCCCCTCCCACGCGGCGG	NM_030957	ADAMTS10	249	380	50	0	0	0	2	0	91
s_55014	GGCCCGCGCTGCTGTTCCCT	NM_025003	ADAMTS20	825	372	66	0	0	30	0	0	2
s_00032	GGAAGCATCAATCATGTTTC	NM_000026	ADSL	783	293	112	0	0	4	3	0	0
s_16133	CAGTGTGCATGGTAAATCGT	NM_001170628	AFF2	533	272	29	1228	0	0	0	0	1
s_62082	ACCCGAAGTTTTCAAGGAAT	NM_145315	AFG1L	957	501	125	0	0	0	1	1	0
s_40293	CTAGCTCCCCCTTGCCCTCC	NM_006796	AFG3L2	1170	511	131	0	0	60	0	0	3
s_38731	GCATTGGCGGCTCCAGCAAC	NM_006076	AGFG2	423	215	60	1	0	0	0	0	5
s_35854	GTAACACCCCCTTGAGCAGT	NM_004757	AIMP1	463	266	57	35	0	0	1	0	0
s_68115	TCTCTTACCCCAGTGACTCT	NM_198086	AJUBA	2522	1268	260	0	0	0	2	0	1
s_50745	CTTGTGCAAAGTTCTCTCTT	NM_020299	AKR1B10	914	470	96	0	0	0	24	0	19
s_01102	GTACCTTTTATTCATTACCA	NM_000477	ALB	1346	544	126	182	0	0	0	0	1
s_14555	ACCACCCCCTACCACATCTG	NM_001161504	ALDH4A1	660	219	73	0	0	82	7	0	0
s_62306	GGACGCCAGAGGGAGGCCTC	NM_147129	ALS2CL	383	190	52	0	0	0	118	0	1
s_53599	ACAGTCCGATTAATTGTCCT	NM_023039	ANKRA2	1333	812	140	1181	0	0	0	0	1
s_20910	AGCACACGCTTACAAGTTTA	NM_001242811	ANKRD6	334	161	62	0	0	0	169	0	1
s_13795	CCCATGGAATCCTTAGTCTT	NM_001145794	ANTXR2	1485	634	105	18	0	22	0	0	0
s_23901	AACACAGCTCCATGTTGATT	NM_001271703	ANXA8	1009	504	291	0	0	0	1	0	619
s_17058	TATCTTTCCTCTGGAGAAAT	NM_001177506	AOAH	1624	757	129	285	0	0	1	0	0
s_52463	CCAGGCGTCTGCCTCCCCCC	NM_021822	APOBEC3G	528	161	79	9	0	0	0	0	5
s_27274	TCGCTGCCAGAAAATTACCC	NM_001287431	ARFIP1	1041	468	92	0	0	0	1	0	1
s_61041	GACTCTGGCTCCCGGCGCCC	NM_139135	ARID1A	508	175	34	0	0	119	0	0	1
s_68682	GTTAGCCTGAAATATCTGAG	NM_198709	ARSB	66	28	0	6	0	0	6	0	20
s_68684	TTCAATAAGCACGTGACTAA	NM_198709	ARSB	191	56	3	0	0	0	1	0	11
s_59813	AGAAGTGTAACTGTCAGAAT	NM_080928	ASB15	437	220	56	0	0	0	2	0	229
s_59754	GGGCCTGCTGACCAACCAAA	NM_080863	ASB16	364	206	21	0	0	0	8	0	4
s_51108	CATATAACCCAGAAGAATGG	NM_020646	ASCL3	289	129	71	0	0	80	0	0	1
s_60104	CATCCTCCTCGCGTGCCCTG	NM_133436	ASNS	2000	781	132	0	0	0	125	0	1
s_29111	TTTTACTCCACCTCCCAGGA	NM_001687	ATP5D	822	401	81	0	0	0	2	0	1202
s_39829	GCCGCAGGGAGCGCGGGCCC	NM_006577	B3GNT2	65	10	5	0	0	0	3	0	3
s_55420	AAATAGCGTCTCTCCAGCTA	NM_030578	B9D2	403	174	47	0	0	0	6	0	27
s_04888	CAGCATTGCGACGGCGCGAG	NM_001015048	BAG5	245	137	34	0	0	0	2006	0	7
s_10103	TCCCTACGTCTGCCTGGAAG	NM_001127507	BANK1	394	152	94	0	0	0	5	0	1
s_12364	TAAAGAGGCCCAGCAGAGTG	NM_001142568	BBX	251	300	29	0	0	0	3	0	1
s_68337	TTCTCGTTGTTCAAAGAAGA	NM_198427	BCAN	360	265	175	0	0	0	225	0	1
s_68929	TTTGGCCTACGGAGCTGGGG	NM_199173	BGLAP	583	337	34	0	0	0	11	0	1
s_15249	AAAAGCATGACTCTTAACCG	NM_001165	BIRC3	0	0	268	62	0	1	0	0	0
s_69298	ACTTTTCCCAGGCAGCTCTC	NM_203281	BMX	1263	514	153	0	0	36	4	0	0
s_34942	GATGGGATGAGTGATGCCAG	NM_004331	BNIP3L	180	330	6	0	0	0	404	0	1
s_65538	TGGATGGATGGATGGATGGA	NM_174932	BPIFC	387	212	39	47	0	0	1	0	0
s_35694	ATATGTCACAATGCTCCATG	NM_004678	BPY2	2383	1034	131	0	0	0	4	0	3
s_41301	TTGGCCACCCAGTCTGCCCC	NM_007299	BRCA1	467	254	24	0	0	1	0	0	1
s_52087	TTGAAGTGGGGCTTCGGCAC	NM_021165	BRINP2	563	155	37	0	0	0	1	0	12
s_58851	GGTCTGCGGCGGTCTGGACG	NM_052893	BTBD9	176	110	26	0	0	12	0	0	1
s_42910	ACAGGAGAAGCACCGCCCAC	NM_014117	C16orf72	1674	650	88	49	0	0	0	0	2
s_13647	GAGCCTTTCTGAGGAGTCTG	NM_001145545	C16orf82	176	53	25	0	0	0	505	0	1
s_61796	CTCCTCCCGCTGCAGACCGC	NM_145055	C18orf25	1189	405	118	0	0	4	0	0	8
s_63379	CACCTCCCATTTCACCTTCC	NM_152692	C1GALT1C1	1365	466	184	0	0	0	44	0	6
s_06706	GCCCGCACCTGGCCTCCAGA	NM_001042519	C2orf88	109	151	1	0	0	0	116	5	0
s_05400	TGAGAAGGCCGGGCTCGCTG	NM_001025266	C3orf70	329	147	100	0	0	0	272	1	0
s_49280	TCACCGCGCACAAGGCCCTG	NM_018356	C5orf22	720	336	114	53	0	0	1	0	0
s_63881	GGGTAATGAGCCTCCCATCT	NM_153246	C6orf223	858	351	144	1	0	0	85	0	0
s_05265	CACACTGTAACTCCCATTGT	NM_001024607	C7orf66	1249	646	83	0	0	0	158	1	0
s_65272	GTTCTTATCTCCCTTGTATT	NM_173687	C8orf31	549	328	67	3	0	0	0	0	6
s_04562	GGAGATGAGAGCCGGCTGCA	NM_001012715	C9orf106	385	159	2	51	0	0	1	0	0
s_34961	ACGTGTTTCTTGCTTGGGGT	NM_004341	CAD	120	136	41	0	0	0	454	0	4
s_06766	GACAGTGAGCTGAGCCAATC	NM_001042625	CAPSL	1291	706	84	0	0	0	102	0	1
s_54194	CGCTACCTGAGGACTGCTTC	NM_024537	CARS2	838	323	106	0	0	1	2	0	0
s_36788	GACTGGGCAGCGACGATCCC	NM_005188	CBL	270	74	25	0	0	0	757	0	16
s_69185	TGTGAACCTGAGCGACGCTG	NM_201453	CBWD3	1534	635	101	47	0	0	0	0	31
s_69184	CGACAGCTGGACACGCCCCT	NM_201453	CBWD3	5422	2349	710	0	0	94	571	0	0
s_63230	AGGGAAGTGGACGAGCTCCT	NM_152612	CCDC116	1281	659	118	0	0	0	25	103	0
s_02832	GCAGCACCACCTGCAGACCA	NM_001004306	CCDC144NL	200	68	9	0	0	2	0	0	1
s_61775	CATTGGCTGAGGCTGCATAG	NM_145045	CCDC151	176	126	68	0	0	0	206	0	1
s_50662	TAGGCATGTTCATGTAAATA	NM_020198	CCDC47	110	78	11	0	0	0	23	0	1
s_63438	TTGGCATCTCTGTGCTGTAC	NM_152723	CCDC89	1195	529	83	0	0	10	7	0	0
s_57888	AAATGGTCTTCCATCCCCAG	NM_032963	CCL14	173	100	84	16	0	0	1	0	0
s_29293	GCGCGGCCAATGGCGGGTCC	NM_001761	CCNF	407	215	64	2	0	0	0	1	0
s_36666	TAAGGCAACCAGGAGCCCGA	NM_005125	CCS	416	118	133	0	0	71	0	0	5
s_38455	TTTTCCATTTTCCTGCTACC	NM_005944	CD200	1761	775	171	0	0	0	266	0	2
s_38627	GGTGTTTCGAGCCGTGGCAC	NM_006023	CDC123	112	119	16	0	0	0	0	1	1
s_36209	GGCCGGCCTGGGCAGGGCTA	NM_004933	CDH15	101	38	0	1	0	0	873	0	3
s_34398	AGTGTCATTACTTTTACTCC	NM_004063	CDH17	484	189	21	0	0	0	2	0	302
s_66153	CTTTGTTTCCTTGTTTGTTC	NM_177980	CDH26	1137	486	35	0	0	0	112	0	1
s_18979	TCTGGGCGCCAGCTCTCCTC	NM_001199054	CDIP1	397	226	170	2	0	0	0	0	456
s_06610	CCAGCAACCGGACCTTCACT	NM_001042405	CEP170	1352	795	98	17	0	0	0	0	1
s_27594	TCGGTGCGATGTGCTGGTCT	NM_001288967	CEP70	128	79	84	0	0	0	1	0	1
s_19612	GCTTTATTTAGTGACAGTAA	NM_001201551	CFHR4	189	176	36	0	0	7	0	0	213
s_69328	AGCCACCTCTTTCTTTTACT	NM_203298	CHCHD1	682	341	152	0	0	1	0	0	1
s_45711	CGGCGGCAGCGCCAGAGGCA	NM_015557	CHD5	787	258	8	1	0	0	0	0	7
s_18543	CTGCGCCCGCTCTACCCCCT	NM_001195731	CHPF	1011	540	96	0	0	0	53	0	1
s_00150	CCAGTAACTCCCTGGGCTCC	NM_000079	CHRNA1	520	257	104	26	0	0	5	0	0
s_01659	AAGGGCCAGGGAGAATGAGC	NM_000744	CHRNA4	190	92	43	898	0	0	0	0	1
s_36056	TTTCTGGATGGAGGCCCAGC	NM_004854	CHST10	78	63	25	19	0	0	7	0	0
s_04882	CTCTGGATTAAACAGCATTA	NM_001015001	CKMT1A	1732	792	137	0	0	0	2	0	3
s_09349	TATATATGCTTTCTGTGCCG	NM_001111319	CLDN22	212	108	44	0	0	0	1	0	48
s_20411	CAGATTTTGGTTCCCTCATC	NM_001207010	CLEC12A	1061	552	70	0	0	29	0	0	10
s_47182	ATAGCATGTGTTTTCTGTTT	NM_016511	CLEC1A	622	283	90	0	0	0	4	0	3
s_22870	ATGGGAAGAGGAAGAAAATA	NM_001258027	CLEC4F	455	273	50	0	0	0	4	1	0
s_59601	CGCCCGCCCACAGCCACCGA	NM_080679	COL11A2	759	260	83	0	0	36	0	32	0
s_63043	TCTGCAACACCCATCCCCTT	NM_152516	COMMD1	2676	1397	197	0	0	0	42	0	2
s_14884	CACAGAATGGGCCGGGACCA	NM_001164095	COPS7A	50	23	89	0	0	47	0	0	2
s_17676	AGGTCACCCAGCCCCCACCA	NM_001190456	CORO2B	1298	650	120	0	0	0	30	1	0
s_19700	ACAGAGCATTCCGTCACCCC	NM_001202483	CRHR2	358	136	175	0	0	0	4	0	969
s_10510	CTGACTTAAGACATAACTTC	NM_001129826	CSAG3	435	387	128	0	0	0	60	0	1
s_64652	GCGAAAGTTTTGTGAAATTG	NM_172220	CSF3	1053	520	58	21	0	0	0	0	1
s_28398	CTCGCGCCGCTTTGCGACAA	NM_001319	CSNK1G2	481	245	93	8	0	0	0	0	1
s_04030	CTTCTCCCCTCTTCCCTCCC	NM_001008540	CXCR4	1742	618	57	0	0	14	0	0	1
s_51994	ACTTGAAGATGTCTTATTCT	NM_021118	CYLC1	1177	561	26	0	0	4	0	0	2
s_01697	TGAGGTTCCAATGAGGATTC	NM_000764	CYP2A7	467	221	42	0	0	18	0	0	4
s_26229	GCTGGCCGGAAGAACGCGGG	NM_001284206	DCAF5	117	79	14	38	0	0	1	0	0
s_38203	TACTCGCCCCGCCCAACTCT	NM_005828	DCAF7	1116	394	82	0	0	0	10	0	8
s_23986	TGAGAGCGTCAGATTCAACA	NM_001271816	DCLRE1A	261	90	17	94	0	0	0	0	1
s_39818	TGGGCACAGGCCAGCACTTT	NM_006571	DCTN6	434	213	151	74	0	0	1	0	0
s_19729	TGGATTCTGTTTAAGGGTTT	NM_001202521	DDR1	398	228	50	0	0	0	63	0	1
s_05983	ATGGCCTCATACTCCCACTT	NM_001037500	DEFB124	972	587	180	0	0	0	7	0	1703
s_20985	GTCGTGTGCGGCCTCTTCCT	NM_001242897	DEPDC5	319	125	44	0	0	0	333	0	1
s_24516	TCGCCCAGTGTCAGTGCCTT	NM_001277864	DHRS4L1	1132	667	68	0	0	0	485	0	1
s_24726	TCATTCTTCAGGTACCGCTG	NM_001278304	DIABLO	535	267	8	0	0	0	291	0	5
s_26907	CAATCTGAAGGACTAGAGAT	NM_001286655	DLK2	1112	411	139	0	0	0	237	0	2
s_40865	CTCACAGGTGGGGGGACCAG	NM_007068	DMC1	230	137	23	0	0	0	1	0	1
s_34320	ATCCAGCAGAGTTTCAGCCC	NM_004022	DMD	1276	484	102	0	0	0	2	0	3
s_55291	GGACTCCGCCCCTTCATGGA	NM_025219	DNAJC5	448	251	18	1588	0	0	0	0	1
s_10855	AAAGCAGCGAGAAGCCCCCA	NM_001130823	DNMT1	600	210	53	0	0	0	6	0	1
s_65755	CTCTGAGCCCCAGCTGGTGA	NM_175850	DNMT3B	583	289	71	0	0	0	141	15	0
s_41487	GGGCGGTGCTTCCTGGCGAG	NM_012100	DNPEP	50	113	0	1	0	0	542	0	2
s_69629	TCGCGCACCGCTCCTCCTAT	NM_206831	DPH3	1053	622	209	0	0	0	1	0	6
s_50022	CGTGAACCAGGGAGGACTTC	NM_018973	DPM3	167	117	2	19	0	0	0	0	1
s_60906	TTAGAGGAAAGCTGACCTAA	NM_138815	DPPA2	1268	315	122	0	0	80	3	0	0
s_25774	AATTTCCAACACACAAACTT	NM_001282563	DRD3	1411	747	372	0	0	31	0	0	1
s_28308	CTAAGGTTTAGGGAGCTGCC	NM_001291602	DYNLT1	386	271	39	1	0	1	0	0	0
s_22976	GGTGGCTCCTGAGGTCTTAA	NM_001258316	ECT2	148	84	60	0	0	0	1	0	71
s_40053	ATCGTTTCATCTGGAACACT	NM_006683	EDDM3A	1146	432	125	0	0	2	13	0	0
s_55248	TGGGACTGGTAGTCCTCAGG	NM_025191	EDEM3	463	247	23	0	0	6	0	0	11
s_70182	CCATCCCAGCCCCAGCGCGG	NM_212554	EEF1AKMT2	215	66	45	0	0	0	0	4	2
s_47476	CATTTTTGGTGAGCGTCTGG	NM_016938	EFEMP2	1370	450	58	0	0	0	1	0	2
s_45140	AGGTTGAGCTGCCGTGGGTA	NM_015252	EHBP1	396	128	0	0	0	0	1	138	3
s_67912	CCTCACCTCCACTCACGAGT	NM_194278	ELMSAN1	395	265	42	0	0	0	5	0	6
s_68613	CTCCTGCCTCCCACCCCCCC	NM_198585	ENTPD8	316	191	92	0	0	0	3	0	1
s_35156	AGGGGAAGTCCGGAGGGGTT	NM_004431	EPHA2	702	215	88	2	0	0	0	0	7
s_00252	CTCGAGTCCCATCTAAAAGA	NM_000120	EPHX1	191	107	80	1	0	0	0	0	208
s_14600	CTTTATCTCAGGTACTATAA	NM_001161585	EQTN	949	300	77	0	0	0	1	0	3
s_06513	TCGGTCCCCAACTTGAGCAC	NM_001040458	ERAP1	2256	958	234	81	0	30	0	0	0
s_24042	ATCTTCTCTTAGCGTTTACT	NM_001271877	ESR2	1846	793	219	0	0	0	7	0	10
s_04847	GGTTACAGAAACAAGAGAAG	NM_001014763	ETFB	553	269	50	0	0	0	8	0	1
s_12217	GCCTCCAGGGATCCACTGTG	NM_001142398	FAHD1	199	203	58	160	0	0	0	0	1
s_47350	GCGGTTCCTCTCCCACCAAT	NM_016603	FAM13B	846	414	119	28	0	1	0	0	0
s_18440	GGGGCTTGAAATAGAACAGA	NM_001195442	FAM240A	102	87	11	0	0	69	0	0	1
s_49331	TAGTGCAGCAGGTGGGTGGG	NM_018378	FBXL8	483	272	49	0	0	0	522	0	1
s_41605	ACGAAAGGAACCTCCGTTCT	NM_012164	FBXW2	232	161	52	0	0	0	12	0	4
s_50062	AGGCTCAACGAACGCTGGTT	NM_018998	FBXW5	903	409	133	0	0	1	1	0	0
s_20538	GTTAAGCAGCAAGTTCCCAC	NM_001220500	FCER2	705	243	72	1	0	0	0	0	6
s_23754	TTTACTCCCTCCTGTCTAGT	NM_001271037	FCGR3B	351	132	47	0	0	0	1	0	3
s_55955	TTCCCAATAGCAAAAATGTA	NM_031281	FCRL5	633	341	99	42	0	0	0	0	1
s_27352	CCAGAACCCACTGGCCGCTA	NM_001287750	FDFT1	675	374	149	0	0	1	10	0	0
s_36911	ACATAGGAGCCAAAGAAGAG	NM_005246	FER	362	186	68	0	0	0	186	0	2
s_58063	ATAGCACAAGAGATAAACTC	NM_033086	FGD3	399	333	47	0	0	0	426	0	1
s_63075	ATCTTTAGTGGAAAATCAAG	NM_152536	FGD5	249	64	49	0	0	0	15	6	0
s_29866	CTAGCGCCGCGAGTGCCACC	NM_002007	FGF4	497	554	22	0	0	0	1	0	285
s_12988	TCTGTTTGCGCACATTTGAG	NM_001144913	FGFR2	911	581	146	0	0	1	15	0	0
s_58456	ACATCCCAAGTTGCATTACA	NM_033393	FHDC1	915	462	130	0	0	0	686	0	3
s_69224	TGGATTTCTAGTGCTGCCTT	NM_201557	FHL2	982	453	70	0	0	1	0	0	13
s_11228	CCTCCCGTGGCGTCCTGAGT	NM_001134938	FIP1L1	401	215	83	1	0	0	0	0	205
s_12634	CACATACACTACACGGTGAG	NM_001143781	FKBP11	126	99	9	0	0	0	0	1	1
s_36805	TCTCGCCGCTCGGCGCGCCC	NM_005197	FOXN3	322	304	118	0	0	3	0	0	1
s_28687	CCGGCCGCTGCCCGCTTTAA	NM_001455	FOXO3	1353	657	56	0	0	0	6	0	11
s_21567	CTTGGCCACATGTGCCTCCA	NM_001244816	FOXP1	1132	608	163	0	0	0	661	3	0
s_34165	CTGGCGATCTGAGCCCACCC	NM_003934	FUBP3	107	64	43	0	0	0	9	0	685
s_52676	ACCAAGGCTCCCAATTAACG	NM_022003	FXYD6	1045	608	121	0	0	0	185	3	0
s_56208	TCACCCGCTGTACCCGTCTG	NM_031866	FZD8	587	267	236	0	0	0	1	0	638
s_06527	AAGATGGGGTGAGTTTTGAG	NM_001040663	GAGE1	8918	4449	1021	0	0	17	0	0	9
s_01186	ATCTTGGGAGGCTCGGCGCC	NM_000512	GALNS	954	373	36	0	0	0	0	1	72
s_15898	CCCCGACCCGGACTCGCCGC	NM_001168241	GAREM2	298	137	42	0	0	0	152	0	1
s_19932	TTAGCATCATTCCACCTTTC	NM_001204306	GC	291	150	78	0	0	0	22	0	1
s_08179	TGAGCAACAAATTCAGCTTC	NM_001097636	GCNT1	224	151	31	0	0	0	1	0	1
s_29976	CCCCGAGCCCACGCAGGCGC	NM_002056	GFPT1	298	129	54	37	0	0	9	0	0
s_60389	GTCTCGGTAGGGGACGGGTC	NM_138342	GLB1L2	94	35	13	20	0	0	1	0	0
s_15747	CTTTTTCTCTCTCCAGCCGC	NM_001167609	GLI1	1196	448	247	0	0	0	1	0	1
s_39715	AAGCCACCTGGGAAAGTCAG	NM_006529	GLRA3	694	449	87	1	0	0	86	0	0
s_61982	AACTCTCCCCTCCCGGACAC	NM_145262	GLYCTK	314	199	21	3	0	0	0	0	17
s_21905	TCAGCAAAAGTAACTGATGT	NM_001253846	GMDS	695	372	57	1	0	0	53	0	0
s_28756	GGGGAGGGAGCATGTGTCGG	NM_001501	GNRH2	293	130	42	0	0	0	57	0	1
s_48505	AAAATAAGTCACCTTTCATC	NM_017972	GPATCH2L	804	328	13	13	0	0	1	0	0
s_61858	GAGACTGGCTTTCTATTCCA	NM_145171	GPHB5	387	199	18	1	0	0	0	0	15
s_23213	GTGTGTGTGTGTGTATGTCA	NM_001261447	GPM6A	238	82	34	0	0	0	2	0	8
s_67124	GGGGCCTCTCACCTCTGTAT	NM_181790	GPR142	659	283	82	0	0	0	1	0	14
s_50018	TGGGCGAGCTCCCCGTCCTG	NM_018971	GPR27	33	38	2	0	0	0	188	0	1
s_56308	TCACTGCCAGGCACCTTGCC	NM_031936	GPR61	196	126	20	0	0	0	123	0	3
s_59759	ACTCTAACCCTCTCAAGTCT	NM_080865	GPR62	1287	530	94	0	0	0	234	0	2
s_06294	CGGGAGGCAGCGCAGTTATC	NM_001039847	GPX4	413	209	77	65	0	30	0	0	0
s_28965	TCAGACCCTGGCCGTGACCT	NM_001619	GRK2	163	84	64	0	0	85	1	0	0
s_54566	TAAAACTCTGAGCCTGTGCC	NM_024736	GSDMD	658	307	16	0	0	0	1	0	1
s_20287	AAATTTCCTCTGCAAATTGC	NM_001206843	GSG1	1396	570	159	8	0	0	6	0	0
s_26267	ACCTCGCGCCAGCGGAGTCC	NM_001284235	GTDC1	3352	1792	532	43	0	1	0	0	0
s_30063	TCCCGTCCTCCAGTACACTC	NM_002097	GTF3A	533	399	144	0	0	0	0	51	1
s_30064	CAGGCATGAGCCACCGCACC	NM_002098	GUCA1B	304	181	54	0	0	0	149	0	1
s_63591	CTGGAATAGAGTAGGGGACA	NM_152796	HIF3A	249	635	5	0	0	0	599	0	5
s_63583	AGGGCAGAGGAGGTGATTCT	NM_152794	HIF3A	1292	457	82	0	0	3	0	1	0
s_30132	GTTACTGATTTCCTTCCTCC	NM_002125	HLA-DRB5	206	79	16	0	0	0	1	0	1
s_01070	GCAGGGATTTGGCTGTTTGT	NM_000457	HNF4A	230	89	32	0	0	0	97	1	0
s_49971	AGGTGTCGGGGTGCGTCTCC	NM_018951	HOXA10	504	220	62	1	0	0	0	0	5
s_00429	GTAACAAAAGCCTTATTCAA	NM_000197	HSD17B3	133	72	3	0	0	37	8	0	0
s_15333	TGGCACTGTGGTAATTTTTT	NM_001165947	HTR2A	1075	338	333	0	0	34	0	0	1
s_27823	AAATTGCTTGGTGTTGGAGT	NM_001289910	IDH2	198	105	62	0	0	0	1	0	1
s_64602	GCTGTCACCCAGGGTCTGTT	NM_172139	IFNL3	666	368	90	0	0	0	72	1	0
s_40220	AGACGAGACCTACCCCTGCC	NM_006764	IFRD2	1114	498	201	0	0	0	1	0	1
s_30284	CTTCTTGAAATTCCCCCAGA	NM_002187	IL12B	982	396	86	0	0	0	0	234	5
s_47524	GCTAACAGTTTGGAGCCTCC	NM_017416	IL1RAPL2	191	76	22	0	0	0	3	0	1
s_33998	ATTCATTTAGACGTTCAACT	NM_003854	IL1RL2	912	529	120	1	0	0	3	0	0
s_64707	CCAATCAGCACCTCTCTTCC	NM_172348	IL4	1679	881	113	14	0	0	10	0	0
s_63669	GTCTAGTTGAGGTTGGAGAA	NM_152899	IL4I1	62	36	6	0	0	0	217	0	1
s_35329	ACTATAGAACCAGTTCTTAT	NM_004515	ILF2	453	276	65	0	0	0	78	0	1
s_39414	CCAAATTAAGCATATCTGGA	NM_006390	IPO8	145	51	16	0	0	0	0	4	4
s_34565	TAAGTAACGGATCGCTGCGA	NM_004136	IREB2	146	44	47	1	0	0	0	154	0
s_36615	TGGGGATGCCGTCCGCTGTC	NM_005101	ISG15	165	80	165	0	0	0	3	0	995
s_59716	GGAGTAGGAGCCCGGGAGCC	NM_080826	ISM1	100	40	25	0	0	0	0	6	1
s_00464	ACGCGGTGGGTGGGACGCAA	NM_000212	ITGB3	81	51	13	0	0	38	3	0	0
s_18080	TGTCCGTCAGAGCGATGGGG	NM_001193465	KANSL1	602	315	35	0	0	43	0	0	3
s_24306	TATTCATTTGGGGAGGAGAG	NM_001276436	KCNJ15	79	111	0	2	0	0	2788	0	6
s_38211	TATTTTAGAAATGTTGGTGG	NM_005832	KCNMB2	509	197	63	0	0	0	0	1	2
s_44713	CTCGGGACTCAGCTGCCGGA	NM_015038	KIAA0754	80	107	32	60	0	2	0	0	0
s_25992	ATATTTCGCTGAAGGCAAAC	NM_001282770	KIAA1217	624	286	52	0	0	0	4	0	2
s_63487	AAGTGCTGAAGGAATGGCCT	NM_152748	KIAA1324L	1427	603	57	3	0	0	0	0	1
s_08507	AAGAATTCAGTGTGCTCCTC	NM_001099294	KIAA1644	529	343	121	0	0	1	8	0	0
s_46271	GCTGACGTCGGGTCCAGATG	NM_015995	KLF13	368	201	72	13	0	0	3	0	0
s_47225	GACTCGGCCGACCCCTCCGG	NM_016531	KLF3	501	172	51	0	0	0	932	0	2
s_33675	GCAGCCGTGGGATCTCGAGG	NM_003709	KLF7	615	174	15	1	0	0	227	0	0
s_68019	GGGCGCCCCCCATCCCTCTC	NM_194455	KRIT1	692	328	73	39	0	0	1	0	0
s_50103	CAGTTTTGGTAATCCGTAAT	NM_019016	KRT24	199	116	9	0	0	0	70	0	1
s_30490	GGTTAGGCCCAGCCCCCTCT	NM_002273	KRT8	417	257	15	0	0	0	2	0	122
s_66987	TTTTCTGTTGTAGGTGTCTC	NM_181684	KRTAP12-2	266	204	112	0	0	0	407	0	3
s_68671	GGTTAGTTTCTTCTGTAAAC	NM_198697	KRTAP12-3	174	56	29	74	0	0	0	0	1
s_56364	CAACCTAAATCTCTTTTATG	NM_031958	KRTAP3-1	912	555	57	5	0	0	40	0	0
s_44039	GAGGCTTCGGAGGGAAAAGA	NM_014713	LAPTM4A	30	40	3	1	0	0	0	0	2
s_66380	CTCCAGCTAAGACCTGGGGA	NM_178431	LCE3A	157	118	33	0	0	0	8	0	1
s_64132	TCCAGGGACGACACTTCTAA	NM_153486	LDHD	430	178	100	0	0	1	0	0	14
s_19269	GGCAGAAAAACGTCACCTTC	NM_001199659	LETM2	601	301	20	0	0	0	15	1	0
s_24745	CTTATGTTTGAGCTTTGATT	NM_001278318	LILRA1	1642	722	198	1	0	0	152	0	0
s_20160	CAATGCCGTGCTTTTCACTC	NM_001205288	LIMS4	4009	1861	278	3	0	0	0	0	1
s_23531	CAGAACAGTTCTTTAGCTGT	NM_001270410	LIN9	561	253	65	0	0	38	0	0	1
s_65993	CGTGTGGTGGCCGCGCAGCC	NM_177398	LMX1A	459	238	15	0	0	0	2	0	1
s_68373	TCTCGAATCCCTCCTCCTCC	NM_198461	LONRF2	536	218	57	0	0	0	1	0	119
s_00530	AACAGGATTCGTCAAAAGAG	NM_000237	LPL	1003	387	55	33	0	1	0	0	0
s_57689	GGTTCATGTCTGGGCCCAGC	NM_032832	LRP11	64	178	0	0	0	0	1608	1	7
s_11549	ACCTGTTGGTTACTTCTGAT	NM_001135772	LRP5L	1013	546	78	0	0	1	0	0	1
s_26417	ATCAAACCCCACGCCGGAGC	NM_001284400	LRRC28	156	244	118	0	0	0	8	0	3
s_61697	CCGGCGCGCCTTGTTCTTCC	NM_144999	LRRC45	886	419	58	0	0	0	1	0	1
s_10823	CCGCCCCGTCAGGGCCCTCC	NM_001130710	LSM5	351	108	24	0	0	0	1	0	17
s_01367	TAAGCCCTGGGGGCTTCCCC	NM_000595	LTA	48	15	16	0	0	0	1	0	1
s_30638	AAGCCTCGCAGGGAGAGCAG	NM_002342	LTBR	229	115	20	0	0	0	139	0	1
s_57748	AGTACAGCCCGCCCAGGGGT	NM_032860	LTV1	1060	565	173	0	0	0	1	0	10
s_05642	CCAATCAGCTGACTGTCAGC	NM_001031804	MAF	1240	665	146	12	0	0	0	0	1
s_37187	CCAACTCCCCCGACCCCACC	NM_005361	MAGEA2	1226	754	83	0	0	1	7	0	0
s_37410	TGGGAGGGAAGAGGTCAGCA	NM_005462	MAGEC1	233	181	11	0	0	19	0	0	179
s_51675	GAGCTTAGAGTAGATGCATT	NM_020932	MAGEE1	1085	364	93	0	0	0	2	0	9
s_47620	ACAAAGCCTCCAATAGGGCT	NM_017490	MARK2	809	260	46	0	0	31	0	0	5
s_47322	TGGGGTGGTCATTAGAGTCG	NM_016586	MBIP	160	83	2	0	0	0	250	0	1
s_61150	CGCTGGACGCCCTAGGGGCC	NM_139279	MCFD2	246	139	86	0	0	0	2255	0	8
s_16373	GGTTCGTCCTGCTGCAAGTT	NM_001171507	MCFD2	801	357	69	0	0	33	4	0	0
s_63904	GACCAGCCTCCCCGCGCTCC	NM_153259	MCOLN2	304	139	9	0	0	0	1	0	2
s_10007	TGCTCTAGGAAAATCTTTTT	NM_001127350	MED18	668	296	51	50	0	0	1	0	0
s_68955	GCCCTAGCCGCTTCCCAGCC	NM_199227	METAP1D	410	206	30	0	0	0	1	0	2
s_53473	CTGTCTAGCAGATACTTGCA	NM_022840	METTL4	1064	456	116	2	0	0	3	0	0
s_09598	GGTGACACTGCGACCCTTCC	NM_001114618	MGAT1	439	190	22	0	0	0	2	0	2
s_30764	GAACGCCTTTCCTGGACTGC	NM_002406	MGAT1	262	240	19	0	0	0	0	1	1
s_30811	AAGGGCTTATTTTGTAGGAT	NM_002426	MMP12	323	250	45	0	0	1	0	0	110
s_35367	TGAGGGTGGACGTAGAGGCC	NM_004530	MMP2	33	68	228	1	0	0	0	0	16
s_35368	AACTAATCCTGGCGTGGAAC	NM_004531	MOCS2	1065	483	54	92	0	1	0	0	0
s_38134	CGCAAAAAAGCCGAAGTCAG	NM_005792	MPHOSPH6	162	3009	253	0	0	0	811	0	2
s_60305	TCTCACTTAAAATGTGTGCT	NM_138272	MPIG6B	494	377	51	10	0	0	0	0	5
s_56504	CCGCGGCCGCCGCAGGAGCC	NM_032111	MRPL14	555	203	54	32	0	0	9	0	0
s_53529	GGCCGCAATCACCCCGCCCC	NM_022915	MRPL44	536	307	91	1491	0	0	0	0	2
s_17957	GCCGCGCGGAGCTGAGGGAC	NM_001193270	MSL3	592	259	4	7	0	0	0	0	13
s_19924	CCTTGTACCCTACCCAGGAA	NM_001204294	MUC1	686	352	77	40	0	0	0	0	1
s_55140	CTCCTAGCCCCCGCCTCTCC	NM_025128	MUS81	425	198	84	0	0	0	4	0	1
s_23294	TGGGCGTAGCTGAGTGGGGA	NM_001265613	MYBPHL	170	132	73	0	0	0	34	0	1
s_08010	CGTCCCTGATAGACTTGCAT	NM_001085365	MZT2A	266	140	52	0	0	0	0	162	1
s_37418	AACATCCCGCAGTGAGAGCC	NM_005468	NAALADL1	1234	659	62	0	0	33	1	0	0
s_15776	CACCGAAGCCTCCTCCGTTC	NM_001167738	NAV1	960	492	72	0	0	0	225	0	4
s_21601	CGGCTCAGACCCGTAGCCTC	NM_001244963	NAV2	208	82	30	0	0	0	643	0	1
s_48737	GGGAGTCAAGGTCTTCCTGG	NM_018087	NDC1	79	111	41	0	0	0	1	0	1
s_23806	CTTGCTTAGAACAATTCAAA	NM_001271208	NEB	140	84	7	0	0	91	12	0	0
s_31780	CAAGACCTTGGCGAGGCGGC	NM_002856	NECTIN2	131	28	49	0	0	0	133	0	2
s_30980	TTAAAATAAGGTGACGATCT	NM_002498	NEK3	248	255	35	0	0	21	0	0	20
s_27480	GCTGCGTTCGTCTGGGAGCC	NM_001288713	NELL1	856	410	35	0	0	0	80	0	3
s_35768	ACACAAATACGTTCGCCTCG	NM_004713	NEMF	226	107	27	0	0	0	155	0	2
s_39918	GGTTCCACTCTCCAGCACCC	NM_006617	NES	129	82	39	174	0	0	0	1	0
s_60101	CGCCTCCCGGCTGCTGGGCC	NM_133433	NIPBL	270	117	31	0	0	0	8	0	193
s_27956	TCCACACGACCCCGCGCAGG	NM_001290079	NKX1-1	1439	780	99	17	0	0	1	0	0
s_14113	CCCCCCTCCCCAGCTTCACT	NM_001146340	NKX1-2	773	376	145	0	0	1	0	0	8
s_06589	GCCATTCACATATTTATTTG	NM_001042389	NM_001042389	1754	670	213	0	0	1	5	0	0
s_07729	CATGAAGAACTACAGCTCCC	NM_001080542	NM_001080542	434	249	37	0	0	0	148	2	0
s_20764	CCCCTCCCCACCCCCCAAGC	NM_001242613	NM_001242613	473	235	266	0	0	30	5	0	0
s_23041	TGTTTTCATACACTATCGTA	NM_001258383	NM_001258383	480	286	52	0	0	0	352	0	1
s_24057	AAATAACCCAGACTCAATTA	NM_001271887	NM_001271887	852	387	71	767	0	0	0	0	1
s_39095	AGTGTATCCCTCATTTCTTT	NM_006250	NM_006250	1032	286	172	0	0	0	3	0	1
s_53080	CTGGAATCTTATTCTTGACC	NM_022377	NM_022377	27	45	6	0	0	24	0	0	4
s_69856	GCATTCATTTGCACCTGACC	NM_207313	NM_207313	1169	377	56	0	0	1	1	0	0
s_66239	CCGCCCCTTGCCCTCCATAT	NM_178130	NME9	597	268	56	0	0	1	0	0	1
s_18693	TTCCCCAGCCACTGGCCCCG	NM_001198546	NOL4	2429	1213	197	0	0	16	0	0	1
s_65152	CTCTTCTGGGGCTGTGAACG	NM_173614	NOMO2	668	318	37	1	0	0	1	0	0
s_27197	AGGGGTAAAGTAATTTTGCA	NM_001287251	NPIPB9	525	316	78	24	0	0	4	0	0
s_13293	TCTTCAAGCGCAGCGTGCGG	NM_001145156	NR2F2	1139	519	84	0	0	0	758	1	0
s_35880	GCACTTCTTGGAAGTGAAGC	NM_004772	NREP	32	21	77	17	0	0	1	0	0
s_51104	CGGTGGATTCTCGGACTGCC	NM_020645	NRIP3	596	301	81	5	0	0	0	0	1
s_18995	TCTGTCTGGCAGAATGAACA	NM_001199088	NT5C1B	1421	657	107	0	0	0	1	0	1
s_27044	CCTCCCACCAGGCTCCTGCC	NM_001286796	NTMT1	377	112	108	0	0	0	1	0	1
s_44300	GAAGAAGGCTAGAGAAAAAG	NM_014840	NUAK1	144	102	65	0	0	0	1	0	698
s_42926	TGGTAACGCCTCGGAAGAAC	NM_014142	NUDT5	289	162	71	0	0	0	2	0	1
s_41984	GCTGATCGCGGGATTCTTTT	NM_012345	NUFIP1	178	106	17	0	0	0	51	0	7
s_51555	AGAAAAGAGGGCATAGCTAA	NM_020864	NYAP2	242	116	35	16	0	0	1	0	0
s_34590	CACCAATCAGGCGCTGGGAG	NM_004152	OAZ1	392	181	207	1	0	0	0	0	611
s_06880	AAACCTGTAATCCCAGCTAC	NM_001048181	OPN1MW2	924	907	81	0	0	0	1452	4	0
s_03573	TAGGGAGAAACAATGTTCTC	NM_001005465	OR10G3	501	256	55	0	0	0	3	0	1
s_03466	GTGCTTTTCCTTGGGTATAC	NM_001005276	OR2AE1	185	218	71	0	0	0	6	0	90
s_02789	AATTTGCTAGCCAAAAGTGA	NM_001004063	OR4K1	256	180	3	0	0	0	1	46	0
s_03226	GAACTATTTCTGATTATGAG	NM_001004752	OR51F1	693	297	67	0	0	0	7	0	13
s_03685	CAATTCAGTTTTCCCTAATC	NM_001005566	OR5B2	516	192	29	59	0	0	0	0	1
s_64095	TCGTATTGGATGGTTAATTT	NM_153445	OR5P3	700	314	30	1	0	0	275	0	0
s_03352	AAAGAAGACCAGCAAATAGC	NM_001005194	OR8A1	1871	705	77	30	0	0	0	0	3
s_23188	GGCGGAGTATTGAGGCAGAT	NM_001261422	OS9	306	157	41	1	0	0	653	0	0
s_16915	ATAAATGCTTAACAGACACA	NM_001174060	OSBPL10	1018	367	52	0	0	0	0	1	9
s_66236	CACAGCGACGTTACTCCAGT	NM_178129	P2RY8	2718	1340	267	0	0	0	13	0	11
s_13869	TGACAAAATGTGAAAATTCG	NM_001145940	PAFAH1B3	769	242	62	0	0	0	3	0	2
s_33842	ATGAAACAGCAGAGGGAGGT	NM_003785	PAGE1	301	193	13	0	0	0	1	2	0
s_25875	AGTTGTACCTACCCCCTTGC	NM_001282675	PAMR1	694	511	73	1	0	0	57	0	0
s_41222	CTCTACCGCCACCCTCCGTG	NM_007262	PARK7	801	346	97	0	0	0	23	0	1
s_09477	CGTTACTGCCAGACAAATCC	NM_001113523	PARP15	1473	673	30	2	0	145	0	0	0
s_21731	ATAAGTCAACTCTCAAGCCC	NM_001252120	PASK	404	147	78	0	0	0	100	0	1
s_47404	GAACTCTGGTGTTGTTTGAC	NM_016631	PAXBP1	244	128	106	0	0	0	3	0	226
s_49844	TTTACTCATAGCTTTCATCT	NM_018905	PCDHA2	1986	750	135	522	0	13	0	0	0
s_49852	GTTCTTTTCCTTTCTGTCTA	NM_018908	PCDHA5	699	427	129	2062	0	0	0	0	3
s_49855	TGCCCACATCTGTCTTTCCT	NM_018909	PCDHA6	1208	651	259	0	0	0	86	0	1
s_02696	AAAAACCTTGGCATTTAAAC	NM_001003683	PDE1A	290	196	92	0	0	1	181	0	0
s_52339	TCCCCCTTTGCGGGCATTCC	NM_021630	PDLIM2	349	176	76	0	0	0	0	107	1
s_43405	TCTTGGGACATCTTCGCTGT	NM_014389	PELP1	550	357	99	0	0	0	37	0	1
s_00640	GGATTTATCTTTGCCTTCTA	NM_000287	PEX6	573	182	81	1	0	0	0	125	0
s_43064	AGGGCAGCCACAATCTTATC	NM_014224	PGA5	3278	1343	286	37	0	21	0	0	0
s_36741	ACGGCGGCGGGGACCCTTCG	NM_005169	PHOX2A	985	330	84	56	0	0	0	0	1
s_42105	AGCCTCGCCGGAGGTAACCC	NM_012407	PICK1	423	288	111	0	0	2	128	0	0
s_55057	TGCTAGAGGAAGGAGGTTTA	NM_025049	PIF1	222	142	174	0	0	0	0	1	1
s_66951	TACTGAGTTTACAATCCCCT	NM_181643	PIFO	716	368	18	1	0	0	0	0	3
s_36434	GGCTACTTCCGGAAACACTC	NM_005027	PIK3R2	275	76	38	0	0	0	1	90	0
s_18188	GCTCACACTCCTTGTGTGTT	NM_001193621	PINLYP	397	179	42	0	0	0	423	0	1
s_07028	TATGTGATGCAAAGACAGAA	NM_001076780	PKD1L2	547	289	67	3024	0	0	2	0	0
s_60730	AATGTAAGACACTTTTCCTT	NM_138694	PKHD1	871	305	59	0	0	4	4	0	0
s_07793	ATGATTATCCGCCCCCGCGT	NM_001080955	PLAGL1	3555	1724	383	8	0	23	0	0	0
s_07792	ACAAGAGTCTCGCGGAAGAG	NM_001080955	PLAGL1	1126	781	192	0	0	5	0	0	10
s_02877	AATGGCTTTGGAACTGTTAG	NM_001004330	PLEKHG7	1117	475	128	6	0	0	7	0	0
s_63951	AAAGTCGCCGCGGTTTTGCA	NM_153321	PMP22	547	219	160	0	0	2	9	0	0
s_57794	TGACGTCACCCGGGGTCCTG	NM_032882	PNMA6A	1523	642	171	0	0	0	17	13	0
s_67142	TGAGTAGATTGCTTCTAAAT	NM_181808	POLN	554	275	63	0	0	0	1	0	1
s_11603	AAAAACCCTCTAAGATACAA	NM_001135936	POSTN	758	396	98	0	0	0	171	0	1
s_57693	CCTGTCGGCTTCCTTACTCG	NM_032833	PPP1R15B	838	378	19	941	0	0	1	0	0
s_39769	CCAGACCTGCGCTGCTACCC	NM_006553	PRELID3A	1173	602	105	4	0	4	0	0	0
s_38182	TCCTAATGGGTAGCAATTTT	NM_005813	PRKD3	1497	694	97	1	0	0	0	0	1
s_48433	CTACCTGCCTTTCCCTCCAT	NM_017922	PRPF39	2065	900	262	33	0	0	14	0	0
s_31593	AGGACACACACAGCCTACAC	NM_002773	PRSS8	350	253	107	1	0	0	0	0	4
s_19331	CTTCCTCACGAGGGCTTGGT	NM_001199773	PSMA5	162	114	38	0	0	0	42	0	1
s_31628	TTAAGGCGGAAGTACCTCCC	NM_002790	PSMA5	708	567	128	0	0	0	91	0	1
s_19050	CACCCAGCCCCGTAACCTGC	NM_001199163	PSMC5	233	105	26	0	0	0	28	1	0
s_07952	TCCCCGGCGCGGCATTTCCC	NM_001083607	PTCH1	88	104	55	0	0	37	11	0	0
s_66408	CTTGGCCGCCACCAACTAAT	NM_178449	PTH2	877	285	109	20	0	0	1	0	0
s_59743	TAGGCATGTGCCACCCTGCC	NM_080841	PTPRA	816	262	90	0	0	0	1	0	235
s_31766	TTAACCCTTTTCACCCACCC	NM_002846	PTPRN	1153	592	377	1	0	0	0	0	1213
s_20417	ACAGGCTGCTGCAGTAGACC	NM_001207015	PTPRR	194	86	13	0	0	0	0	1	258
s_26018	TTTTTCTTCAACCTGGGATC	NM_001282798	R3HDM1	425	268	8	0	0	0	454	0	3
s_16665	CCGAGCGTGAGCCTTCCGCC	NM_001172663	RAB40C	407	187	104	52	0	0	1	0	0
s_47223	TACAAGTCCCATGAAGTCCC	NM_016530	RAB8B	214	142	3	1	0	0	0	0	1
s_65358	GAAGGTTTCACTGAACTCAT	NM_173825	RABL3	901	484	154	0	0	0	384	0	1
s_31832	CCGCCATTTCGAAGCTGAAG	NM_002880	RAF1	437	143	96	0	0	0	42	0	2
s_63332	CTCCCACCGGCCAAACAACG	NM_152663	RALGPS2	579	254	75	34	0	0	0	106	0
s_51853	CGCTCGAGCGCTGGGGGTAG	NM_021033	RAP2A	90	53	0	0	0	0	556	1	2
s_69623	GCAGCAGAATCGCTTGAACT	NM_206827	RASL11A	433	243	49	2	0	0	4	0	0
s_02713	ACGCCGACTTCCGGGCGGAA	NM_001003716	RECQL5	637	253	76	10	0	1	0	0	0
s_07799	CGTCACAGGCTCCGGTGCCC	NM_001080975	REPS2	269	135	16	0	0	0	459	0	3
s_15565	TGCCCGGGGGAGAGTATTTT	NM_001166287	RGMA	985	387	43	0	0	14	0	0	1
s_54390	AATCAAGTTGCGGCCAAGCG	NM_024644	RIOX1	260	117	26	11	0	0	0	0	1
s_68000	AGGGTCATTCACCTTTTCGC	NM_194431	RNASE4	1197	506	145	13	0	0	1	0	0
s_51258	TTGAATTTGAGACCCGACAG	NM_020724	RNF150	184	46	31	14	0	9	0	0	0
s_14433	CGGGGCGCGAGCGTGCGCAG	NM_001160224	RNF170	109	32	0	0	0	0	117	1	1
s_11027	GGGTGAGGGACCCGGATGCC	NM_001134338	RNF24	240	128	23	16	0	0	0	0	2
s_67992	ACGGGGTGGGACGGGCGACC	NM_194332	RNF38	502	219	87	0	0	7	4	0	0
s_10225	ACTCTAGCCTGTTTGCTCGC	NM_001127897	RPGRIP1L	786	404	69	0	0	0	6	1	0
s_22385	GCGGGCTTCTCGCGACCATG	NM_001256577	RPL10	387	139	0	12	0	0	4	0	8
s_21862	TCCTATTCCTGTGTCATTAG	NM_001253729	RXFP1	1672	827	107	0	0	0	2	0	1
s_05208	CACCATACCCATGTCTAATC	NM_001024211	S100A13	2035	967	207	0	0	1	2	0	0
s_43833	GAGTATCCTCTGTGGGACAC	NM_014624	S100A6	83	75	85	0	0	0	13	0	103
s_65378	CTGAGGATGAATGTGACTCC	NM_173833	SCARA5	944	423	113	37	0	0	0	0	1
s_64740	CCTCCGGCCCTCCGAGGAAG	NM_173050	SCUBE1	424	258	67	48	0	0	0	0	1
s_45891	CACAGTAAATAGTGAGCAAC	NM_015685	SDCBP2	287	114	134	0	0	0	1	0	1255
s_52702	TTGATTGGTCCACGCTTCCG	NM_022044	SDF2L1	128	52	11	0	0	0	0	2	1
s_32134	TACGGCTGGCCGCTCCCAGC	NM_003009	SELENOW	1067	601	123	0	0	0	0	1	4
s_19430	AGAAAAAGCACGTGGATCCA	NM_001199878	SERF2	430	264	21	0	0	8	2	0	0
s_16961	GACTCTGGCCCCATGCTGAT	NM_001174103	SGK494	312	123	24	0	0	0	476	0	1
s_08271	GACCCCCGTGGCGCGCGCCC	NM_001098509	SGSM2	402	218	78	0	0	0	622	0	4
s_56230	TGCCGGGGACGCGCGGCCGC	NM_031892	SH3KBP1	366	183	9	9	0	0	0	0	1
s_25885	ACACACAAACAGCACGGACT	NM_001282682	SH3YL1	730	385	80	0	0	0	2	1	0
s_60035	AGGCTCAAGGGGGGCTGGCC	NM_133266	SHANK2	36	40	36	1	0	0	0	0	2
s_41404	CTTTGATTGGCAGAGCCACC	NM_007374	SIX6	793	395	78	1	0	0	1	0	0
s_38545	GGCGGAAGCGGGCGGCGCTA	NM_005983	SKP2	19	8	43	4093	0	0	0	0	3
s_00766	TGGAGATAGGGGACCCGCCT	NM_000339	SLC12A3	186	251	67	0	0	0	1	0	273
s_50802	CACTACTCACGGATTCCACA	NM_020342	SLC39A10	276	84	196	0	0	1	0	0	5
s_10333	GCTTCCGTCCCTGCCCAGCC	NM_001128225	SLC39A13	843	258	26	0	0	0	2	0	1
s_16618	GCGCGTCCGCTGGAAAAATT	NM_001172504	SLC6A2	315	158	31	0	0	0	466	0	1
s_53084	TGCAATCTCGGGTGCCTTCC	NM_022405	SLC6A20	595	237	96	0	0	0	13	0	1
s_66210	CGTTGACGTACGCCTTAGTA	NM_178044	SLX1B	581	392	44	0	0	0	1892	0	6
s_44864	AGTTTCTTCTCCGTATATTT	NM_015110	SMC5	1735	763	178	32	0	78	0	0	0
s_50942	CAGCCCGCAGACCCCAAGGA	NM_020425	SMIM8	333	244	70	15	0	4	0	0	0
s_33937	TGACTCAAGTCACTTCCTCC	NM_003825	SNAP23	288	125	4	1	0	0	24	0	0
s_08793	CTGGCGGGACAAAGCGGGCA	NM_001100594	SNRK	36	87	6	0	0	0	72	0	1
s_33862	CTTGCGTGTCCTCCCACCCC	NM_003794	SNX4	372	198	10	2	0	0	68	0	0
s_23576	GGTGACTATTTGCTCTTCCT	NM_001270471	SOCS2	656	249	80	0	0	4	1	0	0
s_13809	CCTCAGATCACCTTCAACTT	NM_001145811	SOX6	838	541	128	0	0	1	0	0	5
s_04145	TGTGGCTTTGCCTTGCCACC	NM_001009615	SPANXN2	86	34	17	0	0	0	369	0	1
s_67069	AAAAAAAGGAACTTAGCCCA	NM_181727	SPATA12	173	72	56	0	0	0	1	0	63
s_64942	TAGGAGAGTTGGGAACCATG	NM_173499	SPATA8	171	52	28	0	0	0	2	0	4
s_05202	ATTTTAGTTGGGACATTGCT	NM_001024209	SPRR2E	751	320	146	0	0	1	0	0	1
s_32153	CGCGAAACGCTTTTTCCGCC	NM_003016	SRSF2	1847	968	97	0	0	0	235	1	0
s_32451	CTCTCGTTTTGTGACATAAA	NM_003140	SRY	1312	510	99	0	0	0	1	0	2
s_58452	GGTGGTGGGTGCGGAGTCTG	NM_033389	SSH2	179	86	2	0	0	0	213	0	4
s_46128	CAAGCACACAGAGCCCTCCT	NM_015931	SSUH2	1663	868	132	149	0	0	0	0	35
s_64851	AAATCTCCTGACGGCGCCTG	NM_173358	SSX7	1756	747	297	0	0	16	0	0	1
s_60780	TTTCGATTATTCTTGGCTTC	NM_138728	ST7L	474	194	47	0	0	0	1	0	2
s_39887	TCCTTTCTCCCCTCCCCCCT	NM_006603	STAG2	2114	769	179	75	0	9	0	0	0
s_22458	CCACTAACTAGATGATCAGC	NM_001256700	STPG3	608	315	95	35	0	0	147	0	0
s_49594	TGGCAGCCCCCACACAATTG	NM_018571	STRADB	533	303	5	21	0	0	1	0	0
s_33987	CTTCAAGTCCCTTGTCTCCC	NM_003849	SUCLG1	531	329	158	0	0	1	0	0	257
s_10660	GTTTTCCTTAATTCCCTGGG	NM_001130069	SUMF2	927	409	38	0	0	0	252	0	1
s_67680	GAAAAAATAGCTGGAGGTTT	NM_182913	SYNE2	754	358	53	74	0	0	1	0	0
s_62181	CCGACCACCTGCGGCCGCCA	NM_145728	SYNM	508	250	49	1	0	0	0	0	2
s_34686	GAGCGGGCTGCACCTAGCCG	NM_004200	SYT7	841	447	68	1	0	1	0	0	0
s_05735	GTGGCCGTAGGCAGAGCCAA	NM_001033080	TAAR2	400	186	33	0	0	27	0	0	7
s_39309	CGGTTCCGTTTCCGGAGTGG	NM_006342	TACC3	131	62	65	1	0	0	0	0	105
s_60109	TCCTCCCCCGCCGCACCTCG	NM_133439	TADA2A	623	355	107	30	0	0	0	2	0
s_37308	CTGATGCCTCGAAAGGTGAG	NM_005421	TAL2	979	287	187	54	0	17	0	0	0
s_65978	AAGAATGTTATTGGACATTC	NM_176889	TAS2R20	1083	452	41	0	0	0	638	0	1
s_21937	TTTCTTTTGCTCTTTTCTCC	NM_001253913	TBC1D1	548	229	134	3	0	12	0	0	0
s_68497	ACTCAAGCCTGCAGTCACTG	NM_198517	TBC1D10C	1393	649	117	0	0	0	1	0	17
s_44816	CCCCTCAGCCCCCGGAGGCA	NM_015079	TBC1D2B	479	200	2	0	0	0	1	0	2
s_27368	GGATTTGTAACTCACTTCTG	NM_001287801	TBCE	192	97	6	0	0	0	397	0	3
s_10615	AGCATAGCAGTTAGTATATC	NM_001130026	TCAF2	1009	484	31	0	0	0	7	0	1
s_65747	GTGGGCGGTTTTCCCAGAGC	NM_175769	TCF23	181	61	2	1	0	21	0	0	0
s_13636	AGGCGCGCGGTCCAAGTCGC	NM_001145541	TCP11L1	29	11	2	0	0	0	594	0	1
s_70031	CCCAGCTACTCAGGAGGCCA	NM_207408	TEX43	557	231	45	0	0	0	0	1	1
s_17296	ATACATATCAGAGTATCTGC	NM_001178142	TFDP2	234	147	72	0	0	0	426	1	0
s_18530	ACAGGCTCGAGCAGCATTCG	NM_001195683	TGFBR3	995	476	85	0	0	24	0	0	3
s_20151	CTATCTTCAACATCACCTGC	NM_001205273	THEG5	1048	464	66	63	0	0	0	0	1
s_48318	TTTTGATCTGGGCACTAACG	NM_017872	THG1L	1037	564	85	10	0	0	0	0	5
s_39185	AATATTCCAGTCTTTCTGAA	NM_006288	THY1	598	293	70	5	0	0	1	0	0
s_56549	TCACGTGCATGTTCAACATT	NM_032136	TKTL2	1137	594	45	6	0	0	412	0	0
s_60725	TCACTGCAACCTCCGCCTTC	NM_138691	TMC1	1342	709	322	0	0	0	2	0	1
s_54800	TGCTTGTCGCCACCGCTGGA	NM_024847	TMC7	654	387	24	0	0	0	1	0	5
s_08580	TCTTTCTGGATTCCGTGGGC	NM_001099640	TMEM100	133	144	22	15	0	0	0	0	2
s_57414	GTCGCGCTCGACTCCAAGCC	NM_032635	TMEM147	338	164	64	0	0	0	2	0	1
s_69032	AGTAGTCCGAGAGCGCCCAC	NM_199337	TMEM179B	488	335	67	71	0	0	1	0	0
s_63602	TCCGTATTACAGCGACCACC	NM_152834	TMEM18	2789	1256	338	14	0	9	0	0	0
s_15755	ACTACATCTGCGGGGCTCCG	NM_001167670	TMEM239	331	235	50	0	0	1	1	0	0
s_12769	TGACACTTCGCGTGCGGTGT	NM_001143958	TMEM30A	277	113	91	0	0	0	2	0	2
s_63745	CAGGAAAGCCATCTCATCTT	NM_153022	TMEM52B	230	155	14	0	0	0	78	0	1
s_26914	GGTTACTGGAGACTTAAAAC	NM_001286660	TMEM68	367	122	0	10	0	0	2	0	3
s_51967	GAGCTGGGGGTGCCCGGCGC	NM_021103	TMSB10	182	108	28	1	0	0	3	0	0
s_21792	CAGCACGGGACAGCCAGTCT	NM_001252391	TNIP1	291	174	36	0	0	0	3	0	5
s_46233	TTTCGAGGGTGAAATCATAA	NM_015978	TNNI3K	190	106	129	0	0	0	1	0	1328
s_06828	TCCCAGCAGCGGGTACATTC	NM_001042782	TNNT3	958	361	71	0	0	0	259	1	0
s_42654	CTGAGTGAGGCCCACTTACC	NM_013433	TNPO2	168	69	45	0	0	0	398	0	1
s_57119	GCTCCTTGGGGGAAAGCGCC	NM_032470	TNXB	92	66	2	0	0	0	76	1	0
s_33439	GCCCCCTCGGGAGCGCGCAC	NM_003596	TPST1	358	225	98	0	0	0	0	172	1
s_24021	ACCAAGTGCCATTTCTCTTA	NM_001271850	TPTE2	1729	752	175	0	0	0	1	0	1
s_34885	CCGCCAGTCTCGCCCACCCA	NM_004295	TRAF4	171	52	27	1	0	0	0	0	1
s_07240	TCCCCTCTCACCACGATGTC	NM_001079537	TRAPPC6B	969	570	253	20	0	1	0	0	0
s_46993	TCTCCTCCCCCAACGTCCGC	NM_016381	TREX1	734	430	121	0	0	98	5	0	0
s_39599	TCTATTTCTTACCTCTGTTC	NM_006470	TRIM16	555	253	55	0	0	10	0	0	3
s_18362	CATTTTGCAGATGCGAGCAA	NM_001195234	TRIM49C	691	253	144	0	0	0	651	0	2
s_57330	ATGAGCAATCACTATTCTGC	NM_032588	TRIM63	928	536	46	53	0	0	1	0	0
s_26245	TTGTCCTCGGGCTCCGGTTA	NM_001284214	TRIP12	2061	806	34	0	0	40	1	0	0
s_14481	GCGCCTGAACCCAAGACCTC	NM_001160392	TRPT1	957	485	40	0	0	32	5	0	0
s_59609	AAGCCTTCTTGTGATTGGTA	NM_080704	TRPV1	448	147	47	4	0	0	0	0	7
s_50403	CCCTCCTCCTTTTCTTCCCC	NM_019841	TRPV5	623	467	129	40	0	0	0	0	11
s_08854	GAATCCCAGTCTTAAGACCC	NM_001100917	TSPAN19	240	84	45	0	0	0	1	0	2
s_61682	AAGCTTCTGGTTGCTGCCTG	NM_144991	TSPEAR	474	170	68	3	0	0	5	0	0
s_62536	TTCCCTGCCCCCTAAAGATG	NM_152275	TTC30A	755	357	96	0	0	0	93	0	13
s_27701	TAAGACAGCTGGGTTCATAT	NM_001289129	TUBB4A	876	367	225	0	0	0	0	241	170
s_67531	CTTCCTCGCGCACCCCCAGG	NM_182666	UBE2E1	883	446	147	0	0	33	10	0	0
s_67540	GGGCTTTCCCGGGGAGTTCT	NM_182697	UBE2H	1361	508	108	0	0	0	2	0	9
s_22789	CCATTCCTGGACGTCACAGC	NM_001257393	UBE2V1	3439	1603	386	19	0	0	6	0	0
s_62097	AAGACAACCCTGAGTGAGGA	NM_145345	UBXN11	450	284	90	0	0	1	100	0	0
s_26955	TAAGCGTGGGCATAGAGCGT	NM_001286705	UFM1	182	274	94	1	0	0	0	2	0
s_63662	GCCCTCTAGCCTTTGGGTTT	NM_152896	UHRF2	801	335	106	0	0	12	9	0	0
s_32921	TTGAACACGTGGAGGCTATT	NM_003362	UNG	719	297	110	0	0	1	30	0	0
s_57526	GTTGAGCCCGCCCACACTTC	NM_032747	USMG5	430	178	75	1872	0	0	0	0	2
s_22574	GGTGGGGTTGACTTACAGAA	NM_001256853	USP17L12	686	352	81	0	0	55	0	0	2
s_48999	AGATTTTTTTCATCCCTATC	NM_018218	USP40	925	361	49	1	0	0	167	0	0
s_09893	TCCTGACAAGAAGTACCAAT	NM_001126336	VCAN	617	281	78	41	0	0	0	0	1
s_32952	CTCCCCTTACGCGCTGGTGC	NM_003375	VDAC2	202	204	62	0	0	0	76	1	0
s_46791	TGTGAGATTGTCTCTTAAAC	NM_016267	VGLL1	76	55	27	0	0	0	1	0	1
s_49028	TTTGTTTCAGAGCTGGGTCA	NM_018228	VRTN	463	242	108	267	0	0	1	0	0
s_01272	AAGTGTGGGGGTGTAGGGAT	NM_000552	VWF	412	229	77	38	0	0	5	0	0
s_12165	TTGAATATGCACATTAGCAG	NM_001142319	WDCP	225	99	81	0	0	0	470	0	1
s_14844	ACAAGCGCACGTGGCTCCAG	NM_001163809	WDR81	479	262	113	0	0	1	1	0	0
s_17501	CCGGTGCCGGGGGCTGACGG	NM_001184985	WNK1	338	102	31	3	0	0	1	0	0
s_55283	CTACCCCACGTGACGTCACG	NM_025216	WNT10A	530	283	41	0	0	0	1	0	115
s_32998	TGATCGACTCAATCTTTCTC	NM_003393	WNT8B	1492	677	121	0	0	0	2	1	0
s_46975	ATGGGCGCCGCTTTTTAGTC	NM_016373	WWOX	1154	672	76	0	0	34	2	0	0
s_33009	CCCATTAGCTCCCACACTCT	NM_003399	XPNPEP2	1315	653	116	0	0	1	0	0	5
s_33615	TCGCTTCTCCCGCTTTCCGC	NM_003680	YARS	425	193	97	5	0	66	0	0	0
s_05043	CCTTTGTTCTCGCCACCTAG	NM_001017964	YDJC	2603	1209	180	23	0	0	0	0	10
s_48592	AATCGACGCCCACACTGCCC	NM_018023	YEATS2	190	247	45	63	0	0	0	0	2
s_50352	AGAACAAAGGCGAGATAGAG	NM_019589	YLPM1	2057	953	32	47	0	0	0	0	5
s_19080	AGTGGCAGAACCCAGCTTTC	NM_001199202	ZBBX	1101	421	35	0	0	0	476	0	1
s_33090	TCCTCATTGTACCCCTGCCT	NM_003443	ZBTB17	1484	760	122	0	0	49	7	0	0
s_14981	AACCCATCCCGTCCTGCCAG	NM_001164347	ZBTB20	642	252	49	49	0	0	412	0	0
s_17172	GGCCAGGGGGGCCCAGGGAC	NM_001178032	ZC4H2	303	75	10	0	0	0	134	0	1
s_38602	TTCTCGCGGAGCCCAGCCAC	NM_006007	ZFAND5	1898	893	237	0	0	0	0	1	1
s_40485	CAGCGCCTCCGGGAGGGCCT	NM_006885	ZFHX3	138	126	54	0	0	1	0	0	2
s_55449	TCCCAGGCGGCCCCTTACCC	NM_030613	ZFP2	790	276	160	0	0	24	7	0	0
s_25341	CTCCCTTCCCAGGGACCTCC	NM_001281783	ZMYND8	716	386	163	110	0	0	1	0	0
s_25852	ACTTTGCGCGAGCCACTCAG	NM_001282657	ZNF143	810	438	88	0	0	0	6	0	1
s_33104	CACAAGCCAATTAACTTGCT	NM_003451	ZNF177	1555	648	109	26	0	0	0	0	4
s_23382	CATTTTACAACTGAGGGTTG	NM_001267597	ZNF248	340	134	126	0	0	0	557	0	1
s_23590	AAAGATCCCTCAGGGTAGGG	NM_001270497	ZNF334	994	347	86	0	0	0	2	0	112
s_28060	AATCAGGATCCAAATTGCAT	NM_001290261	ZNF337	1092	372	74	0	0	1	7	0	0
s_49276	GGTTGGACCCGATCCTGCTA	NM_018355	ZNF415	238	147	6	15	0	0	0	0	6
s_60172	TTCGCATCTTCTGTCACTCA	NM_133473	ZNF431	1465	570	173	64	0	1	0	0	0
s_58334	ACTTTTGACCCTGCCCAAAG	NM_033273	ZNF479	668	264	313	0	0	0	1	0	1
s_43600	GGGGCTCGGCGCTGTCATCT	NM_014480	ZNF544	336	184	19	0	0	0	1	0	6
s_62014	TTCCAGGCACAGCCCTTGAC	NM_145276	ZNF563	620	395	63	1	0	1	0	0	0
s_11427	TTGCATCATAAAGGGACGGC	NM_001135590	ZNF577	507	270	49	81	0	9	0	0	0
s_58114	ATCCAGACGCTGCAGAAACC	NM_033113	ZNF628	807	431	78	0	0	19	0	0	9
s_16658	GCGCCCTGTAGCAGAAAGAC	NM_001172655	ZNF701	201	243	45	0	0	0	283	0	1
s_06305	AAGACGCGCAAGTCCCGCCC	NM_001039886	ZNF808	706	406	110	0	0	1	4	0	0
s_02824	GGAGTCGAGACCGGCCAGTA	NM_001004301	ZNF813	322	164	21	0	0	0	209	1	0
s_24522	TTTTGGAGGCGAGACCGGCC	NM_001277952	ZNF83	1495	471	162	0	0	19	3	0	0
s_59673	ACAGCCACCAGCGGACTGAC	NM_080752	ZSWIM3	330	165	50	0	0	0	1	0	1

## Sheet: 2
sgRNA	sgRNA_seq	nm	symbol	PB0	V0	PB2	PB1	PB3	PB4	V1	V2	V3
s_25596	GGGCTCCAAGGTCGGTTCCT	NM_001282424	A2ML1	835	316	43	39	0	0	0	0	0
s_46587	ACTAAACACAAAAAGTTCCC	NM_016161	A4GNT	510	203	36	0	0	27	0	0	0
s_53673	TGAGGGGCGCTCACGAGCCT	NM_023928	AACS	170	69	20	0	0	0	0	0	11
s_69967	GGTTCATTTAGGTTTCATTT	NM_207365	AADACL2	415	254	104	0	0	0	0	0	3
s_04696	AAGCCTGACACCTGACACAG	NM_001013630	AADACL4	211	149	70	0	0	48	0	0	0
s_24053	TCCTCCACTCCCGACGTCAT	NM_001271885	AAGAB	653	393	83	0	3	0	0	0	0
s_24056	TCTGTGCCATGGCTAGGTCA	NM_001271886	AAGAB	1304	494	103	0	0	0	0	0	1
s_54478	TTCATTCCCCCTGTCACACG	NM_024684	AAMDC	345	113	73	0	1	0	0	0	0
s_15668	GGCGCCGTCGTCAGGGAGCC	NM_001166579	AANAT	568	246	94	0	0	0	0	0	1
s_45626	ACTTTGGGCTCAAGCAGTCA	NM_015511	AAR2	969	568	196	0	0	0	206	0	0
s_67135	GACTTCGGAGCTAACCAGTT	NM_181806	AASDH	538	163	78	0	41	0	0	0	0
s_45468	GAGGCTTCGGAGGCGAGCGA	NM_015423	AASDHPPT	229	134	8	0	74	0	0	0	0
s_41561	CGAATCTCGCACAAATCTCG	NM_012138	AATF	945	485	28	0	0	0	0	0	31
s_07378	TCTGTCGCCGCCGCCCCCAC	NM_001080395	AATK	565	512	157	0	83	0	0	0	0
s_10063	GGGTTAACAGGGCCCCATTC	NM_001127448	ABAT	164	65	25	0	31	0	0	0	0
s_01486	AGGCTGCAGGAGAGACACAC	NM_000663	ABAT	201	75	28	0	14	0	0	0	0
s_37502	CAGCCGCCCACGACACATCT	NM_005502	ABCA1	2978	1368	325	0	0	0	1	0	0
s_59376	GTTTCCAGAAATGGATTCTT	NM_080282	ABCA10	538	260	10	0	0	0	0	0	10
s_64746	TGGATAGGCAATTAATTTCA	NM_173076	ABCA12	460	224	49	0	0	0	5	0	0
s_45844	CATCTGCATATGCAGGTCCT	NM_015657	ABCA12	1318	595	77	0	0	0	0	119	0
s_70169	AGTGTCAGGGCGCACATAGA	NM_212533	ABCA2	521	220	28	0	0	0	5	0	0
s_33748	CCCCAAACACAGAGTGTGCT	NM_003742	ABCB11	770	438	43	10	0	0	0	0	0
s_14867	TCTAGTATCTAAGAAGACTG	NM_001163941	ABCB5	107	63	23	0	1	0	0	0	0
s_37936	CCCTGGGCACGTGACCAAGC	NM_005689	ABCB6	441	333	87	0	0	60	0	0	0
s_21061	GTTTGCCACAGGTGAGCAGG	NM_001243014	ABCB9	915	632	107	0	0	0	0	0	18
s_58179	CTCTCCTCCCAGCACGTTCC	NM_033151	ABCC11	1473	688	91	0	0	0	0	0	5
s_58178	ATTTTCCCTGCTTTCACTCT	NM_033151	ABCC11	1095	599	28	6	0	0	0	0	0
s_38240	AGCGGGCGCCCCCGAGGCGG	NM_005845	ABCC4	265	86	138	18	0	0	0	0	0
s_37932	AGACAGTCTCGCAGAGGCAC	NM_005688	ABCC5	639	338	78	0	0	0	2	0	0
s_37934	GGGAAGGATGGAACAGAGCC	NM_005688	ABCC5	316	192	71	0	18	0	0	0	0
s_36486	CCATAAAGTAGTTACACTCT	NM_005050	ABCD4	190	163	23	28	0	0	0	0	0
s_31962	TCAACTTCCTCTCAACTGTG	NM_002940	ABCE1	816	311	85	0	83	0	0	0	0
s_70138	TCTGTTCCCTCACAAGTCAC	NM_207627	ABCG1	314	167	62	0	0	0	1	0	0
s_70143	ATGGAGTGGGTTGCCAGTTG	NM_207629	ABCG1	617	331	47	0	35	0	0	0	0
s_70140	CAGTGTCTGTGTAATGCTAC	NM_207628	ABCG1	190	154	8	0	0	0	0	0	22
s_22772	GAAGAGGATCCCACGCTGAC	NM_001257386	ABCG2	861	359	43	0	57	0	0	0	0
s_53090	TTCTGCCCACTGTCAAGATA	NM_022437	ABCG8	1224	572	108	0	0	33	0	0	0
s_57377	TGGGGGAGGCCGCTTGTCTC	NM_032604	ABHD1	244	131	30	0	0	0	0	0	4
s_57376	GGAGATGCCCCGCACCAAGA	NM_032604	ABHD1	622	435	139	0	0	0	0	0	1
s_67148	GGCCGCGAACAGCCTGACCC	NM_181814	ABHD12B	66	19	20	0	0	0	0	1	0
s_57746	TCCCTCCAGTTCCGTACCCG	NM_032859	ABHD13	390	162	67	0	1	0	0	0	0
s_57745	AGGCCAAGATCCCTAGGTCC	NM_032859	ABHD13	224	180	31	0	0	0	0	0	1
s_57528	CAGAACAGTGTCCGGAGCAG	NM_032750	ABHD14B	501	163	12	0	1	0	0	0	0
s_52076	AAAAATTATTGAACCATGCC	NM_021160	ABHD16A	396	367	56	0	0	0	1	0	0
s_46305	TCCCCGCCCCTTTGATTTGA	NM_016014	ABHD17B	353	184	11	0	0	3	0	0	0
s_60386	TTCTCCCAGCTAGGTCGCAG	NM_138340	ABHD3	2419	1316	61	0	0	0	0	0	1
s_60385	GGGGGCGGCTCCAGGAAGCC	NM_138340	ABHD3	139	104	9	0	0	0	0	0	5
s_46286	TCCCGCCCCGCGCTTACACC	NM_016006	ABHD5	436	155	61	0	0	16	0	0	0
s_46287	TGAGTCTCGCCAGTCCCTCT	NM_016006	ABHD5	2785	1250	213	7	0	0	0	0	0
s_47050	TACACGCTCTGTGCAGATGA	NM_016428	ABI3	855	636	174	0	24	0	0	0	0
s_36715	CTTTGTTAACAGGCGCGTCC	NM_005157	ABL1	670	309	28	0	85	0	0	0	0
s_15895	AGCATTCACAATTCCCAAAG	NM_001168239	ABL2	515	226	49	0	0	0	0	0	2
s_40128	AGTGAGTGAATGCAAAGAAA	NM_006720	ABLIM1	1107	500	21	0	33	0	0	0	0
s_44525	CTTGTGTCCTGGGACCAACG	NM_014945	ABLIM3	986	497	152	0	0	0	1	0	0
s_52616	CTCGAGGCTCCGCCCTCCGC	NM_021962	ABR	172	86	85	0	0	0	1	0	0
s_08116	CTCCCTGCTCTGCCTGAAAC	NM_001093	ACACB	559	130	114	0	0	41	0	0	0
s_56608	CATCAAAAACCTGGCTCTTT	NM_032169	ACAD11	486	185	30	0	0	0	9	0	0
s_28937	TCACGTACATTTTTATGGTT	NM_001608	ACADL	1005	350	69	0	39	0	0	0	0
s_38346	GAGGCCGGGGTCTGGGCTTG	NM_005891	ACAT2	365	152	11	11	0	0	0	0	0
s_62163	CCCGCACCAAGCCGGGACTG	NM_145698	ACBD5	293	165	15	0	89	0	0	0	0
s_06285	TCGCCTTTCCATTTGCAGCC	NM_001039844	ACBD7	175	53	13	0	37	0	0	0	0
s_17205	GGTACCAGGGCTCAGCTGGT	NM_001178057	ACE	182	89	13	0	31	0	0	0	0
s_17203	ACATGCCTGTCCCCACTCGC	NM_001178057	ACE	331	157	191	0	0	0	0	1	0
s_01490	GAGAGGGGAGGTGGCCACCC	NM_000665	ACHE	174	62	76	100	0	0	0	0	0
s_15228	GGCCACAGGGAGCCGACTGC	NM_001164817	ACIN1	146	74	45	66	0	0	0	0	0
s_15226	GGCAGAAGCTGTTTGCGTTA	NM_001164815	ACIN1	698	239	70	0	0	0	8	0	0
s_50760	GGCTGACGTTTTCCCCCCGT	NM_020311	ACKR3	406	99	22	0	0	93	0	0	0
s_60359	AGTTCTAATGGACCTAGACT	NM_138326	ACMSD	698	312	22	4	0	0	0	0	0
s_59892	GGGGCCCGCACTGTCATCCC	NM_130767	ACOT12	218	109	58	0	16	0	0	0	0
s_67178	GGCCACAAGCAACACTCATA	NM_181864	ACOT7	1100	560	92	0	0	0	5	0	0
s_67184	GGCTGCCATGCCAGGAGATC	NM_181866	ACOT7	416	342	12	0	7	0	0	0	0
s_12523	GGCCTCCCCTTGCCCTTCCG	NM_001142807	ACOXL	211	109	23	0	30	0	0	0	0
s_28943	CAGAGGCAAACGCGAATTTG	NM_001610	ACP2	339	177	42	0	0	0	0	0	1
s_11000	CTTGGTGTCCTAACTTAAAT	NM_001134194	ACPP	966	404	177	0	0	1	0	0	0
s_11001	GCTTTCCCCGCTCTTGGCCT	NM_001134194	ACPP	905	429	146	0	0	45	0	0	0
s_50495	AAGGGCCAACTTGCCTGAAC	NM_020069	ACRV1	630	299	40	0	0	0	0	0	1
s_20129	GGGTCGCGGTTACCTGTCCT	NM_001205251	ACSL6	677	354	42	0	39	0	0	0	0
s_20127	CCTGCCCAGCCATAAAACCC	NM_001205251	ACSL6	414	172	81	1	0	0	0	0	0
s_20125	TGCAGACATGGGGAGCCTCC	NM_001205250	ACSL6	421	97	4	0	4	0	0	0	0
s_04103	CCCCGCACTGACCGCGGTGT	NM_001009185	ACSL6	518	283	90	0	0	0	136	0	0
s_58976	GGGATTTATCTTCCCAGCTG	NM_052956	ACSM1	240	130	27	0	26	0	0	0	0
s_48353	GATGGCGACTTGAATTTTTA	NM_017888	ACSM5	146	69	12	0	0	0	0	0	4
s_21820	TCCCCTCTGCAGATGGCCTT	NM_001252676	ACSS1	953	460	183	21	0	0	0	0	0
s_28949	GCGTGTTTATCTCCCACAGG	NM_001613	ACTA2	364	188	31	0	0	1	0	0	0
s_36718	GGGGAGGGGCAGGCGCTGAA	NM_005159	ACTC1	208	65	16	0	9	0	0	0	0
s_36717	CTCCGCAGCCCTGCCAGCCT	NM_005159	ACTC1	951	434	155	0	21	0	0	0	0
s_46630	CTAAGGAACTGGCGGCAGAG	NM_016188	ACTL6B	1641	616	85	0	57	0	0	0	0
s_09034	CTCCGGGAACGTGAGGGGAG	NM_001103	ACTN2	64	50	16	0	0	0	0	0	1
s_23025	ACTCCTGGCCCCCGCGCCAG	NM_001258371	ACTN3	152	353	65	0	0	0	0	0	11
s_23024	AATCACTCCGCGGCGTTATC	NM_001258371	ACTN3	938	495	109	9	0	0	0	0	0
s_50989	GTGCTGGCAGCGAGGCTTCT	NM_020445	ACTR3B	252	84	33	4	0	0	0	0	0
s_09090	TTCATCTTCCGATCCCCAGA	NM_001105	ACVR1	899	407	37	0	1	0	0	0	0
s_09089	AGCTTCAAAGCCAGGAATGT	NM_001105	ACVR1	214	43	44	0	0	1	0	0	0
s_50783	GAAAAGACACCATGCCACTT	NM_020327	ACVR1B	1339	853	131	0	3	0	0	0	0
s_00016	CGGATGTGGGAGGCCCGGCC	NM_000020	ACVRL1	118	159	68	0	39	0	0	0	0
s_00024	GGCCTGGATCGCGCATTTCC	NM_000022	ADA	502	285	128	0	0	1	0	0	0
s_00023	GACGCCGGGTCCAGAATTCC	NM_000022	ADA	287	132	111	30	0	0	0	0	0
s_61119	CTAAGTCACCCAACAAATTT	NM_139243	ADAD1	1001	507	133	0	0	0	0	0	3
s_09257	GGTCCGTGGAAGATGTAAGC	NM_001110	ADAM10	259	182	48	0	79	0	0	0	0
s_17854	GAGAGCTGGGCCACTTCCGC	NM_001190956	ADAM18	464	241	27	0	0	0	0	0	6
s_40695	TAGATTGACGAGCAGTGGCG	NM_006988	ADAMTS1	112	151	39	0	0	0	0	0	5
s_25524	ACAGACCAGGTACAAGCGAG	NM_001282352	ADAMTS10	315	167	4	0	6	0	0	0	0
s_60984	GTGGGTGTAAAAGAGTGGTT	NM_139027	ADAMTS13	78	36	25	0	0	0	0	0	2
s_60995	AAGGGAGGGAGACTCCTCCC	NM_139055	ADAMTS15	247	129	21	0	14	0	0	0	0
s_43106	AAAAAACTGCAGAGCAGAGG	NM_014243	ADAMTS3	120	50	2	7	0	0	0	0	0
s_36609	GCTAGAGATTCCCCTCCCCT	NM_005099	ADAMTS4	1194	353	110	0	0	0	0	0	1
s_26349	CGGCTGTAATCCCAGCACTT	NM_001284308	ADAP1	366	216	46	0	0	0	0	0	5
s_49736	AAACTCAGCTCCCGTTTGGA	NM_018702	ADARB2	140	76	63	0	11	0	0	0	0
s_12345	ATATTCCAAGTCCGTCGCCC	NM_001142545	ADCK1	478	304	35	4	0	0	0	0	0
s_58770	GGTCGCGGGCGCCCGGGGCC	NM_052853	ADCK2	7	11	4	0	0	0	0	0	42
s_65519	ATGCGCAGTGCGCCGAGGGC	NM_174922	ADCK5	203	138	56	0	0	0	4	0	0
s_61128	CCACATTGCCCTTCCCTGAA	NM_139247	ADCY4	558	224	119	0	0	1	0	0	0
s_61129	CTTTGGCACAGGAAGGGGCC	NM_139247	ADCY4	33	39	43	0	2	0	0	0	0
s_45181	AGTTCAGTGGTGCACAATCC	NM_015270	ADCY6	201	98	35	0	0	22	0	0	0
s_26535	AGCCCGACAGCTCCCAGGCC	NM_001286057	ADCY7	910	365	79	0	18	0	0	0	0
s_09634	TGATTCTAGGCTCAGCGTTT	NM_001115	ADCY8	505	256	84	41	0	0	0	0	0
s_09632	AGGCGTCTCTTGGAGAGCAA	NM_001115	ADCY8	529	388	84	0	1	0	0	0	0
s_17533	AGACCCTGGCATCCCTCGGC	NM_001185054	ADD2	1018	386	15	0	88	0	0	0	0
s_62040	AGTCGGGCTCGGCAGGTCCC	NM_145290	ADGRA3	815	371	47	0	0	0	0	0	3
s_68707	CACCACACACCATGTCTGTT	NM_198827	ADGRD1	1771	863	130	0	0	0	7	0	0
s_64370	ATTCTCCCAGCAGACATAAA	NM_153840	ADGRF1	639	167	13	0	0	1	0	0	0
s_64367	ACATGGGGCTGACTGCCTAT	NM_153839	ADGRF2	905	391	67	22	0	0	0	0	0
s_64357	CTGCTGTGCAAAATGATTAG	NM_153835	ADGRF3	328	187	18	38	0	0	0	0	0
s_08283	AAAGTGAGAACTAGGGGCAT	NM_001098518	ADGRF5	655	415	98	0	13	0	0	0	0
s_01499	TGCAGTTACGAAGGAGGAGT	NM_000669	ADH1C	306	131	1	0	0	0	0	0	13
s_01501	GCTGTAATTCACAGCCCTGC	NM_000670	ADH4	773	308	42	0	14	0	0	0	0
s_01503	CCTCGCCGGCGAGTGCACCC	NM_000671	ADH5	389	246	28	0	1	0	0	0	0
s_01507	CATTCTGCAAAGACTTGATG	NM_000673	ADH7	325	242	66	0	29	0	0	0	0
s_01506	CAAAGACTTGATGTGGTTTC	NM_000673	ADH7	1001	398	72	0	0	0	0	0	105
s_17110	GTCAAAGCACTTGTGTTTCC	NM_001177800	ADIPOQ	1141	460	112	0	0	0	0	0	94
s_01510	TCACTTCCTTTGTTAAGAGG	NM_000674	ADORA1	485	239	64	0	0	0	15	0	0
s_48216	GGTTTTCCGCTCCTCACCAC	NM_017825	ADPRHL2	206	81	11	0	0	0	0	1	0
s_01521	CCACGTCAGGCGCGCCTGGC	NM_000679	ADRA1B	1159	429	126	0	0	1	0	0	0
s_01523	TGGGCACCGCCGGGCGCCCC	NM_000679	ADRA1B	62	34	7	0	0	25	0	0	0
s_01530	CTCGGCAGCTGCGGGGAGCC	NM_000683	ADRA2C	720	245	47	0	0	0	0	0	5
s_01533	CCGCTGCTGGAAGAGCCGCC	NM_000684	ADRB1	1327	640	168	0	48	0	0	0	0
s_01535	TCAGAAACATGCTGAAGTCC	NM_000684	ADRB1	1077	473	132	0	0	0	0	0	2
s_00027	GGAGCAGTTGGGCCCCGCCC	NM_000024	ADRB2	113	61	80	0	0	42	0	0	0
s_57523	CAACCTTATCTCTTGAGAAA	NM_032744	ADTRP	492	260	15	0	4	0	0	0	0
s_10486	GGAGGGGCTGCGGGGGGGCG	NM_001129	AEBP1	96	54	25	0	0	0	0	0	9
s_09564	CGCGACTACGCGCACTCACA	NM_001114176	AEBP2	245	94	51	0	1	0	0	0	0
s_10573	CCCCCCCTCGGCGGCGCGCA	NM_001130	AES	913	317	21	14	0	0	0	0	0
s_57257	TGGCTCGGGAGCCAAGCGCG	NM_032550	AFAP1L2	279	202	39	0	0	0	0	0	1
s_38436	CGCTCGGCGGCCCTAGCCAA	NM_005935	AFF1	341	183	7	0	42	0	0	0	0
s_10994	TATTGTGCATACTTAGCCTG	NM_001133	AFM	364	189	39	0	0	0	0	0	4
s_25219	TTTCACTCCCTCTAGGGCCA	NM_001281300	AGAP3	767	585	73	32	0	0	0	0	0
s_25218	GACAGGATGGACAAGGGGTG	NM_001281300	AGAP3	438	179	63	0	0	1	0	0	0
s_66567	CCCAGAGGATGCCGGGAACT	NM_178563	AGBL3	1090	448	64	0	0	0	0	0	1
s_57577	CTCCGCCACCCCTAGAGCAC	NM_032785	AGBL4	267	210	79	3	0	0	0	0	0
s_11356	GCTGGCGCCCTCTGCTGGCC	NM_001135187	AGFG1	1122	676	63	0	0	0	0	0	1
s_11355	GAGGCCGCAGTGACTCCTCC	NM_001135187	AGFG1	838	503	139	0	23	0	0	0	0
s_49048	ATTTGATGGGAAGCCTGCCA	NM_018238	AGK	222	163	25	0	0	0	0	0	10
s_01461	CACTGCAGGACCCGCGACTC	NM_000643	AGL	103	52	34	0	0	0	2	0	0
s_57520	AATGTGCAATGCCAAGGGAT	NM_032741	AGPAT1	606	294	72	0	0	1	0	0	0
s_39460	ATTCAAAGTCTACCTGGATT	NM_006408	AGR2	426	262	69	0	2	0	0	0	0
s_39459	ATGGGCAGAGTGCCAAATCC	NM_006408	AGR2	743	330	45	0	0	0	0	0	5
s_65898	AAGAGAAAGAAGCACAAAGA	NM_176813	AGR3	253	178	36	0	2	0	0	0	0
s_65900	AGTGTGAGAAGCATGAGAAC	NM_176813	AGR3	349	90	11	0	1	0	0	0	0
s_12008	GGCCACTGTTGGGCAGGGGT	NM_001138	AGRP	184	61	57	0	0	1	0	0	0
s_26971	TCTCTGCGCGCCTGACGGGA	NM_001286715	AGTPBP1	52	50	16	0	0	56	0	0	0
s_01536	CCTCCCTCTCGGGATATTGA	NM_000685	AGTR1	274	107	16	0	12	0	0	0	0
s_06432	GAAACTCCAACTTTCGCCAG	NM_001040197	AGTRAP	222	137	23	0	0	0	2	0	0
s_01543	GCCCCAGGAGTCTCACTCAC	NM_000687	AHCY	266	154	36	0	0	61	0	0	0
s_10840	GCCTTGTCAAGGGACTTGCA	NM_001130722	AHCYL2	110	43	7	0	0	37	0	0	0
s_47879	ACCGCCTTCTTCCAGGAGGA	NM_017651	AHI1	370	200	35	0	1	0	0	0	0
s_41508	TGTATGAGCAGTTGGGTTTC	NM_012111	AHSA1	455	148	67	0	1	0	0	0	0
s_14080	ACAGAAGTGGGCGGCCAGCC	NM_001146288	AIFM3	505	165	22	5	0	0	0	0	0
s_12228	TCTCGCTATATGTCCTTTCG	NM_001142416	AIMP1	482	236	65	0	7	0	0	0	0
s_39222	AGTATTTTTGCCGCCCCGCC	NM_006303	AIMP2	624	299	62	0	0	15	0	0	0
s_34262	GGCTGGACCCCAGCCTGTCA	NM_003977	AIP	234	128	21	9	0	0	0	0	0
s_68113	AGACACCTGGGAGCAGTTCC	NM_198086	AJUBA	354	184	40	0	0	0	11	0	0
s_19400	CCCTTCCTATGTCCAGTTTT	NM_001199853	AK3	594	295	68	0	113	0	0	0	0
s_19407	TGCTGTGAGCATTATTCAAC	NM_001199856	AK3	340	182	33	0	0	0	0	0	5
s_69507	AAACCCCTTTTTTTCTTTCG	NM_203464	AK4	718	595	130	0	0	6	0	0	0
s_42636	CTTGGGGATGCCTGGCCGCC	NM_013410	AK4	344	135	35	0	2	0	0	0	0
s_03538	AATCAAATAAACACACACCT	NM_001005353	AK4	278	183	38	0	0	0	2	0	0
s_13261	TGCCTAATGGGTGTTGTTCC	NM_001145128	AK9	475	243	25	6	0	0	0	0	0
s_13260	ACTCGGCGAGAAAACCCCTC	NM_001145128	AK9	427	190	4	0	4	0	0	0	0
s_41105	TTGGTCTCATGCAGCGAGAT	NM_007200	AKAP13	429	210	50	0	7	0	0	0	0
s_34063	CAACTTATTTCTCATAGGGA	NM_003886	AKAP4	343	134	1	0	38	0	0	0	0
s_36025	AACCCAACATAGCAGAACAC	NM_004842	AKAP7	310	165	54	28	0	0	0	0	0
s_46986	TTCCCAAGCCGCAGCCCCCG	NM_016377	AKAP7	488	274	54	0	19	0	0	0	0
s_07720	AGAACTCTAGCCTCTTCTTC	NM_001080538	AKR1B15	349	164	21	0	64	0	0	0	0
s_07722	TTCTCAGTCGCCAGCAATAA	NM_001080538	AKR1B15	1118	400	141	1	0	0	0	0	0
s_11392	CAAATGCTGCAAGATGCAGA	NM_001135241	AKR1C2	534	341	79	1	0	0	0	0	0
s_28461	CAGAACCAAACCATATCGTT	NM_001354	AKR1C2	439	225	12	22	0	0	0	0	0
s_36727	CTGGGTTTTGAGGGATGCCT	NM_005163	AKT1	1062	424	124	0	0	0	0	0	1
s_21062	CTGCGCACATTAGACAACTT	NM_001243028	AKT2	623	350	57	0	0	0	0	0	2
s_37414	TGAAATTGGTCACAAGACTA	NM_005465	AKT3	517	165	55	0	0	0	0	0	19
s_68916	CGCTAGGCGGTGGGCGGACG	NM_199166	ALAS1	55	63	1	0	0	0	0	0	1
s_13507	GTACTTTGCGAATAGTTAGG	NM_001145396	ALDH16A1	46	67	43	0	26	0	0	0	0
s_01545	AGGATTGAAAAGAGTCTAAA	NM_000689	ALDH1A1	97	66	31	0	0	0	0	0	1
s_01552	CGCTCCCAAACCAGTGCCTT	NM_000692	ALDH1B1	459	379	72	0	0	0	0	0	2
s_11332	GCAAATCGGGATGGCCCTGC	NM_001135167	ALDH3A1	228	61	33	0	0	1	0	0	0
s_01557	AGGAGATGTCGAGGCCCCCG	NM_000694	ALDH3B1	145	253	7	0	12	0	0	0	0
s_21111	GTGGGGAGGGATCGTGTTCT	NM_001243177	ALDOA	523	166	167	0	0	0	0	0	3
s_36733	CCCTAACAGCCACGGATGCC	NM_005165	ALDOC	2532	1313	261	0	0	0	1	0	0
s_57696	AGGGCTTGGAATTGGAAACG	NM_032834	ALG10	1052	420	47	0	0	0	0	0	8
s_22701	AGCTGGCTCCTACACATAAA	NM_001257237	ALG13	488	207	27	0	0	0	0	0	2
s_11742	CGAGCACTTTTGCCCTCTAA	NM_001136152	ALG1L2	73	25	28	46	0	0	0	0	0
s_12197	AGCGCTCCTCTCCACCGACT	NM_001142364	ALG5	528	280	3	0	5	0	0	0	0
s_07172	GACAAGCTGCGGGAGCTGCT	NM_001077692	ALG9	916	365	99	19	0	0	0	0	0
s_02661	GTGGAGGGGCTTCCAGCACG	NM_001002919	ALKAL2	74	4	10	4	0	0	0	0	0
s_20108	CTTGGCGTCACTTCTCAGTG	NM_001205180	ALKBH2	728	600	116	0	0	0	2	0	0
s_61088	CTTCGGTGATTAGGCCCTCC	NM_139178	ALKBH3	500	256	20	0	7	0	0	0	0
s_57784	CGCCCACGCCCTCCTGCCAA	NM_032878	ALKBH6	142	59	54	0	0	0	0	0	6
s_49445	CTCTGCAAGACCCTCGCACA	NM_018436	ALLC	527	271	36	0	0	0	0	0	11
s_01566	ACCGCTCTGCTCGCAGGTTT	NM_000697	ALOX12	1465	750	236	13	0	0	0	0	0
s_28981	CAAGCCCTGCTTCTCCTGGT	NM_001629	ALOX5AP	373	202	27	0	0	57	0	0	0
s_28987	GTGTGGCTCACAGTGTCTTG	NM_001631	ALPI	174	44	47	0	0	0	12	0	0
s_17728	CTCTGGAGTTGCGGGGGCCA	NM_001190707	ALS2CL	428	333	95	0	26	0	0	0	0
s_39629	GGAACCATCCACGTCACGTG	NM_006492	ALX3	593	240	73	0	1	0	0	0	0
s_47196	TGTCCCTGCACGCAATAAAA	NM_016519	AMBN	345	331	43	0	0	0	0	103	0
s_68688	AATAAACACTAACAGCAGCT	NM_198722	AMIGO3	483	241	17	7	0	0	0	0	0
s_16407	CTCAGGTTTCAGCAAGGCAT	NM_001171689	AMMECR1	345	136	25	0	9	0	0	0	0
s_16408	TTTAAAGATCTGGGTCGCTG	NM_001171689	AMMECR1	415	96	12	4	0	0	0	0	0
s_24814	AACCGGAGCAGACGCCCGCC	NM_001278411	AMN1	596	330	97	5	0	0	0	0	0
s_59974	GGCGGCGGGTGTCTGCAGAC	NM_130847	AMOTL1	1013	509	159	0	0	59	0	0	0
s_59973	GACGTGTCTCCCTGAGACTT	NM_130847	AMOTL1	777	522	85	0	1	0	0	0	0
s_05415	CTTTAGCTACCCAGAGATTA	NM_001025389	AMPD3	493	218	79	0	111	0	0	0	0
s_16594	CTCCTAGTTGCCAAAGCCAC	NM_001172431	AMPD3	205	99	22	0	0	31	0	0	0
s_01107	CAGTTGAGGTCTGGGGAGCC	NM_000480	AMPD3	139	49	55	0	0	102	0	0	0
s_70192	TCATTTCCCAACACTTCATT	NM_212557	AMTN	2304	967	159	0	0	0	0	0	1
s_03948	CAATATAAAACAAGAGGACA	NM_001008219	AMY1C	2293	986	185	0	0	1	0	0	0
s_51746	TATGCATAAAAACTCTTCCT	NM_020978	AMY2B	373	249	61	0	54	0	0	0	0
s_22469	GAGTGGAGACTACGGCATCT	NM_001256708	ANAPC10	1317	736	71	0	0	0	0	0	1
s_22466	GGCCGTGAGAACACGCTGTG	NM_001256707	ANAPC10	873	452	23	0	0	0	0	0	2
s_24855	AATGGTGACTGGCAACAAAA	NM_001278490	ANAPC15	1831	874	218	0	0	0	0	0	8
s_24861	TCGCGTTTAGCAACCCTATA	NM_001278493	ANAPC15	365	247	65	0	68	0	0	0	0
s_61234	GCGTGCAACCATTTCTGAAG	NM_144567	ANGEL2	33	27	50	0	0	1	0	0	0
s_46250	AGGTGAGAGGGTGTCGGGTG	NM_015985	ANGPT4	477	342	66	0	0	0	41	0	0
s_35679	AGGTTGAATAGTTTTGAACA	NM_004673	ANGPTL1	383	173	47	0	1	0	0	0	0
s_43624	ATCTAACTCAATGTGGAAGA	NM_014495	ANGPTL3	914	344	58	0	0	0	1	0	0
s_06208	AGGCCTGGTAGTCTGCGGGC	NM_001039667	ANGPTL4	349	180	86	0	1	0	0	0	0
s_52055	TTCCTTGCCTGTACAGTCTC	NM_021146	ANGPTL7	299	162	13	0	50	0	0	0	0
s_51043	TCTTGTAATCTGCGGTCCCC	NM_020475	ANK1	653	271	53	0	24	0	0	0	0
s_14153	AAGGCTTTCTTCATTGTAAC	NM_001148	ANK2	221	153	35	2	0	0	0	0	0
s_10090	TTGCATCATTTGAGTGCCTT	NM_001127493	ANK2	427	253	222	0	47	0	0	0	0
s_19975	TGATAAAAGATCAGGTTACT	NM_001204404	ANK3	412	256	24	0	9	0	0	0	0
s_67552	TGCCCCGGCCACCCCAGTCC	NM_182703	ANKDD1A	301	178	52	0	0	0	0	56	0
s_48049	CGCGGGTCAACGCAGCTTGG	NM_017747	ANKHD1	480	186	7	0	0	33	0	0	0
s_66481	TGGGATTTCCCCACCTTTGC	NM_178510	ANKK1	371	176	27	0	0	22	0	0	0
s_24836	TTCCCTGAGACTTAATGACC	NM_001278444	ANKLE1	953	397	159	0	1	0	0	0	0
s_48258	TTTAGCGCTTTCTCTCCCAG	NM_017844	ANKMY1	712	217	78	0	0	0	0	0	2
s_43412	GGCATCTACATTTTCTTGAT	NM_014391	ANKRD1	1046	504	93	0	0	0	1	0	0
s_42383	ACGTGCACAGCCCCTGCGGC	NM_013275	ANKRD11	439	119	36	34	0	0	0	0	0
s_19786	GTCCGACCGCCGCACGCCAG	NM_001204056	ANKRD12	227	138	7	0	0	0	0	0	1
s_45079	GTCGGTCTCCACGCCCCACT	NM_015208	ANKRD12	1678	720	90	0	0	0	0	0	7
s_50163	ATGCGCAATCGGTGGGGGCG	NM_019046	ANKRD16	220	76	15	0	0	33	0	0	0
s_27017	AAAAAGCTATTTAACACGTC	NM_001286771	ANKRD17	787	379	40	0	13	0	0	0	0
s_21538	TCAGAATCCGCGATCCAGCC	NM_001244752	ANKRD18B	605	205	19	0	0	0	0	0	1
s_04493	ACACAATCCGCGATCCAGCC	NM_001012419	ANKRD20A3	1164	480	46	0	75	0	0	0	0
s_61282	CTGGAAAAGCGTTACTTGTT	NM_144590	ANKRD22	1110	692	113	0	1	0	0	0	0
s_60177	CGGGACCAGCCTGACCAACA	NM_133475	ANKRD24	545	255	27	0	101	0	0	0	0
s_44461	ATTTGTTTGACAGGAACGCA	NM_014915	ANKRD26	359	203	78	0	0	0	0	0	2
s_45056	AGAAAGGAAGGAAGAGGGCG	NM_015199	ANKRD28	253	118	65	0	0	0	0	0	3
s_45057	AGGAGGAGGCGGGACCGGCC	NM_015199	ANKRD28	105	22	122	0	0	0	0	0	1
s_15048	CTTCCGGCCACGGGAGCTGG	NM_001164443	ANKRD31	223	95	29	24	0	0	0	0	0
s_06311	CTTAGAACGCCACCGACTTG	NM_001039888	ANKRD34A	205	63	82	0	0	1	0	0	0
s_67067	GGACTGGAGTAGGAGCGGGT	NM_181726	ANKRD37	206	172	14	0	0	0	0	0	4
s_58775	TCCTCCTCCCTTGAAACTGC	NM_052855	ANKRD40	402	164	37	0	0	0	0	0	3
s_54924	GATTTCTGTGCGTGGTGGGA	NM_024933	ANKRD53	16	12	3	0	0	36	0	0	0
s_20908	GCAGATCGGGGCCAGCCCCA	NM_001242809	ANKRD6	508	173	129	0	7	0	0	0	0
s_19796	CGCTTGGATGGGTGTGTAGG	NM_001204066	ANKS1B	327	153	16	0	0	0	0	0	3
s_66973	AAAAAATCTGCCTTATCTGA	NM_181670	ANKS1B	2321	769	214	0	0	0	0	0	11
s_60127	TCCCGCAACTACTTCCGGGG	NM_133450	ANKS3	857	442	65	0	68	0	0	0	0
s_06616	GGCGGGTCTTGGACAGTCAG	NM_001042410	ANKZF1	965	338	51	0	1	0	0	0	0
s_49699	TGGTTGTTGGGGGTGGAGCC	NM_018685	ANLN	206	75	116	0	0	21	0	0	0
s_48633	AGTGCCCCTTTGGATTTTTG	NM_018043	ANO1	811	413	124	0	75	0	0	0	0
s_24965	GCCCTGGGCGCCCGGGTGCT	NM_001278596	ANO2	47	36	16	0	0	0	13	0	0
s_26860	CCCTGCCTGGAAAAGAAATT	NM_001286615	ANO4	328	217	59	0	0	0	0	0	1
s_48868	AAAGGCGGCGAAAGCACGCG	NM_018153	ANTXR1	800	312	29	0	0	0	0	0	1
s_13797	GGTTTGTGAACCACGCATGG	NM_001145794	ANTXR2	502	273	35	20	0	0	0	0	0
s_01575	ACTCACTAAACCAATTCAAC	NM_000700	ANXA1	362	218	57	0	0	57	0	0	0
s_24813	TCCTGGAGCAGCTCCGCAGC	NM_001278409	ANXA11	476	265	46	0	3	0	0	0	0
s_36690	TTAGACTGTCCCTATACCTA	NM_005139	ANXA3	490	315	44	0	0	0	6	0	0
s_17059	TTCAACAGCTTTATATGGTA	NM_001177506	AOAH	617	312	98	0	0	2	0	0	0
s_25675	TGTCTCTCCGCTAAAGCCTG	NM_001282474	AP1G2	433	179	100	101	0	0	0	0	0
s_25676	AAAAAGCAATGGCTGAGCTA	NM_001282475	AP1G2	762	423	29	0	0	7	0	0	0
s_37491	CTCCACCCGTCATTACTCCT	NM_005498	AP1M2	641	244	104	62	0	0	0	0	0
s_26183	TTCTAGGAGCCCGGTCGTCA	NM_001283	AP1S1	2368	802	116	0	0	33	0	0	0
s_34414	CTTGCAATTTGAAGCGCTCT	NM_004068	AP2M1	688	279	74	0	15	0	0	0	0
s_23944	GTGGCTAACTGCCCGGCTCC	NM_001271769	AP3B1	272	95	86	0	1	0	0	0	0
s_23231	GCACCTCTTTCTCCTGCGCG	NM_001261826	AP3D1	418	188	2	0	0	0	3	0	0
s_23233	TTTTGGGGCCGGAAAAGGCG	NM_001261826	AP3D1	444	161	11	0	45	0	0	0	0
s_40307	CCCCACTCATCCAGTCACAA	NM_006803	AP3M2	713	303	70	0	0	7	0	0	0
s_26224	CGAATGCGCACACTCCAGTT	NM_001284	AP3S1	458	352	181	0	37	0	0	0	0
s_26223	CATTTCTAGGTCCGAGCCAG	NM_001284	AP3S1	301	181	37	0	2	0	0	0	0
s_39869	GGGAGCCGCGCAGCTGCGCC	NM_006594	AP4B1	566	178	12	23	0	0	0	0	0
s_42271	TAAACACACCCCAAGCCCCA	NM_013229	APAF1	161	81	53	0	0	33	0	0	0
s_15392	ACCTAGCGGGAGCACTTCAC	NM_001166052	APBB2	981	548	26	0	0	7	0	0	0
s_34900	TTGGGGAGGGTGCCTCCCGC	NM_004307	APBB2	544	299	11	0	0	20	0	0	0
s_15393	CGCCAGATGCTCCAGCTGCT	NM_001166052	APBB2	568	374	2	0	45	0	0	0	0
s_10107	CCCGTGAGCCATTGCTGCCT	NM_001127511	APC	212	82	51	0	0	0	0	0	11
s_10104	AGCCCTAGCCCCGTACCCCT	NM_001127510	APC	538	384	76	0	0	0	0	0	17
s_29004	CCCATTGATTTTCCAGCTCA	NM_001639	APCS	1195	520	53	0	3	0	0	0	0
s_07143	GTAGATCCTGTTTGAATCTA	NM_001077628	APH1A	456	266	70	0	0	0	0	0	98
s_55998	GGCTCGGAGGCGGGGTACGT	NM_031301	APH1B	72	28	35	0	0	0	1	0	0
s_68540	CAGAACTATACTCCTGCCAA	NM_198544	APITD1-CORT	2448	1034	166	20	0	0	0	0	0
s_65040	AGGAAGTGAAGAAAGCCACC	NM_173545	APLF	865	302	97	0	0	0	6	0	0
s_36737	GACTCAAAATCCACAACGGG	NM_005166	APLP1	461	193	60	0	0	0	5	0	0
s_00873	CTTTGAGCCTTGAAGAGCCT	NM_000384	APOB	1282	643	80	0	55	0	0	0	0
s_23534	GCTCTGGCTCTGGTTTTCCC	NM_001270411	APOBEC3B	314	187	30	0	0	0	0	0	1
s_00062	GGCGAGGTGTCCTCCCTTCC	NM_000041	APOE	864	422	27	0	0	0	0	0	2
s_00063	TCCCTCTGCCCTGCTGTGCC	NM_000041	APOE	507	227	117	0	0	1	0	0	0
s_11930	CCCCCAGCCCTGAGGATGCG	NM_001136540	APOL1	438	350	54	0	0	0	0	0	1
s_53953	TGTGAGCAGAGGCTGCCGAG	NM_024122	APOO	67	40	1	0	4	0	0	0	0
s_68352	GGTTTCGGTCAGCTGTCTTC	NM_198450	APOOL	260	183	61	0	0	0	0	0	4
s_01116	CCCACAGGTGCACGCGCCCT	NM_000484	APP	1166	528	214	0	0	0	0	0	11
s_25679	ATAGGGGTAGACTTTTCACA	NM_001282476	APPBP2	796	445	48	0	0	0	0	0	1
s_21669	CTTCAGTAATGTGATTGCAC	NM_001251905	APPL2	367	151	7	1	0	0	0	0	0
s_01118	ACGGTACAGGCTTCCGGCGA	NM_000485	APRT	164	103	16	8	0	0	0	0	0
s_18368	CCAGCACCTCTCTAACGGAT	NM_001195249	APTX	286	134	18	0	0	0	0	0	5
s_65637	CGCCCCAATTGGGTTCTCTC	NM_175069	APTX	2092	907	135	1	0	0	0	0	0
s_08963	CGGGATGATGCCAGGCTGTG	NM_001102467	AQP12B	444	196	66	0	0	0	0	5	0
s_01122	CCAATACCTCTTCTCCTCCA	NM_000486	AQP2	710	391	129	42	0	0	0	0	0
s_34324	CTTGGTGTGCAAATCACGCC	NM_004028	AQP4	271	189	11	0	4	0	0	0	0
s_29038	TGCTGTATCTAAGCTGACAT	NM_001652	AQP6	1183	528	70	118	0	0	0	0	0
s_16080	GCATCTGGACTTGGTTCAAG	NM_001170	AQP7	350	192	27	0	86	0	0	0	0
s_51753	TTTTTCTTCTCATTCAGAAG	NM_020980	AQP9	1104	604	53	0	45	0	0	0	0
s_00067	AAACAAGTGCTGGCGCAGCG	NM_000044	AR	407	107	24	0	0	0	1	0	0
s_22130	AAGCAGAACACAGGTCATTT	NM_001256196	ARAF	1273	616	160	0	0	1	0	0	0
s_45103	GGTGCTCCCGCGCCTCGCCT	NM_015230	ARAP2	1081	617	131	0	0	1	0	0	0
s_29043	TCCTTACGCACGAGGGAGGC	NM_001657	AREG	1489	830	115	0	90	0	0	0	0
s_29046	CGCGGAAGACTCACAGGCGC	NM_001658	ARF1	38	71	34	0	1	0	0	0	0
s_39486	GCGGAGCCTAAGGCTGGGGG	NM_006420	ARFGEF2	216	81	7	0	0	0	1	0	0
s_42092	GTTTCCAGCCCTCAAATCCC	NM_012402	ARFIP2	738	423	106	0	11	0	0	0	0
s_04547	GAATGAAGGGTGGGACATCA	NM_001012659	ARGFX	359	146	7	1	0	0	0	0	0
s_49144	TACGCTGGCTGCCCCCTATT	NM_018287	ARHGAP12	877	416	63	0	3	0	0	0	0
s_22281	CTGAGCACTCATCTGCAAGA	NM_001256423	ARHGAP19	293	159	83	0	1	0	0	0	0
s_05429	ATTCTGTCAGTGGCGCCAGG	NM_001025616	ARHGAP24	306	161	70	5	0	0	0	0	0
s_27370	CGAGCCGTGGTTTCCATTCC	NM_001287805	ARHGAP24	172	107	21	0	1	0	0	0	0
s_05430	CAGGACTCGAGCCGCACTAC	NM_001025616	ARHGAP24	172	145	8	0	0	0	0	0	49
s_44795	ACCTCGGCCGGGTCCGAGCT	NM_015071	ARHGAP26	469	269	47	0	0	0	0	0	1
s_65510	CTCCAGGGAGAAAGAGGCTG	NM_174919	ARHGAP27	213	124	32	0	24	0	0	0	0
s_65512	TCGCTCCTCAGGCGCTGGCC	NM_174919	ARHGAP27	1261	670	89	11	0	0	0	0	0
s_12470	GTGCTGGTTTAATTACAGTC	NM_001142685	ARHGAP32	740	304	24	0	2	0	0	0	0
s_58953	ATGAAAAGCAGTCATGGGCG	NM_052948	ARHGAP33	148	129	10	0	0	0	0	0	2
s_29069	CTCGCGGGCAGTGCCAGCCC	NM_001666	ARHGAP4	403	232	2	0	19	0	0	0	0
s_15030	GGGAACTGGGTGCGCCACGG	NM_001164431	ARHGAP40	180	51	54	0	0	41	0	0	0
s_44336	TCCACTGTCCTTGCAAACTT	NM_014859	ARHGAP44	1456	546	89	0	0	0	0	0	8
s_22986	CCAGCCCCACATAGGCACGC	NM_001258328	ARHGAP45	420	168	17	0	0	16	0	0	0
s_41860	GGCACGGGGCGGCCGACTGC	NM_012292	ARHGAP45	36	13	5	0	70	0	0	0	0
s_38828	AGGAATGCCGGGGCTGGAGC	NM_006125	ARHGAP6	959	417	196	11	0	0	0	0	0
s_57168	ATCAGAGAGAAAGACAAAGT	NM_032496	ARHGAP9	1440	616	222	0	0	0	0	0	2
s_07357	TAGTGGTGGGAGTCTTGAGG	NM_001080157	ARHGAP9	307	183	97	0	13	0	0	0	0
s_34904	CTGACGGGGCTTGGGGTGGA	NM_004309	ARHGDIA	169	192	39	0	0	31	0	0	0
s_55028	CTGGGGAAAAGCTGAAATTC	NM_025014	ARHGEF15	324	119	100	0	23	0	0	0	0
s_35793	GGAGACAGGAGATGCACCGC	NM_004723	ARHGEF2	115	83	1	25	0	0	0	0	0
s_09329	TTCCAACATCGAAGTGACCC	NM_001111270	ARHGEF25	291	247	70	0	0	70	0	0	0
s_67712	AAGCGCTGGGGACGTGGAGT	NM_182947	ARHGEF25	2047	838	91	0	0	34	0	0	0
s_17091	ATCCCCGCCTGCCCACCTCC	NM_001177693	ARHGEF28	716	463	124	0	0	0	2	0	0
s_57920	GTAGCTTCCAAGAGAAACCA	NM_032995	ARHGEF4	97	86	12	1	0	0	0	0	0
s_45271	CAGAGGCGGTGCGTCCCGAC	NM_015320	ARHGEF4	130	323	23	0	0	0	1	0	0
s_09475	TTTGTCCTATCACTGTCAAA	NM_001113513	ARHGEF7	185	101	52	0	96	0	0	0	0
s_09473	GAATAACTTTCTCAAGTTCC	NM_001113513	ARHGEF7	345	204	94	0	1	0	0	0	0
s_34087	CGGCGAGCTGCCACCTCCTC	NM_003899	ARHGEF7	260	192	36	0	0	0	1	0	0
s_04931	ATGACCACCTCCCCCTGTGT	NM_001017363	ARID3C	233	83	199	0	0	37	0	0	0
s_21501	AAAACAAATAGTCCATGCCC	NM_001244638	ARID5B	498	245	70	0	7	0	0	0	0
s_39265	GCTAAACAGGCCCTCTAGCC	NM_006321	ARIH2	28	13	6	0	0	0	0	0	9
s_09766	ACAGAAAGTTCTATGGGACC	NM_001123040	ARIH2OS	958	360	36	0	36	0	0	0	0
s_17016	TTCGTCTCTTCTGGCCTCCA	NM_001177	ARL1	955	440	133	0	0	0	0	2	0
s_14679	GGTTGCTATGAACCAGGTAG	NM_001162491	ARL13A	467	187	69	35	0	0	0	0	0
s_55053	CTCTGTGAATGAGTAAGATT	NM_025047	ARL14	672	297	119	0	4	0	0	0	0
s_18494	GGCAAGGTTTAACAGTGAGT	NM_001195581	ARL14EPL	292	186	152	0	0	0	1	0	0
s_47408	ATGGTATTGCCAGAGCTTCA	NM_016632	ARL17A	3565	1707	356	0	0	0	2	0	0
s_34908	GAGGCTCCCGCCAGCCACGT	NM_004311	ARL3	394	173	23	0	23	0	0	0	0
s_05909	CTTCCGGCCTCACCCCTGAA	NM_001037164	ARL4A	509	220	11	2	0	0	0	0	0
s_38024	TCCGGGGGCGGGTCCGGGGC	NM_005737	ARL4C	112	32	14	0	0	0	2	0	0
s_41477	ACCAAGACTGCGGAAGGCGC	NM_012097	ARL5A	714	351	107	0	0	0	0	0	19
s_12784	GTTCACTAGCGTGGGTCTTG	NM_001143968	ARL5C	89	35	12	0	0	51	0	0	0
s_69704	CCCAGCTACTTGGGAGTCTG	NM_206919	ARL9	1110	522	101	0	13	0	0	0	0
s_61750	GGTCAGGAAATGGGGCAGCC	NM_145028	ARMC12	363	127	22	0	1	0	0	0	0
s_64761	GGTGGAAGCTGTAAATCAAG	NM_173081	ARMC3	107	136	25	0	0	0	0	0	74
s_48709	GCATAAAAGTGTTTGAGAAA	NM_018076	ARMC4	379	176	6	1	0	0	0	0	0
s_47363	CTACTTCTAGTCTCCGGGGT	NM_016608	ARMCX1	673	244	89	0	1	0	0	0	0
s_66122	AAAGGCAAATTGTGAAAGCA	NM_177949	ARMCX2	703	301	125	0	0	0	1	0	0
s_16031	AGAGTCAAGACTGAGATAGG	NM_001168480	ARMCX5	949	391	75	105	0	0	0	0	0
s_16027	AATTCCGGATATAGGGAAAA	NM_001168478	ARMCX5	483	179	16	0	7	0	0	0	0
s_26819	ACTGCAGCCAACCCATCTCC	NM_001286562	ARMT1	1303	782	169	0	0	20	0	0	0
s_39463	ATGCTGCCCCACGGAACGCC	NM_006409	ARPC1A	515	177	45	0	0	0	4	0	0
s_37982	GCTTCTGCGGACAGAGCCTT	NM_005720	ARPC1B	220	190	56	0	32	0	0	0	0
s_18795	CTTCCGGAAGTTTTCCACCT	NM_001198780	ARPC4	1126	502	46	29	0	0	0	0	0
s_18794	ATGGTACCGTCCGGAAGTCC	NM_001198780	ARPC4	174	117	40	0	1	0	0	0	0
s_37976	CGATTGCGTCACGTGATTCT	NM_005717	ARPC5	1098	636	215	0	0	95	0	0	0
s_67472	CTTAGCACAGTGGGGCAGAA	NM_182616	ARPIN	573	348	155	25	0	0	0	0	0
s_67473	GGGATCTTCCTCTAGGAATG	NM_182616	ARPIN	222	66	67	0	0	0	58	0	0
s_05426	GCTGAGATCTGCGGCCGCCT	NM_001025604	ARRDC2	766	293	39	0	0	0	0	0	1
s_67833	CAACAAATCAGCAAGAAGCA	NM_183376	ARRDC4	247	118	60	0	32	0	0	0	0
s_07685	AACAGTTTTGCCTCCCCTCC	NM_001080523	ARRDC5	856	394	117	0	0	0	0	0	9
s_07684	AAAGAACCAGTGAGGACTAC	NM_001080523	ARRDC5	291	155	21	6	0	0	0	0	0
s_00073	CACCCTGTAGAAGACCTTGA	NM_000046	ARSB	341	149	62	0	0	0	0	0	1
s_19602	AAGGTGGTTGGGTGACAGCT	NM_001201538	ARSF	56	136	15	0	53	0	0	0	0
s_34352	TGCTGTTGTTTTTCTTTTCC	NM_004042	ARSF	1240	459	69	0	11	0	0	0	0
s_23429	GCCTAGCTCTTATCCTATAC	NM_001267727	ARSG	172	124	18	0	0	0	0	0	5
s_53414	TGGGAATGGTAGTCCCAGCT	NM_022786	ARV1	242	96	47	0	0	0	0	0	44
s_51175	GCTGATACCGACCTCCTGGT	NM_020682	AS3MT	1389	673	65	0	0	0	1	0	0
s_12247	ACAGCTCCTGCAACCTTGCC	NM_001142459	ASB10	734	347	107	0	0	1	0	0	0
s_04503	TCAGATATCCCTGTCACTCC	NM_001012428	ASB11	420	299	90	0	0	1	0	0	0
s_54513	ATGCAAGCACACACACTCCT	NM_024701	ASB13	712	377	54	0	33	0	0	0	0
s_59755	TTTGCTCAGAGTCATGATCC	NM_080863	ASB16	161	81	22	0	79	0	0	0	0
s_18809	ATTTGCCTTTGTACTAGGGT	NM_001198799	ASCC1	986	507	42	0	0	0	8	0	0
s_48873	CTGATTGGTCCGAGGAGTCT	NM_018154	ASF1B	309	59	23	0	0	1	0	0	0
s_49549	TAGTGAGGGACTGGACGAGG	NM_018489	ASH1L	254	132	62	0	0	1	0	0	0
s_23238	AGCGGTCGCAAATGCAACAG	NM_001261832	ASH2L	121	112	33	4	0	0	0	0	0
s_16293	TGCAGACTATTTTAGGGCTG	NM_001171039	ASMT	2294	1115	180	0	0	0	0	0	2
s_16291	CAAAGCGTGTGGCGATTCCC	NM_001171039	ASMT	1455	609	162	0	5	0	0	0	0
s_34353	CACGGCCAGGCGCCCTCTCC	NM_004043	ASMT	1948	839	255	0	0	1	0	0	0
s_00082	TTCCATTCTTTTCCTCAGCT	NM_000049	ASPA	894	426	47	0	0	31	0	0	0
s_15186	CTGTGAGCGCGAGCCTCTTT	NM_001164756	ASPH	3386	1400	373	0	0	2	0	0	0
s_15185	AGGGTACCGCCGCCTCGTAA	NM_001164756	ASPH	915	465	78	0	0	12	0	0	0
s_15187	TCCAGTTTGTCTCGGTCCTT	NM_001164756	ASPH	2752	1348	408	0	3	0	0	0	0
s_67045	CGCGGAGGAAGACAGGCTGC	NM_181718	ASPHD1	431	191	55	1	0	0	0	0	0
s_20292	GGAGGAGGTGAGAACGGTAG	NM_001206846	ASPM	140	85	38	0	212	0	0	0	0
s_63579	ATGGAGAGGGGTGGATAGGG	NM_152792	ASPRV1	337	119	9	0	0	0	1	0	0
s_07993	CGAGGCGGACGGATCACCTG	NM_001083926	ASRGL1	207	49	76	0	0	1	0	0	0
s_07994	TGTAATCCCAGCACTTTGAG	NM_001083926	ASRGL1	217	133	31	0	0	15	0	0	0
s_42862	CCGCAAGACTTGGGCAGCCC	NM_014065	ASTE1	548	281	10	0	17	0	0	0	0
s_42760	CGGAGCCTCCGAAACGCTCG	NM_014010	ASTN2	481	198	58	26	0	0	0	0	0
s_42762	GCGGGGGGAGCCGGAGATCG	NM_014010	ASTN2	235	147	36	0	9	0	0	0	0
s_45311	TTCACGCGGCCATATTCTTC	NM_015338	ASXL1	203	77	79	0	0	1	0	0	0
s_49094	GGCGAGGTACCGCAGACCGC	NM_018263	ASXL2	228	73	64	0	0	0	0	0	2
s_59895	TTCGTGCGCCAGGCTTCTGC	NM_130768	ASZ1	263	168	34	0	3	0	0	0	0
s_56293	CTATGGCGTCACTGCCCTCG	NM_031921	ATAD3B	630	254	65	0	0	27	0	0	0
s_56291	CACCCCGGTTCCCGCCGCCC	NM_031921	ATAD3B	414	294	130	0	0	0	0	0	105
s_21986	CATGGCAACGTAGTCTTCCT	NM_001254952	ATAT1	2325	920	271	0	0	156	0	0	0
s_40813	ACAGGATGGGGAGAGTCAAG	NM_007041	ATE1	126	109	32	47	0	0	0	0	0
s_36748	GTACAGCTCCTAAGGAGAAA	NM_005171	ATF1	2189	1150	3	0	0	31	0	0	0
s_20231	TGAGCGAGTACTGTCCACAC	NM_001206682	ATF7	1168	656	117	0	1	0	0	0	0
s_52554	TCATGCGTTGCTCTCTGATC	NM_021934	ATG101	552	308	69	0	0	1	0	0	0
s_52552	CTCCTTTCGTGGTTATGTCT	NM_021934	ATG101	1058	433	124	0	1	0	0	0	0
s_44859	CTGGGCTCTCTGCATGATAT	NM_015104	ATG2A	1286	711	88	0	1	0	0	0	0
s_66331	GGGGTCGTGTCGTGGGACGA	NM_178326	ATG4B	0	12	14	0	0	0	0	0	4
s_26577	ACGTACCCTACTCCAAGCTA	NM_001286106	ATG5	359	166	5	29	0	0	0	0	0
s_46106	ACCGATATACTGCATGATTC	NM_015915	ATL1	658	332	30	0	99	0	0	0	0
s_45540	TCTCTCACACTGGTGGTTCC	NM_015459	ATL3	633	405	104	0	46	0	0	0	0
s_45137	AATACCTTTTACCTGCTGGC	NM_015251	ATMIN	916	492	166	0	1046	0	0	0	0
s_29709	TGGGGCCAGGCGGGGAAAAG	NM_001940	ATN1	355	140	77	0	6	0	0	0	0
s_61878	CCTTCCTACCCTGGGAACTG	NM_145178	ATOH7	908	386	24	5	0	0	0	0	0
s_56645	CTGGCGGCAAGGCTGCTGCT	NM_032189	ATP11A	773	543	99	0	24	0	0	0	0
s_70084	TGGTGGTGACCTACCAGTTT	NM_207440	ATP11AUN	585	288	124	0	1	0	0	0	0
s_43810	AACACAGAAACCCCCCAACT	NM_014616	ATP11B	414	263	54	0	26	0	0	0	0
s_65282	ATGGTGCAATAATGGGGCTA	NM_173694	ATP11C	74	38	31	0	0	1	0	0	0
s_14441	ATTTCCAGAGACTTTCATTT	NM_001160234	ATP1A1	1019	446	225	0	0	0	4	0	0
s_01579	CGCTCCTGCTGGCTGAACAG	NM_000701	ATP1A1	1154	573	248	0	30	0	0	0	0
s_22137	TCCCCTTGGGCTCCGCAAAG	NM_001256214	ATP1A3	316	101	153	0	0	0	0	0	1
s_29086	GCTCCGAGCCCCGCACCTAT	NM_001677	ATP1B1	811	429	129	0	1	0	0	0	0
s_29085	GAGGGACGGCGCAGGCTGCG	NM_001677	ATP1B1	204	170	39	0	1	0	0	0	0
s_64816	AGCCTGAGATGTCACTCATG	NM_173201	ATP2A1	696	404	14	0	0	0	3	0	0
s_29098	GGGAGGGCCGGTTCTGGAGG	NM_001683	ATP2B2	54	14	41	0	0	1	0	0	0
s_02296	CTAGAGATGCCCCCCCATCC	NM_001001487	ATP2C1	293	125	57	0	0	0	646	0	0
s_43391	CCTCTTCTCCCGAGGCGCGC	NM_014382	ATP2C1	240	176	34	0	0	0	0	0	1
s_26806	GGCTGCGTCGCCTCAGGGCT	NM_001286527	ATP2C2	583	200	18	0	0	0	0	0	6
s_29106	CATAGCGACGTCCGTTGGAC	NM_001686	ATP5B	865	336	80	0	17	0	0	0	0
s_29109	GCCCTTATCTGACCACCCCC	NM_001687	ATP5D	521	210	72	0	0	44	0	0	0
s_36757	GAATTGCCACGAAGCTCCTG	NM_005175	ATP5G1	131	117	4	0	0	0	0	0	3
s_36760	TTCAGTGCCTAAAATGCAGC	NM_005176	ATP5G2	487	228	72	0	0	0	0	0	5
s_40904	GCCTGCGCAGTTGCTGCGTG	NM_007100	ATP5I	31	13	71	0	0	1	0	0	0
s_39611	TTCAAAGGTTCTCAGAATCG	NM_006476	ATP5L	485	233	101	0	0	0	1	0	0
s_15821	AAAGTGCGTGCACCTTTAAG	NM_001167871	ATP5SL	2056	870	178	0	61	0	0	0	0
s_17305	CCAGGCGCTCACGCTCCGAG	NM_001183	ATP6AP1	500	258	28	0	0	0	1	0	0
s_38080	CGGATGGAGAGTTCTACCAA	NM_005765	ATP6AP2	353	97	121	28	0	0	0	0	0
s_35721	TGTGGCCGCAGGGATTTGAC	NM_004691	ATP6V0D1	45	27	83	0	0	0	3	0	0
s_46267	GGATTCATTCTTCAGAGGCA	NM_015994	ATP6V1D	168	144	3	0	0	0	1	0	0
s_60310	AGCATAAAGGGTTGTGAATG	NM_138282	ATP6V1G2	284	155	18	0	0	2	0	0	0
s_50999	AATGGGGGGTGGGGATGGCA	NM_020452	ATP8B2	276	146	7	0	1	0	0	0	0
s_17142	GGTGGAGCCAGTTCGGACCC	NM_001178002	ATP8B3	544	235	38	0	0	0	0	0	12
s_38682	TCGCCCCCTCGCTGCGGGCC	NM_006045	ATP9A	440	131	71	0	0	0	0	0	4
s_68516	CCCTAGGCCCCGCCCTCGTT	NM_198531	ATP9B	1049	395	71	0	0	0	0	0	1
s_21343	GGCCAAAGAGCTGGAATCCC	NM_001243728	ATPAF1	1040	516	170	0	0	1	0	0	0
s_66290	AGGGCCAAAGGACTGGAAAG	NM_178190	ATPIF1	169	112	61	0	0	0	3	0	0
s_12005	GAGTTTGTTCACCCACCAGA	NM_001137675	ATXN1L	268	184	40	2	0	0	0	0	0
s_12004	CCTCCCTTCCCGGGGAGTCC	NM_001137675	ATXN1L	228	129	53	26	0	0	0	0	0
s_32043	CTCAGCCTCTGGGGCCTGCC	NM_002973	ATXN2	335	133	28	0	0	0	0	0	14
s_11624	CTAGATGTCTGAAGATCATT	NM_001135995	ATXN3L	811	358	70	0	5	0	0	0	0
s_60663	CTGAATTTGGCAGATGAACT	NM_138495	ATXN7L1	667	405	63	0	25	0	0	0	0
s_63987	CCCACCCACTCACAGCCTTC	NM_153340	ATXN7L2	798	507	71	13	0	0	0	0	0
s_50697	CTTCAAGGCCTGAAACCTAA	NM_020218	ATXN7L3	168	60	74	0	2	0	0	0	0
s_50696	CCATCCAGACTTAGGGAGCC	NM_020218	ATXN7L3	513	319	32	0	1	0	0	0	0
s_11829	GTGATTCGAAACATCATTTT	NM_001136262	ATXN7L3B	172	74	26	0	0	0	0	0	1
s_09967	GCCTGAGCCAATGCAGAATC	NM_001127230	AURKAIP1	81	31	11	5	0	0	0	0	0
s_09969	TGAGGAACCGCGCGAGGACT	NM_001127230	AURKAIP1	407	120	35	0	0	1	0	0	0
s_52392	GGTGAGGGGGCGTGTCTGCC	NM_021732	AVPI1	452	184	14	0	0	49	0	0	0
s_52393	TCCGCCGCCGATTAGGTTTG	NM_021732	AVPI1	773	368	49	0	0	0	3	0	0
s_61514	AAAAAAGAGAGCTAGAAAGA	NM_144696	AXDND1	139	93	42	0	74	0	0	0	0
s_24970	AGTTTCCTTTTCTCCGTCAG	NM_001278599	AXL	1203	614	87	0	17	0	0	0	0
s_33830	AACTAAAGGCATACATAACA	NM_003781	B3GALNT1	1365	552	140	0	0	0	3	0	0
s_62998	TCAGCTCCCGGCCGGCTGGC	NM_152490	B3GALNT2	1246	449	91	26	0	0	0	0	0
s_33835	TGGTGCCACTCCACCCGCCC	NM_003782	B3GALT4	1785	931	163	1	0	0	0	0	0
s_41673	TTGCCTGAGAAAGCCAGTCC	NM_012200	B3GAT3	144	78	25	0	0	0	0	0	3
s_68532	TCTGCAAGCCCACTCCACTC	NM_198540	B3GNT8	383	193	6	479	0	0	0	0	0
s_14225	CGGTCAGGAGAGAAGGGCGG	NM_001159387	B4GALNT2	46	41	28	17	0	0	0	0	0
s_65127	GGCCGCTCTCCGGCGGGGCT	NM_173593	B4GALNT3	260	47	55	0	2	0	0	0	0
s_66513	CCGTGCGCGGCCACCGGGTG	NM_178537	B4GALNT4	118	61	1	0	92	0	0	0	0
s_28747	GGGCGCCGTCGTGGGGTCCC	NM_001497	B4GALT1	503	231	39	0	31	0	0	0	0
s_33825	AATCTGCCCCAAAAAGCCCA	NM_003779	B4GALT3	490	217	51	0	0	0	1	0	0
s_33826	AGCGTGAATATCTGCTTCTA	NM_003779	B4GALT3	1297	555	47	14	0	0	0	0	0
s_33823	TTTGGCGGGGGTGGAGCGCC	NM_003778	B4GALT4	106	41	20	0	0	0	219	0	0
s_29143	ACAAAGATCACATGCTTCAA	NM_001701	BAAT	850	464	80	22	0	0	0	0	0
s_68948	CTTGGTGGGCGGGGTGATTT	NM_199194	BABAM2	973	388	179	0	22	0	0	0	0
s_20455	CACTTTCTCTACCACTCGGA	NM_001207048	BACE1	1782	778	213	0	24	0	0	0	0
s_52447	AGCGGCTTACGCTAGTCGCC	NM_021813	BACH2	100	19	11	0	1	0	0	0	0
s_34927	CTCACACCTTGGGCGTGTGT	NM_004322	BAD	786	230	24	0	0	0	0	0	4
s_16582	GGGGTTTTACTGTAGCAAGG	NM_001172415	BAG1	295	130	9	0	0	1	0	0	0
s_59608	TGGACCTTGGACTTTGGAGA	NM_080702	BAG6	1268	516	95	0	118	0	0	0	0
s_59607	GGCAGTGGTAGAGTCCCAGC	NM_080702	BAG6	1001	445	89	0	29	0	0	0	0
s_67238	TAACAAAGTCCAATCAGAGT	NM_182481	BAGE3	546	204	48	0	12	0	0	0	0
s_67239	TCTGATTGGATGAAAGTCTT	NM_182481	BAGE3	244	120	22	0	0	55	0	0	0
s_28206	CTGTGCGGGTCCATGGTCTG	NM_001291324	BAHCC1	200	209	15	0	0	29	0	0	0
s_19004	TTGTGATAACAAGATGTTCC	NM_001199096	BAIAP3	537	412	115	0	2	0	0	0	0
s_16889	CCTAATCAAAAATGAGCATA	NM_001173543	BANP	282	178	59	0	0	0	3	0	0
s_50490	GGACGGCCCGAGGGCCCCCT	NM_020064	BARHL1	181	48	99	0	1	0	0	0	0
s_33572	ACAGCTGCGTTGTCCCAAAA	NM_003658	BARX2	794	414	114	0	0	11	0	0	0
s_23855	GGAGGATGCTCTCGGAACTT	NM_001271606	BASP1	362	213	18	0	1	0	0	0	0
s_09977	AATCTCCCCATTTGCAACAT	NM_001127242	BBC3	1950	1010	163	0	29	0	0	0	0
s_18416	ATGGGATGTGTGGTCACCCA	NM_001195306	BBIP1	190	82	36	0	0	0	0	0	1
s_34277	TCCAATATGAGCCTCTTTAA	NM_003986	BBOX1	908	279	66	0	19	0	0	0	0
s_54480	AGCTGCAGGGCTTTTCCACC	NM_024685	BBS10	186	71	4	19	0	0	0	0	0
s_62772	TCCTGCCTCGCATCTCAAAT	NM_152384	BBS5	2643	1147	268	0	0	57	0	0	0
s_12024	GGCAGGGGCGAGGGGAAACC	NM_001139457	BCAP31	203	111	29	0	0	0	0	0	1
s_16184	CACCCACACAGAGATTCCCT	NM_001170716	BCAR1	587	327	59	0	0	163	0	0	0
s_16200	TCAGCCCCACTGCTAATCAC	NM_001170721	BCAR1	1434	897	235	0	0	0	0	0	9
s_16193	CAGGACCAAGTGGGGTGATC	NM_001170719	BCAR1	1109	519	73	0	31	0	0	0	0
s_16190	ACCTCCAGTCGCACCAGCTC	NM_001170718	BCAR1	454	252	44	0	0	0	1	0	0
s_23167	TAGCGTGTCCTCACCGGGGT	NM_001261409	BCAR3	145	116	25	0	0	0	0	0	2
s_33368	ATGTCTCGGGGGGTTCCGCA	NM_003567	BCAR3	567	300	50	0	12	0	0	0	0
s_08550	ATTGGACACATTCAGAAGGC	NM_001099432	BCAS3	778	209	79	0	6	0	0	0	0
s_17242	GACTGGGACGAGACGGTTGG	NM_001178093	BCAT1	177	410	0	0	7	0	0	0	19
s_15207	CTGCGCCCCGCAGCAGTGTC	NM_001164773	BCAT2	852	593	105	0	0	0	0	0	1
s_47287	ACTGTAAGGGGTCATGGCTG	NM_016567	BCCIP	262	160	21	0	2	0	0	0	0
s_00096	AGCACAGATTGAAGCTATAA	NM_000055	BCHE	218	264	82	0	0	52	0	0	0
s_15213	AGGCGATTGGAGAAAATTTT	NM_001164783	BCKDHA	1180	558	59	0	0	0	0	0	1
s_29154	AGGAATTAGCCCCAGACCCC	NM_001706	BCL6	666	325	167	0	21	0	0	0	0
s_05295	CGGCCACCGGGCAGCGCCCC	NM_001024808	BCL7A	971	516	77	0	0	1	0	0	0
s_56311	CTTAACTGTAGTGTGAGAAC	NM_031938	BCO2	513	223	43	0	1	0	0	0	0
s_52579	AAGCTGGTGCTCCCTCTTCC	NM_021946	BCORL1	241	101	35	0	0	0	0	0	4
s_34932	CCCAGACCTCTGTATTGGAA	NM_004327	BCR	371	168	37	0	0	0	0	0	1
s_34373	GCGGCGGGGGATCTGGCGCC	NM_004051	BDH1	143	46	14	0	0	0	0	0	22
s_01598	TTTTTCCTTCCAAATCCACT	NM_000710	BDKRB1	696	241	60	0	0	0	1	0	0
s_64471	ATGCTTTTAAGGGACTTCCC	NM_170735	BDNF	351	196	108	5	0	0	0	0	0
s_12656	TCCGTAGTGCAGGAAGGTGC	NM_001143812	BDNF	451	205	31	0	0	0	0	0	9
s_12647	ACTGGGAGTTTAGGTGTAGA	NM_001143805	BDNF	157	95	43	0	1	0	0	0	0
s_12646	AAGTGCATATCACCGGTAAT	NM_001143805	BDNF	725	394	90	0	0	0	1	0	0
s_12657	TGCGCGAACTCTGTTTAAGC	NM_001143812	BDNF	277	137	7	0	12	0	0	0	0
s_17158	CCTCGGCCCGGGATCGCGGG	NM_001178020	BEAN1	318	97	48	0	0	4	0	0	0
s_33798	GCGGATGAACAAGGTTACCA	NM_003766	BECN1	474	354	48	0	8	0	0	0	0
s_07496	CCTCCGAGCGGCTGCTCCCC	NM_001080450	BEND3	1202	471	59	0	7	0	0	0	0
s_63453	GCAAGCGCTCCCCGCAGCCC	NM_152731	BEND6	311	112	39	0	0	0	4	0	0
s_63496	CAACCAGCATCCTAAGCTGC	NM_152751	BEND7	771	256	54	3	0	0	0	0	0
s_47941	GGCAAGGGTCAGGACTGAAG	NM_017682	BEST2	463	248	62	0	10	0	0	0	0
s_62894	TGGCTTAGAGGATAGTGGCT	NM_152439	BEST3	459	155	58	0	0	0	0	0	2
s_57512	CTCATTCAAAGGGGTACTTG	NM_032735	BEST3	431	221	105	0	52	0	0	0	0
s_38301	CCGGACGCCCCGTCCGCTCC	NM_005868	BET1	353	264	52	0	0	1	0	0	0
s_10176	TCCTGTCTTTGTGTATTCTT	NM_001127688	BEX4	559	391	133	0	1	0	0	0	0
s_14270	AGTTGTCGCTGGCCGTGTGA	NM_001159560	BEX5	136	40	32	0	0	0	0	0	1
s_24975	TTACTCTTCTTTTTGGAAGG	NM_001278606	BFSP1	1601	755	219	0	0	0	2	0	0
s_18238	GAGCAGCGGCCCGCTTTGTG	NM_001195	BFSP1	94	58	33	0	0	0	0	0	8
s_33377	TGCCTCTCTGCACACAGCCC	NM_003571	BFSP2	627	239	73	7	0	0	0	0	0
s_12319	CTTTGCTCTGGAGGACCACT	NM_001142524	BHLHB9	528	253	83	0	0	0	0	0	2
s_12322	CTGCCTCAGGAGGACCCCCG	NM_001142529	BHLHB9	195	113	24	0	6	0	0	0	0
s_62844	GCAGTTGTTGGGTTACTAAC	NM_152414	BHLHE22	45	37	33	0	0	0	1	0	0
s_62842	CGCCACACATGTCAAGCTAA	NM_152414	BHLHE22	293	183	71	0	0	1	0	0	0
s_55563	CAAGCTATTCATCTTCCCAA	NM_030762	BHLHE41	106	124	26	51	0	0	0	0	0
s_07656	CCCCCGGCGCATCCCAGCCC	NM_001080512	BICC1	486	266	105	0	0	0	0	0	4
s_09050	GTTTACCCCAGGGACATTAA	NM_001103175	BICDL2	362	205	47	0	49	0	0	0	0
s_45949	CACTGCGCAGCGCACACAGT	NM_015711	BICRA	197	192	48	0	0	0	0	0	2
s_27894	GCAGGAGAATTGTTTGAACC	NM_001290007	BIN2	263	162	15	0	55	0	0	0	0
s_22113	GAGATACGGCCCGCTCGGCT	NM_001256163	BIRC2	91	37	9	0	0	0	0	0	1
s_61186	CCGTCTTGTTCAGAGAGACG	NM_139317	BIRC7	355	173	27	0	2	0	0	0	0
s_61185	CCCTGGGGCAGACACCAGCC	NM_139317	BIRC7	319	158	37	0	1	0	0	0	0
s_47956	ACTTGAGTTGCTCCTGCCAC	NM_017693	BIVM	1150	496	161	0	0	45	0	0	0
s_15795	ATTCGGGCTTGAAGATCTCG	NM_001167820	BLCAP	1738	797	103	0	0	1	0	0	0
s_15799	GCTGAGGTGGAGGCAGGCTG	NM_001167821	BLCAP	399	180	47	35	0	0	0	0	0
s_23081	AATAATGAAACCTATTGGGC	NM_001258441	BLNK	652	359	61	0	25	0	0	0	0
s_23083	TTCTACATAATCATGTGATC	NM_001258441	BLNK	466	171	106	0	0	51	0	0	0
s_02239	TGAGTGTGTGGTGGCTCACC	NM_001001342	BLOC1S2	300	93	90	3	0	0	0	0	0
s_01601	GGGACCGGAGGCGGTGGGGA	NM_000712	BLVRA	25	6	28	0	4	0	0	0	0
s_33591	TCCCACGCCTCGTGCGACAG	NM_003666	BLZF1	589	322	69	0	0	0	2	0	0
s_02768	CTGGTAATAAAGCACTGCTA	NM_001003942	BMF	532	133	1	0	3	0	0	0	0
s_58584	ACTGAGATAAGAATTTCCTT	NM_033503	BMF	1137	450	171	0	0	0	3	0	0
s_36766	GAGCACGTGACCCGCTGGGG	NM_005180	BMI1	441	185	84	0	57	0	0	0	0
s_59983	GGCGCAACTCAGCGTTCAGC	NM_130851	BMP4	705	272	29	0	31	0	0	0	0
s_19638	CCCGAGTCCGCAGCTGCCGT	NM_001202	BMP4	1997	1016	393	0	0	0	1	0	0
s_51914	GCATGGGACATACAAATTCT	NM_021073	BMP5	760	311	103	0	55	0	0	0	0
s_22521	CCTTTGTTGTCCTCCCCACG	NM_001256793	BMPR1B	611	186	102	0	1	0	0	0	0
s_19761	TCACTAGTGGGAGCTGGAGA	NM_001203	BMPR1B	329	131	55	0	61	0	0	0	0
s_19778	TGCGGGCTTCATCCCGCCGC	NM_001204	BMPR2	290	195	68	0	64	0	0	0	0
s_29183	TTTAGGGCGTTATCCGGTCC	NM_001717	BNC1	68	31	2	0	6	0	0	0	0
s_62409	CGCCCGGCGACGGTCGAAAC	NM_148894	BOD1L1	86	49	34	0	0	0	0	0	12
s_46434	AATTCACGCGCAGTTGGGAT	NM_016074	BOLA1	542	165	114	0	0	0	6	0	0
s_46435	ACAGTTCCCATGAGCCCTCA	NM_016074	BOLA1	993	466	162	26	0	0	0	0	0
s_26986	TCGCTCCACGTTCCGCGCAG	NM_001286746	BORA	624	416	99	0	0	40	0	0	0
s_26984	AGGCTGCGTTGATTTGAATT	NM_001286746	BORA	987	469	115	2	0	0	0	0	0
s_34943	GCCGAGTTTCGGTCGCCCAT	NM_004332	BPHL	147	91	52	0	0	0	1	0	0
s_29203	CATTGTGGTTAGGGCCCCAC	NM_001725	BPI	252	162	50	0	0	66	0	0	0
s_59986	TAATTGCCAATCACATTAGC	NM_130852	BPIFA1	943	331	6	0	0	0	16	0	0
s_59453	TTCCAACTCAAAGGTCACCC	NM_080574	BPIFA2	369	151	37	0	0	16	0	0	0
s_65462	ATGAGCACTGCCCTCTTCCA	NM_174897	BPIFB6	1516	606	39	0	0	0	1	0	0
s_67503	GTGACCGCGCTCTGGGCCTG	NM_182641	BPTF	935	371	78	0	0	1	0	0	0
s_35695	CCTGCTTGACCCTGCCCACA	NM_004678	BPY2	2554	1235	361	1	0	0	0	0	0
s_40232	CCACACTTAGGCTGAGCTGC	NM_006768	BRAP	296	187	57	0	1	0	0	0	0
s_63479	CATAGTTTTCTCGCTCCCGC	NM_152743	BRAT1	1242	581	57	0	0	13	0	0	0
s_41298	GCTTTCTCTTTCTTGGAGAA	NM_007298	BRCA1	549	211	58	0	0	13	0	0	0
s_41300	TCTTTCCTTTTACGTCATCC	NM_007299	BRCA1	2503	1149	409	29	0	0	0	0	0
s_36623	CCGGACCGGAACCGCATCTC	NM_005104	BRD2	649	311	29	0	21	0	0	0	0
s_19190	TGTTTTAGACTGTGGGGCAT	NM_001199455	BRD2	794	329	17	0	0	0	1	0	0
s_41399	CCCCGCCCGCCCCGCCGACC	NM_007371	BRD3	375	191	34	0	0	0	1	0	0
s_61091	ACAGGAGTGCACAGGGTAAC	NM_139199	BRD8	236	142	67	0	0	0	0	0	1
s_29205	AGGGTCTCACTATATTGCCC	NM_001726	BRDT	592	299	81	0	50	0	0	0	0
s_62149	ATCCTGACTTGCCCACCCGC	NM_145685	BRF1	1051	522	178	58	0	0	0	0	0
s_67399	TGGATTTCGTTTTCCTAAAG	NM_182563	BRICD5	465	135	25	0	12	0	0	0	0
s_61512	GCTGTGGCGGCAAATGGGCT	NM_144695	BROX	390	221	30	0	0	10	0	0	0
s_35595	GAGACTGAAGTCACCGTACT	NM_004634	BRPF1	536	284	139	0	0	1	0	0	0
s_57050	GTTAACTTTGGGGAAGGGCC	NM_032430	BRSK1	267	101	7	0	354	0	0	0	0
s_22416	CATGGCAACAGATGGAGATT	NM_001256630	BRSK2	979	423	97	0	166	0	0	0	0
s_57449	TCCCCTTTGGTCACGGTAAC	NM_032667	BSCL2	1067	418	110	47	0	0	0	0	0
s_09751	AGAAGCAGTGACTATACGAA	NM_001122955	BSCL2	472	203	50	88	0	0	0	0	0
s_09752	CCTCCACTGACCCTACACCC	NM_001122955	BSCL2	476	391	109	0	80	0	0	0	0
s_59238	TGATGTCAAAGCCTTGGCTG	NM_057176	BSND	547	169	57	0	0	1	0	0	0
s_59236	AACCCCACAGTAGGCAAATG	NM_057176	BSND	101	69	55	0	0	0	0	0	2
s_59237	GAGTGGGAGGTTACCGGGGC	NM_057176	BSND	73	30	47	0	0	38	0	0	0
s_34253	TTTGAAGTCGTGCGGGTCGG	NM_003972	BTAF1	465	177	2	3	0	0	0	0	0
s_55336	ATACCCAGGGCACTGAGCCA	NM_025238	BTBD1	415	262	31	0	0	51	0	0	0
s_05133	TTAAATCCCTCCTCCCCATG	NM_001018072	BTBD11	349	165	24	0	0	0	0	0	4
s_05131	CCGCCCCTCACACACGCCCC	NM_001018072	BTBD11	1507	623	103	0	0	0	0	0	4
s_63457	AGCTCAATGCTACCTTAGAC	NM_152733	BTBD9	301	147	35	0	9	0	0	0	0
s_25318	CAGGATGTGGAGTACATATT	NM_001281723	BTD	1001	551	270	0	50	0	0	0	0
s_00107	AAACAACGGGAAGGAAGAGG	NM_000060	BTD	203	95	31	0	0	0	3	0	0
s_67102	GCAGGAAAAACCTCAACCTG	NM_181780	BTLA	109	47	27	0	0	0	1	0	0
s_40708	CTAGTAACAGCTGAGAAATA	NM_006995	BTN2A2	121	81	32	0	38	0	0	0	0
s_18647	ACACAGAAACACAAACACTA	NM_001197249	BTN3A2	282	167	77	0	1	0	0	0	0
s_68058	TGGGTTGTGCCCCACATAGG	NM_197975	BTNL3	180	80	6	0	0	0	11	0	0
s_14322	AAGGAAAACTATTTTGACAG	NM_001159710	BTNL8	1535	750	106	0	0	0	4	0	0
s_24988	CTCCCACTTCCCGTGGTTTT	NM_001278616	BUB1	816	268	75	0	33	0	0	0	0
s_34120	CTGCCACCCACCGGAAGTGA	NM_003910	BUD31	900	276	53	0	63	0	0	0	0
s_34379	GGGAACTGAAGGAGTTTCTG	NM_004053	BYSL	256	36	14	0	17	0	0	0	0
s_20474	CACGACCCGCAGCGTCCGCC	NM_001207069	BZW1	242	114	34	0	1	0	0	0	0
s_63876	AACTCACGATGGCGAATCCG	NM_153244	C10orf111	640	378	205	0	0	22	0	0	0
s_17054	ACAAAACTTGGGCTATGAGC	NM_001177483	C10orf113	245	138	71	0	0	0	0	1	0
s_24896	GACTATTTGGAAGTTAGTTT	NM_001278522	C10orf126	1392	529	136	0	78	0	0	0	0
s_06123	TCCCGCCTCCGGGCAGGGCC	NM_001039380	C10orf25	257	166	36	0	3	0	0	0	0
s_62068	GAATTGCACCTGCCCGGCCC	NM_145306	C10orf35	1433	631	197	0	15	0	0	0	0
s_06644	ATTTGCGGACCAGGCGCTGA	NM_001042427	C10orf53	397	257	22	0	0	0	2	0	0
s_02416	ACTACTTTCTGTCCTCTCTG	NM_001001791	C10orf55	1087	350	56	0	9	0	0	0	0
s_04190	CTGTCCCCAGGCTCAGTGAA	NM_001009997	C10orf62	545	201	33	0	0	0	0	0	1
s_02820	CTCTTTGATGTTTACATTTG	NM_001004298	C10orf90	579	137	71	0	1	0	0	0	0
s_69982	TTTACAGCTTTCTGTGTTAC	NM_207373	C10orf99	565	316	34	1	0	0	0	0	0
s_53367	TTCGCTCAGAGCGGCGGCGA	NM_022761	C11orf1	408	135	55	0	0	0	0	0	5
s_53005	GGAGGCGAGCCGGAAGTGGG	NM_022338	C11orf24	196	97	42	0	0	0	0	0	23
s_54716	TTCTCACGTCCGCCCGCAGA	NM_024806	C11orf63	1436	513	174	0	0	0	1	0	0
s_54715	CAAAGAACCGTCACCTTCTG	NM_024806	C11orf63	1174	458	40	1	0	0	0	0	0
s_24360	TGTGAATAAAGACTAGCCGA	NM_001276724	C11orf74	136	151	1	0	0	0	0	0	38
s_60844	CTTGGATGGAATGGCAGTAA	NM_138787	C11orf74	363	159	150	0	0	1	0	0	0
s_70148	AGGCTCGCTATGCTAGGACA	NM_207645	C11orf87	347	118	34	0	62	0	0	0	0
s_15692	TTCCACAAGCCCCGCCCCGA	NM_001166692	C11orf91	115	53	11	0	0	47	0	0	0
s_04159	GACGCACGTGGGAACCCACC	NM_001009894	C12orf29	89	39	0	88	0	0	1	0	0
s_05637	TGAAAGCCTAAATTTTTGAC	NM_001031748	C12orf40	357	117	35	0	0	0	1	0	0
s_05636	GTTTTGAAACACTAATCCTG	NM_001031748	C12orf40	131	59	25	0	0	1	0	0	0
s_54567	GGACAATCGCGTGAGTGCTG	NM_024738	C12orf49	479	255	64	0	0	1	0	0	0
s_62631	TTCCCTCCCAGCCACACACT	NM_152319	C12orf54	422	180	109	0	0	29	0	0	0
s_18236	TCTTCTCTGATTGGCTCTCT	NM_001194995	C12orf65	702	285	85	0	1	0	0	0	0
s_62898	TAGCGGTTGCTGAGCTCCTT	NM_152440	C12orf66	219	102	30	0	0	0	0	2	0
s_07401	GCTTGTAGTCCCAGCTACTC	NM_001080406	C12orf71	401	226	31	0	25	0	0	0	0
s_11416	GGCTGAGAAAGTGTCGGAAT	NM_001135570	C12orf73	853	430	58	0	0	0	0	0	1
s_26214	CAATGTTTAACTGGATTCTT	NM_001283058	C14orf105	1644	775	52	0	21	0	0	0	0
s_48439	AGAAAACCGAGCCTGAAAGC	NM_017924	C14orf119	354	251	69	0	0	0	2	0	0
s_25656	TTCCCCATCCCGCCCACGAA	NM_001282464	C14orf132	484	224	47	0	19	0	0	0	0
s_54959	AATTACCCCTCTGTTGAGCC	NM_024952	C14orf159	169	131	43	18	0	0	0	0	0
s_08935	TTCAAGCCAGATAGCACCTG	NM_001102367	C14orf159	527	450	251	8	0	0	0	0	0
s_65450	TCTGGTACGCGCCTCTGTGT	NM_174891	C14orf79	735	418	159	0	0	44	0	0	0
s_26163	GCAAACTCCCTGCATGATGT	NM_001282969	C14orf93	431	288	98	44	0	0	0	0	0
s_10592	TCTCCCAATTACTAGAAGCC	NM_001130010	C15orf41	636	348	85	0	22	0	0	0	0
s_57017	TCTTCCTTACCTGCCGACCC	NM_032413	C15orf48	542	309	42	0	3	0	0	0	0
s_69989	GGCAGGGAGAGGTGCTAGGC	NM_207380	C15orf52	149	56	87	0	0	20	0	0	0
s_06316	GCGGGGCTTACGGGGAGAAG	NM_001039905	C15orf56	240	102	49	0	0	0	0	0	2
s_06187	GATGCAACTGACACCTGCAG	NM_001039614	C15orf59	331	87	23	0	0	0	0	0	1
s_55124	CCCAGGTCTGACGGGGACTC	NM_025108	C16orf59	329	110	61	0	0	56	0	0	0
s_70096	GGGCGCTGAATCCCGGACGG	NM_207454	C17orf102	41	6	25	0	0	0	0	0	1
s_11868	TCAAGTCAAGATGAAGGTCA	NM_001136483	C17orf105	464	151	70	11	0	0	0	0	0
s_21296	TCATTCTGCCATATGGTTCC	NM_001243552	C17orf112	712	329	71	0	43	0	0	0	0
s_62007	TGAGTTGTTAGTGCTTTGGG	NM_145272	C17orf50	251	152	10	0	0	0	0	0	1
s_18207	AGAAAACTGGCTTCTTTAGC	NM_001193654	C17orf62	333	167	26	0	0	2	0	0	0
s_18211	GAGCGTACGGTGAAGTGGCA	NM_001193655	C17orf62	59	41	32	0	0	2	0	0	0
s_62939	GTTGCTAGGGGATTGAACAA	NM_152460	C17orf77	26	37	1	0	111	0	0	0	0
s_04750	GTGCCAAGGTCGCCAAAAGA	NM_001013672	C17orf97	817	418	42	0	15	0	0	0	0
s_14730	TAAGCCCTGGTCTGGCTTCA	NM_001163075	C17orf99	1205	665	46	0	0	0	0	0	8
s_65007	AAAACCAGGAACCCACCGAC	NM_173529	C18orf54	1140	553	58	0	0	0	1	0	0
s_16975	GTTGACCTACATTGCGTGCC	NM_001174123	C18orf63	95	30	55	43	0	0	0	0	0
s_16973	AGCGCGGGAAATACTGGGAT	NM_001174123	C18orf63	260	113	44	0	2	0	0	0	0
s_48414	TCGAACCGCTCCAAGGGATC	NM_017914	C19orf24	788	299	49	0	21	0	0	0	0
s_48412	AAGTTCCGCGGCGGGCGCGC	NM_017914	C19orf24	82	126	40	0	5	0	0	0	0
s_11864	AAATGGATGAGATGTTTAGG	NM_001136482	C19orf38	391	149	28	0	0	0	0	0	2
s_11865	ATCAGACCCGCGCACCTCTC	NM_001136482	C19orf38	404	165	124	0	0	111	0	0	0
s_56664	TGAAGAGCCGCAGAGAGAGC	NM_032207	C19orf44	320	186	107	0	0	1	0	0	0
s_57485	TGAAATGGGGTTTCCCAAAC	NM_032712	C19orf48	100	75	26	0	44	0	0	0	0
s_27982	AGAGGCGGGGCCCAAGCCGA	NM_001290149	C19orf48	247	97	20	0	0	35	0	0	0
s_68404	CCCAACCGGTACCACAGATC	NM_198476	C19orf54	1371	772	104	36	0	0	0	0	0
s_49340	TCCCTCCTTCCCCGGGAATC	NM_018381	C19orf66	676	320	124	0	5	0	0	0	0
s_11422	GGGGGTGACACAGTGTGGGT	NM_001135580	C19orf71	31	60	11	0	0	0	2	0	0
s_48272	CACTCGGCTTGAAGCTTCCT	NM_017850	C1orf109	746	247	153	0	2	0	0	0	0
s_48271	ATGTTGGGACCGTCCAAACA	NM_017850	C1orf109	305	319	164	0	38	0	0	0	0
s_16225	CTTCTCCCCATCCCTCTGCA	NM_001170754	C1orf127	1624	638	263	24	0	0	0	0	0
s_24272	ATTAAAACCGATTATGCTGA	NM_001276352	C1orf141	237	98	17	0	0	25	0	0	0
s_62573	CCTTGCTACACTTTCACATT	NM_152290	C1orf158	860	357	118	0	0	74	0	0	0
s_03917	AAGCCCTTCCTTCTACAATT	NM_001007544	C1orf186	1655	646	128	0	65	0	0	0	0
s_11881	TAATATATTGAAGCAGGGAA	NM_001136494	C1orf198	69	56	50	0	12	0	0	0	0
s_13661	AATGGCTGCGGGTCAGTAAT	NM_001145636	C1orf228	493	242	51	51	0	0	0	0	0
s_14928	CCGGGACCGATGCCCTCTAG	NM_001164246	C1orf27	1119	387	72	0	21	0	0	0	0
s_05245	GCCTGGTGTTTCCACATCTT	NM_001024594	C1orf53	144	52	21	0	0	0	0	0	3
s_01135	TTCTGCCAACTCAGCAGCTG	NM_000491	C1QB	1002	435	101	0	0	1	0	0	0
s_55853	TGGACGGACCTCCAGACTCA	NM_030968	C1QTNF1	172	188	65	1	0	0	0	0	0
s_56265	GTAGAGCTTGTTAGCGTATT	NM_031908	C1QTNF2	402	157	14	0	0	44	0	0	0
s_11342	TCGCTCCCCAAATCATATTT	NM_001135171	C1QTNF7	638	426	76	0	0	41	0	0	0
s_11339	TTTTCATTTGCCTCAGTCTG	NM_001135170	C1QTNF7	944	450	80	0	4	0	0	0	0
s_29224	GGTTTTGAAATCCCTGTTTG	NM_001733	C1R	419	169	43	0	35	0	0	0	0
s_29228	TAATGCTATTTTTCAGCCAA	NM_001734	C1S	867	356	100	0	0	82	0	0	0
s_59639	AGAGAATCAGCAAAGGCAAG	NM_080739	C20orf141	1071	433	57	0	55	0	0	0	0
s_04179	GCTCCCAACATCCGGTCCGG	NM_001009984	C20orf194	66	70	55	0	0	34	0	0	0
s_04136	TGCATTCTCTGTGATCCTGT	NM_001009612	C20orf202	252	93	54	0	1	0	0	0	0
s_04135	CATCACATATTCTTGGCTTC	NM_001009612	C20orf202	948	364	26	33	0	0	0	0	0
s_26753	AGTGGAAACCTGGCAACCTG	NM_001286463	C21orf58	761	474	225	0	5	0	0	0	0
s_26750	AGCACTAAGAATTGCCTCCT	NM_001286462	C21orf58	827	447	40	0	0	0	1	0	0
s_57282	AAGTGAGTGCGGGAGCGGAG	NM_032561	C22orf23	505	201	7	0	81	0	0	0	0
s_45372	ATGTGGGAAGAAGTTCTATA	NM_015370	C22orf31	203	116	63	1	0	0	0	0	0
s_15515	ATGTCTGTAGTTCTATTCTA	NM_001166242	C22orf39	500	196	58	0	29	0	0	0	0
s_04230	ATTTGGTGGGTCTGTGGGGT	NM_001010859	C22orf42	501	236	172	0	0	0	4	0	0
s_69873	CTGTCCCTCTGCCACGTGGC	NM_207322	C2CD4A	2160	765	147	0	0	14	0	0	0
s_11640	TCCAACAGTCAGGATCAAGC	NM_001136003	C2CD4D	938	406	79	0	30	0	0	0	0
s_44230	TAGGTGCGGCGCTGCTTCCC	NM_014802	C2CD5	400	246	63	51	0	0	0	0	0
s_15886	GCATGCGTGCTTAGCGAGCC	NM_001168216	C2CD6	213	97	36	0	0	0	0	1	0
s_67278	GGAGTCCTCCGCACAGGGTG	NM_182500	C2orf50	422	239	61	0	0	0	0	1	0
s_08055	GCACGGCCCCTGTCCCAGCC	NM_001085437	C2orf54	665	204	31	0	0	0	4	0	0
s_64232	ATTATCTCTTTGCTCTTCGC	NM_153689	C2orf69	446	180	99	0	0	0	2	0	0
s_12771	CTAATTTCTCTCCATAACTG	NM_001143959	C2orf74	998	452	97	0	0	64	0	0	0
s_08510	AGACACGTGAACTTCAGGCC	NM_001099334	C2orf80	493	215	52	67	0	0	0	0	0
s_06711	CTTTTGCCTTTAAACTACAC	NM_001042521	C2orf88	579	156	9	1	0	0	0	0	0
s_06710	CAGGGACAGTAAACCATGCT	NM_001042521	C2orf88	438	166	33	0	0	1	0	0	0
s_17468	ATATGGATCTGAATGTTCTT	NM_001184957	C3orf20	1585	558	162	0	9	0	0	0	0
s_63071	ACTCCAGCCTGAAGCCCCTC	NM_152533	C3orf22	333	180	18	0	0	0	1	0	0
s_66340	TTAATCTGTTATGTTCACTG	NM_178342	C3orf35	99	70	43	0	43	0	0	0	0
s_65357	TTCTGCGGCCACTTCTGAGT	NM_173824	C3orf38	1865	896	116	0	26	0	0	0	0
s_11101	TCCATCAGCGGGGTCGCCCT	NM_001134470	C3orf58	867	392	179	0	39	0	0	0	0
s_68376	GCGGTGACGTAGCGTTGCCC	NM_198463	C3orf67	629	337	109	0	0	9	0	0	0
s_15880	CCCTCCCCGGCGCTCCGCTC	NM_001168214	C3orf80	155	96	52	0	0	92	0	0	0
s_41291	CCCGGACACCTGGGTGTCCA	NM_007293	C4A	1015	511	94	0	0	3	0	0	0
s_04937	AGAAGTTGGACTGTAAACAT	NM_001017367	C4BPB	894	401	77	0	0	46	0	0	0
s_01612	TCAATCCCTGGTTCTTGCCC	NM_000716	C4BPB	235	292	21	0	0	0	0	0	16
s_49173	TCCTAAGCCCAGGGGCAACA	NM_018302	C4orf19	543	250	126	0	1	0	0	0	0
s_20392	GGATACCCATCCACCGACTC	NM_001206997	C4orf22	757	421	52	0	0	0	6	0	0
s_09577	TTCTTTCCCCATGGAGTATG	NM_001114357	C4orf47	1099	629	140	4	0	0	0	0	0
s_07707	GAATTTTGTGATCTGTTGCT	NM_001080531	C4orf51	420	227	47	0	20	0	0	0	0
s_29230	TAAAACACCCTTTCATGCCC	NM_001735	C5	915	378	41	0	0	35	0	0	0
s_49538	CTCCGAATACACACACCAAG	NM_018485	C5AR2	1090	491	174	40	0	0	0	0	0
s_53618	CTCCCAGTTAACGCGTTCCT	NM_023073	C5orf42	1253	723	219	0	32	0	0	0	0
s_08104	CAAATAAGAAACGACACACG	NM_001089584	C5orf49	68	18	31	0	1	0	0	0	0
s_13262	CCGGCGCGTTGCTGTGAAGA	NM_001145132	C5orf52	274	136	71	0	0	1	0	0	0
s_27147	CAGCCAGGACTTTCCCTCTT	NM_001287053	C5orf67	2290	1238	173	0	0	0	9	0	0
s_27146	AATGTTCTGCAGTCTCCTAA	NM_001287053	C5orf67	572	329	64	0	0	0	13	0	0
s_40260	GGAAGGGAACTCACTCTTTC	NM_006781	C6orf10	539	205	71	0	0	0	1	0	0
s_63460	AAGACAAGGATTTAGGACTG	NM_152734	C6orf89	241	188	29	0	12	0	0	0	0
s_26887	TGAAGTCTTTGATAATTCTG	NM_001286636	C6orf89	326	209	44	0	0	0	0	0	1
s_49121	CCCCGGAATCTGCGGGTGCC	NM_018275	C7orf43	718	259	44	0	1	0	0	0	0
s_21361	GGAAGGGAACGGGCATGTTT	NM_001243751	C7orf49	713	377	169	0	1	0	0	0	0
s_11052	TGGAGAGGAGCTGGTTGCCA	NM_001134396	C7orf50	537	265	10	0	0	0	0	0	2
s_02865	AGGACTGCAGGACGTGATGC	NM_001004323	C7orf61	175	53	54	0	0	0	0	0	25
s_14659	CAATGAAGGAACATGACATA	NM_001161834	C7orf72	657	297	25	21	0	0	0	0	0
s_66139	GCTCGCGGCAGAGAACGCGG	NM_177965	C8orf37	30	26	21	0	10	0	0	0	0
s_50529	TACTCATTTTACTTCCTATG	NM_020130	C8orf4	218	126	72	0	0	0	0	0	1
s_63533	CTTGTCATGTAATGGCATGA	NM_152765	C8orf46	147	39	104	0	0	0	1	0	0
s_21154	CTACAAGACAATGGAATACT	NM_001243237	C8orf89	514	259	134	0	0	0	125	0	0
s_04357	TATCAGTAACGACAACGTCT	NM_001010940	C9orf135	1669	1108	256	0	0	0	2	0	0
s_04631	ACACCCTCGGGAGCTTCACA	NM_001012993	C9orf152	597	194	73	0	3	0	0	0	0
s_02392	ATGACTTCATGACTCTGCAA	NM_001001709	C9orf170	896	543	63	1	0	0	0	0	0
s_62327	TGACTCTGTTTAGCTGTGTC	NM_147169	C9orf24	370	300	46	0	33	0	0	0	0
s_18009	TCCTTAAATAATCCCCCAAG	NM_001193329	C9orf3	853	421	107	0	33	0	0	0	0
s_48545	CGATCAAGCGGCCCGCAGAG	NM_017998	C9orf40	550	394	58	0	42	0	0	0	0
s_25006	GAAGGTTCCCGACGCGGCGA	NM_001278630	C9orf43	390	150	65	0	66	0	0	0	0
s_69056	AGCTAGTCTATGTGTAAGCT	NM_199350	C9orf50	335	157	25	0	0	0	0	0	1
s_10406	TTCAGAAATAGATTGCCTTG	NM_001128618	C9orf57	606	301	11	0	12	0	0	0	0
s_63141	GCACAAAGATGAACCTACGG	NM_152569	C9orf66	1183	606	101	0	13	0	0	0	0
s_49221	TTTCCCTCCTTGTTTTCTTC	NM_018325	C9orf72	318	186	63	0	0	11	0	0	0
s_07740	GAGCAATGGTTTCTCATCCT	NM_001080551	C9orf84	1654	738	138	0	26	0	0	0	0
s_07863	AAAGCTCAAACCTACCTCTT	NM_001082533	CA10	533	284	37	0	0	0	0	0	1
s_20515	GTCAAGGCTACAACTCACCT	NM_001218	CA12	473	423	16	0	83	0	0	0	0
s_68610	TTAAGGGCTTATCGTGGGCG	NM_198584	CA13	272	72	94	0	55	0	0	0	0
s_41512	AGGATGGCCCCACTCGGAGC	NM_012113	CA14	244	70	44	0	0	0	3	0	0
s_29241	CAACCCATGCCTTTCCCAAC	NM_001739	CA5A	483	297	28	0	0	0	1	0	0
s_29242	GGTGGGTCCACAGGGATTAG	NM_001739	CA5A	133	81	8	0	0	0	1	0	0
s_41141	AGTTTGGTTGGGCGTGACCG	NM_007220	CA5B	220	154	8	0	7	0	0	0	0
s_20504	ACCGGATATGAAATTGACGT	NM_001215	CA6	450	247	120	0	0	1	0	0	0
s_27219	TCGGTTTAGGTAGGTCGGCC	NM_001287337	CAB39L	446	130	136	0	0	17	0	0	0
s_27217	ACATGGGAGGAGTCGGACGC	NM_001287337	CAB39L	504	170	72	69	0	0	0	0	0
s_19563	AGCAGCCCGCGGAGAGCGAG	NM_001201429	CABIN1	376	194	3	0	190	0	0	0	0
s_22293	ACACGTTTTCAGATCCCTCC	NM_001256438	CABLES1	334	326	144	0	0	25	0	0	0
s_55900	CCGCGCTCAGGGCGCTCCCC	NM_031215	CABLES2	463	142	8	0	8	0	0	0	0
s_67331	CGGCATGGCCCGGCGGCCCG	NM_182527	CABP7	21	13	64	0	728	0	0	0	0
s_60715	ACCCACCGAGGCCTCAGATT	NM_138644	CABYR	988	607	90	0	29	0	0	0	0
s_51667	TTTGCGGGGGGCACCTCCCG	NM_020925	CACHD1	147	119	39	74	0	0	0	0	0
s_22517	TTTCATCTGTTGCCAGGCTC	NM_001256790	CACNA1F	373	234	25	0	0	0	0	0	1
s_51957	CAGCCCCACCTGAGCCCCAC	NM_021096	CACNA1I	555	410	122	0	0	0	4	0	0
s_00126	GGAGAGGGAGACAGGATGGA	NM_000069	CACNA1S	833	308	39	39	0	0	0	0	0
s_01620	CGGGGGCGGAGGAGGGGTGA	NM_000722	CACNA2D1	479	112	85	0	30	0	0	0	0
s_64717	CAAACTCAGCTGCTGTCCTC	NM_172364	CACNA2D4	569	193	104	0	0	22	0	0	0
s_64716	AGTCACAGCAAGCCCTTCCT	NM_172364	CACNA2D4	416	231	33	0	68	0	0	0	0
s_69236	ATGTGAGCATCTGCGTAAAA	NM_201570	CACNB2	386	170	15	44	0	0	0	0	0
s_69242	AGAACAACAGGTTGCATAAC	NM_201590	CACNB2	988	481	101	0	121	0	0	0	0
s_03707	TCAATATCCAAAAGGCTGCG	NM_001005747	CACNB4	65	25	16	0	0	0	0	0	9
s_01632	CATCTCCAGGCGTGGCACCG	NM_000727	CACNG1	432	275	49	0	0	0	0	0	7
s_39736	TGATCTGAGCGGGTTGTCTT	NM_006539	CACNG3	689	346	72	3	0	0	0	0	0
s_62238	GCACCTCTGTTGCAGTGACC	NM_145811	CACNG5	1360	603	70	0	1	0	0	0	0
s_56237	CTCCCCAAACCTGCTGCCTG	NM_031896	CACNG7	510	239	19	0	18	0	0	0	0
s_56236	TGAGGCAGGGATTTTGGGGG	NM_031895	CACNG8	595	192	64	0	1	0	0	0	0
s_43459	TCTCTAGTCAACTTCCGACT	NM_014412	CACYBP	264	124	62	0	0	15	0	0	0
s_43289	GAACACTTTTTCCTTGATCC	NM_014333	CADM1	1070	381	38	0	1	0	0	0	0
s_22332	GGCCCCGCACGCGAAGCAGC	NM_001256505	CADM2	457	219	34	6	0	0	0	0	0
s_09901	GTGTGGGGAATGCGGCAGCC	NM_001127173	CADM3	519	373	65	0	0	0	0	0	1
s_33687	TCAGAAGTACTGAGGCTCTG	NM_003716	CADPS	154	101	3	0	0	21	0	0	0
s_15844	GATCACAGGTGGTAGGGTGA	NM_001167940	CADPS2	71	89	21	0	0	0	0	0	13
s_69608	TCCCGTTTTCCCGTCGCACG	NM_205864	CAGE1	214	92	15	4	0	0	0	0	0
s_01636	TAGTCCTGGCCACTTTGGAT	NM_000728	CALCB	119	56	36	0	0	0	0	0	1
s_58182	CACTTCCAGAGGCCCTGCTA	NM_033157	CALD1	917	346	33	0	0	0	0	0	4
s_58173	AGGAAAACTACTGGAGATCC	NM_033140	CALD1	465	222	39	0	0	0	8	0	0
s_10499	TTGGGCTGCCCGGTCACAGA	NM_001129742	CALHM3	683	331	117	3	0	0	0	0	0
s_40494	AGCGTTCTAGGCTGGGCGCG	NM_006888	CALM1	111	64	7	0	0	0	2	0	0
s_36778	TCAGCTCGATTCGCAGGCCC	NM_005185	CALML3	333	140	50	0	0	1033	0	0	0
s_47543	GGGCCAGATCAGCTGCAGAC	NM_017422	CALML5	619	365	27	0	1	0	0	0	0
s_04991	CGGAGGAGCTGGGGCGCAGG	NM_001017440	CALN1	178	118	37	0	1	0	0	0	0
s_56148	CCATTTTACAGAGTGCTGAT	NM_031468	CALN1	1064	470	152	0	0	0	0	2	0
s_61780	GGGAGCGGTAGTTCCGGGGC	NM_145046	CALR3	1	14	6	62	0	0	0	0	0
s_10786	TCGGCGCGGTCCCGGGGACG	NM_001130674	CALU	97	64	32	0	63	0	0	0	0
s_45973	GTGCATCAGGTGTGTGTATG	NM_015722	CALY	245	162	49	0	5	0	0	0	0
s_64644	CAGGCTGGTCTCAAACTCCT	NM_172215	CAMKK2	1330	725	87	0	2	0	0	0	0
s_23584	AGACAGCAGCCTGGGCCAGG	NM_001270486	CAMKK2	567	247	73	0	11	0	0	0	0
s_53790	GGCCTGCTTAGCCCTGGCCA	NM_024046	CAMKV	34	34	12	0	0	0	21	0	0
s_44851	CCAAAAGGGCAGCAGCACTG	NM_015099	CAMTA2	368	236	25	0	1	0	0	0	0
s_14348	TGCAGGCTGGAGGGGCGCGA	NM_001159773	CANT1	770	388	36	0	38	0	0	0	0
s_29256	ACCGTCCCATACGCCCCCTA	NM_001746	CANX	622	273	58	0	0	24	0	0	0
s_39373	TTCTCGCATAGCCTGGCGCT	NM_006366	CAP2	317	186	58	1	0	0	0	0	0
s_22105	TTCACTTCCATTCAATCGTT	NM_001256139	CAPG	1714	806	267	0	1	0	0	0	0
s_29261	GTTAGTCACATTTTCTGGGC	NM_001747	CAPG	512	263	43	0	21	0	0	0	0
s_18869	TCGCCCCGGAATGCCCGCCA	NM_001198869	CAPN1	426	216	98	0	88	0	0	0	0
s_61502	CACTGCAACCTCCGCCTTCT	NM_144691	CAPN12	1532	668	86	0	9	0	0	0	0
s_61504	GGAGAAGAAACATGAAGGCG	NM_144691	CAPN12	88	41	5	0	0	0	0	0	1
s_13250	GTGTGTTCTCTGGAAGGGAG	NM_001145122	CAPN14	152	99	51	0	18	0	0	0	0
s_29262	ATCCTAGCCTTCTTCCCTAT	NM_001748	CAPN2	997	470	119	0	56	0	0	0	0
s_64777	GACTACAGCCCAAAGCCCCA	NM_173089	CAPN3	302	91	13	0	46	0	0	0	0
s_43211	GGCCGGGCCCACGCAGGAGC	NM_014296	CAPN7	195	133	112	0	0	1	0	0	0
s_38841	CAGTCCAGTTCCTCCAGAAT	NM_006135	CAPZA1	169	127	32	4	0	0	0	0	0
s_58401	TGGCTGGGCACCACACTGTC	NM_033328	CAPZA3	1387	523	62	0	35	0	0	0	0
s_43687	GGGTCTGCGGACGACGCCCC	NM_014550	CARD10	541	393	94	0	0	5	0	0	0
s_03854	GATTCAGATTCCTGAACTGT	NM_001007232	CARD17	197	138	13	0	9	0	0	0	0
s_17451	ATGGGGTCAGTGCAAGCATC	NM_001184904	CARD8	859	420	148	0	0	3	0	0	0
s_24678	TCTCTAACTGTGGAGTTGCG	NM_001278262	CARHSP1	184	149	52	41	0	0	0	0	0
s_24671	GAACGCAGAGCGCGGGACGT	NM_001278260	CARHSP1	1195	517	83	0	0	0	3	0	0
s_24683	CAAAGACCGATCCCCTACCT	NM_001278264	CARHSP1	399	207	107	0	0	36	0	0	0
s_04795	CACCCCGACGTCTACCCTGG	NM_001013838	CARMIL2	692	287	42	0	0	0	10	0	0
s_62854	ACGTCACAACCACGCTTCCA	NM_152420	CARNMT1	620	344	29	0	0	0	0	0	5
s_51443	CGGGACACGGACCCAGCAGG	NM_020811	CARNS1	194	150	12	68	0	0	0	0	0
s_60535	GAGAGAGAGAGAGAGACGAG	NM_138423	CASC4	349	132	29	0	0	8	0	0	0
s_41517	ATCACTCATCCCATTGGCGT	NM_012114	CASP14	468	342	61	0	0	0	0	0	3
s_57912	CTCCGTGAAGTTATCGCCAT	NM_032983	CASP2	338	172	78	0	92	0	0	0	0
s_20558	GCAAATTGGCATCCAATTAC	NM_001225	CASP4	411	142	128	0	1	0	0	0	0
s_20563	TCTTTGGGTCACTTGGAGCG	NM_001227	CASP7	525	211	53	8	0	0	0	0	0
s_14895	ACACCACTCTTCTGCTTTAT	NM_001164114	CASS4	1440	792	178	0	21	0	0	0	0
s_14897	TTCTTCTTCTTCTTCTTTTG	NM_001164114	CASS4	331	219	58	0	0	0	2	0	0
s_06654	CGACCCTCCTCCCAACAATC	NM_001042440	CAST	722	319	50	0	0	13	0	0	0
s_13171	CGCGCATGCGCAGCGGGGAC	NM_001145064	CASTOR2	74	39	8	0	0	0	0	0	1
s_66193	TTGGGAGCTCCCCACTTCAG	NM_178019	CATSPER3	1197	309	138	0	23	0	0	0	0
s_66191	ATGGGCACCCAGCAATCATG	NM_178019	CATSPER3	1198	516	4	0	0	0	0	0	1
s_66192	TCATGGATTCTCTCTTCCCA	NM_178019	CATSPER3	1551	665	111	0	2	0	0	0	0
s_68132	GGAAGTCTGGGGATGCTGTG	NM_198137	CATSPER4	191	115	31	0	0	0	14	0	0
s_54623	CTCTGAAAGAGGCAGTTAGT	NM_024764	CATSPERB	400	196	67	0	19	0	0	0	0
s_06149	TGCACACACATTGGCGGGTG	NM_001039496	CATSPERZ	310	159	6	0	0	36	0	0	0
s_29271	GCCGCCTTGGTTGCCCATAC	NM_001753	CAV1	192	136	5	12	0	0	0	0	0
s_16806	TGCTGAGCCGGGGCGTGCGC	NM_001172897	CAV1	547	295	25	0	0	0	1	0	0
s_20257	CGCGGACTCGGACCAGGACC	NM_001206748	CAV2	448	190	5	0	0	20	0	0	0
s_41726	CTATTCCAACCATCCCGGGA	NM_012232	CAVIN1	406	222	51	0	0	1	0	0	0
s_41725	CGGGAGACTAGGGCCTCCGC	NM_012232	CAVIN1	143	24	24	0	1	0	0	0	0
s_05152	AGTCAGTCAGCAAGCATGTT	NM_001018116	CAVIN4	2161	1099	210	11	0	0	0	0	0
s_29277	ACGCACCATTCACAACTCCG	NM_001755	CBFB	195	77	19	3	0	0	0	0	0
s_36786	CAGTAAGCCGGTCCGCCTCC	NM_005188	CBL	802	400	61	0	0	1	0	0	0
s_26334	GGAAGGCGCCCTCCAGTGGG	NM_001284291	CBLL1	69	137	24	0	0	30	0	0	0
s_06260	GGGAAACAACTTTCAACGCA	NM_001039771	CBLN3	30	31	35	0	72	0	0	0	0
s_06261	GTCGGCCACATCTTTATTCG	NM_001039771	CBLN3	282	182	64	0	0	16	0	0	0
s_06259	GCTTGGGCCTAGAGCACCAG	NM_001039771	CBLN3	304	142	3	0	0	0	0	2	0
s_59515	GCTTCTGAGGCTCATCTTCC	NM_080617	CBLN4	294	160	29	0	0	0	5	0	0
s_20587	CACTTGTTTTTCTCACTTTG	NM_001236	CBR3	232	201	83	0	181	0	0	0	0
s_20588	CTGGACTGAAGAAATTATTT	NM_001236	CBR3	973	504	162	0	33	0	0	0	0
s_41522	CTGAGAACACGTGAAATGGC	NM_012117	CBX5	520	258	68	0	0	1	0	0	0
s_51118	CTGGTCACGTAGCAACGCGG	NM_020649	CBX8	588	312	22	0	37	0	0	0	0
s_15052	GAGTCTATCTGACAGCTCAG	NM_001164444	CBY3	318	150	100	0	0	0	0	0	24
s_10750	GGGAGCGGAGCACGCGCCTT	NM_001130446	CC2D2B	440	240	64	0	58	0	0	0	0
s_54658	GCTTTGGATAACCATACTTA	NM_024781	CCDC102B	694	311	43	0	0	0	2	0	0
s_14775	TCACCCCTGGGGGCAGTTTC	NM_001163321	CCDC120	323	204	114	0	19	0	0	0	0
s_12465	GTTCGCAGCCCAGAACATTG	NM_001142683	CCDC121	256	212	140	0	0	0	0	0	8
s_11782	AGAAAAAGATGGCTGGGCCT	NM_001136203	CCDC124	313	379	70	53	0	0	0	0	0
s_60574	AAAAAGGAAACAAGGAAACA	NM_138442	CCDC124	661	233	32	0	0	46	0	0	0
s_60811	CAGCTGCGTCGTTCTGACCC	NM_138771	CCDC126	169	92	38	0	0	15	0	0	0
s_61988	CAGGGACTGGCGGGACTGCG	NM_145265	CCDC127	713	325	77	0	0	0	0	0	4
s_61990	TGCGCCTGCGCACCACACCG	NM_145265	CCDC127	450	199	46	0	0	0	0	0	1
s_55688	ATTCCTGGATTGGCCCACTC	NM_030818	CCDC130	689	315	61	0	0	0	278	0	0
s_53318	GGCAAGGTCCAGCGAGAGAA	NM_022742	CCDC136	129	104	95	0	0	0	0	0	53
s_53358	TTTTCTCGGCGGCTCCGCCC	NM_022757	CCDC14	1062	498	131	0	0	1	0	0	0
s_43993	GGTTCCGTGATGTCACAGGT	NM_014695	CCDC144A	89	64	39	0	0	75	0	0	0
s_07632	GCTTTTATCCAATTACGCCG	NM_001080503	CCDC159	469	183	60	0	0	0	0	0	3
s_08885	TGACCCTATGCCACGCCGTC	NM_001101357	CCDC160	465	191	34	0	0	0	0	0	1
s_13078	TCTTGAGCAAGGAGTGTCCC	NM_001144984	CCDC169	1781	725	118	0	7	0	0	0	0
s_17615	TTCCCTGACTATTAATAAAG	NM_001190182	CCDC17	326	146	65	0	0	1	0	0	0
s_18520	TGATGGAACTGGGTGGGGCA	NM_001195637	CCDC179	429	245	15	0	0	6	0	0	0
s_18519	CTTTATTCTTCTCCCTGCTA	NM_001195637	CCDC179	1642	668	253	0	53	0	0	0	0
s_52110	CAGTGAAGCTGAGGTTTCTA	NM_021179	CCDC181	300	109	43	30	0	0	0	0	0
s_48588	CTTCAAGCTGAGCGCATTGA	NM_018017	CCDC186	458	236	9	0	21	0	0	0	0
s_66539	AAGCCCTTTTCTTTAGCAGC	NM_178550	CCDC190	233	124	32	10	0	0	0	0	0
s_42755	TAAGGCGGCATTCATCTTCT	NM_014008	CCDC22	1259	382	26	0	33	0	0	0	0
s_42756	TCAGGAAGCCCCTTTCTGTC	NM_014008	CCDC22	184	103	33	0	4	0	0	0	0
s_49064	GGGAAAGAGGCTGGGCATCT	NM_018246	CCDC25	233	112	18	0	0	0	0	0	62
s_63003	CTCAAGCATGCCTCCCACCT	NM_152492	CCDC27	1622	735	426	0	0	1	0	0	0
s_53961	AGCTTCTCTCTGAAACTGCC	NM_024296	CCDC28B	336	90	1	0	3	0	0	0	0
s_56126	CCCTGCGGCTGGGGCGTGGG	NM_031455	CCDC3	459	183	30	0	48	0	0	0	0
s_07784	TTTCACCTCCTATCTGGTCT	NM_001080850	CCDC30	423	234	48	0	48	0	0	0	0
s_07783	TTAAGGATCCAAGACCAGAT	NM_001080850	CCDC30	352	158	56	0	23	0	0	0	0
s_55065	TCTCCACCAACCCTGTGGTG	NM_025055	CCDC33	1580	629	126	0	0	0	0	0	1
s_27170	TCCTTGGCCACAGAATTGTA	NM_001287181	CCDC33	443	417	46	0	0	0	0	0	6
s_05030	ATAGTACGAGGGGAATCCTT	NM_001017928	CCDC58	622	242	54	0	0	4	0	0	0
s_37345	GCCCTCCCTTGGAACACGTG	NM_005436	CCDC6	292	196	14	0	20	0	0	0	0
s_58139	ACCGACCGCGGTCCTCCACT	NM_033124	CCDC65	1551	769	99	0	0	0	5	0	0
s_65811	AGAGGCCAGTTCCTGGAAGA	NM_175884	CCDC71L	120	21	52	0	18	0	0	0	0
s_10723	TTGTCCGCGAAGATGCGCTT	NM_001130148	CCDC77	798	428	48	52	0	0	0	0	0
s_14188	GAGTGGTAGTTTTTGTACCT	NM_001156474	CCDC81	193	115	13	0	0	4	0	0	0
s_53898	CTCTGTTCTCTCCCTGAAAT	NM_024098	CCDC86	2777	1261	149	0	0	12	0	0	0
s_49201	AAAGAATATTTTTCCACTCC	NM_018318	CCDC91	778	411	22	0	29	0	0	0	0
s_49202	GAGGAATAGATGCAAAAAGC	NM_018318	CCDC91	21	78	22	11	0	0	0	0	0
s_58761	GCTCCCAGCGTGCTTAATTT	NM_052848	CCDC97	409	180	99	0	1	0	0	0	0
s_09163	CAGTGGTGGGAGAGTAGAGC	NM_001105563	CCHCR1	448	232	34	0	1	0	0	0	0
s_09164	CCTAATCTACCTTTTTCTGA	NM_001105563	CCHCR1	702	304	106	0	1	0	0	0	0
s_57889	AGAGTTGAACTTCTTCCCAC	NM_032963	CCL14	449	250	42	0	1	0	0	0	0
s_35508	TATATAAGATAGGGCATGTA	NM_004590	CCL16	208	52	49	15	0	0	0	0	0
s_32064	GATCTTCCATGAGTGATAAG	NM_002982	CCL2	1012	592	90	1034	0	0	0	0	0
s_10640	TTCCTGCTTTTTCCTCATAT	NM_001130046	CCL20	974	378	45	0	0	0	0	0	1
s_32082	GACATAAAATTTGGCAGCTG	NM_002989	CCL21	383	153	43	0	90	0	0	0	0
s_19533	AAGCTCCAACCTCGACCCAC	NM_001201359	CCL25	417	262	16	29	0	0	0	0	0
s_62394	ATGTTTCTTTCCTTAAGACC	NM_148672	CCL28	310	295	14	0	5	0	0	0	0
s_32068	TTGGATATCCTGAGCCCCTG	NM_002983	CCL3	628	306	101	0	0	104	0	0	0
s_15841	GGGGTCTGATCGCTGCGGGT	NM_001167935	CCM2	18	3	25	0	112	0	0	0	0
s_34126	CTGGAGGGCCGTCGCCCGTT	NM_003914	CCNA1	2255	1072	205	0	16	0	0	0	0
s_67650	AGCATCACTGGTCCATAAAG	NM_182849	CCNB1IP1	336	121	55	0	47	0	0	0	0
s_59100	GCGCCTCAGGGATGGCTTTT	NM_053056	CCND1	781	281	182	0	20	0	0	0	0
s_29294	GCGGTAAATGAGGCGAGCAC	NM_001761	CCNF	233	118	10	0	0	0	0	0	10
s_34988	CGAGACGGCAGCTTAGGGGC	NM_004354	CCNG2	402	142	96	0	80	0	0	0	0
s_19071	AGCCTAGAGAACGCTCCTCT	NM_001199189	CCNH	544	343	24	0	0	0	0	0	11
s_20597	GGGTGCTCATTTTTAAATAG	NM_001239	CCNH	226	111	26	0	0	1	0	0	0
s_50751	CCGCTTGCGAAACTCCTGCC	NM_020307	CCNL1	1146	474	102	10	0	0	0	0	0
s_52056	AGGCGCGAAAGGCGGGTGCC	NM_021147	CCNO	179	134	30	0	1	0	0	0	0
s_20599	GGCAGTGGTGATGTAAAATG	NM_001240	CCNT1	187	78	23	0	0	0	0	0	10
s_26042	TCCGCGGCGGAGGAGCGCTC	NM_001282854	CCNY	623	225	39	0	103	0	0	0	0
s_66999	TGCACTGTACACAGAGCACC	NM_181698	CCNY	448	215	17	0	4	0	0	0	0
s_63058	TGGTTAGGAGGAACCAATCA	NM_152523	CCNYL1	216	167	216	0	0	0	0	0	214
s_35836	TGTGGGGATCTGCGGCCGCC	NM_004748	CCPG1	554	159	17	0	0	0	1	0	0
s_47349	TCTTTTGGAGGAGGTGGAAT	NM_016602	CCR10	752	412	40	32	0	0	0	0	0
s_09809	CATTGTGCAATGATCAAATC	NM_001123396	CCR2	786	526	114	0	0	0	0	0	7
s_09811	TGCTGGTTTCAGTGGTATCA	NM_001123396	CCR2	1100	454	49	0	0	0	1	0	0
s_36814	GAGCTCACTCTCTTGCCTCC	NM_005201	CCR8	291	212	55	0	0	0	1	0	0
s_39969	GTGTAGCTTCCAGCAATCAG	NM_006641	CCR9	421	144	64	0	0	1	0	0	0
s_70106	AACTTACAGCCAGCCATAAC	NM_207491	CCSER1	585	382	103	0	0	0	0	0	9
s_50064	ACCGCCCCCACCGCCTGATC	NM_018999	CCSER2	1087	471	201	9	0	0	0	0	0
s_41432	AGACACTTAGTGGAAATCTT	NM_012073	CCT5	739	414	56	0	1	0	0	0	0
s_39846	CTGACCGTAGTCAGTAGTCA	NM_006585	CCT8	327	276	33	0	0	0	1	0	0
s_22072	GGCTCACAGTATGTGTCATT	NM_001256111	CD101	990	544	157	0	0	1	0	0	0
s_70016	ACACTAGCCACGCCCCTAAC	NM_207397	CD164L2	1633	536	72	0	0	0	1	0	0
s_17250	AAAACAGCGTGGCAGGGAGG	NM_001178098	CD19	267	139	113	0	1	0	0	0	0
s_19092	CAAAGGACACTTTGGAACAA	NM_001199215	CD200R1L	203	69	74	0	0	1	0	0	0
s_12974	CCGGATCTTTCAAGAATTTC	NM_001144897	CD209	933	258	74	0	1	0	0	0	0
s_28334	AGAATTCTGTGTTGCGGGTG	NM_001291737	CD24	171	123	10	0	0	43	0	0	0
s_40040	CCTCTCTCTGGTCACCTCCA	NM_006678	CD300C	510	301	88	0	0	0	0	1	0
s_66771	CCCCCTGAGATTTCATGACT	NM_181449	CD300E	233	183	63	0	0	0	7	0	0
s_66770	CAGATTTTCCTGTTTGTGCT	NM_181449	CD300E	629	247	86	0	6	0	0	0	0
s_15938	GTGGGCGCTCAGAAAAGGGA	NM_001168324	CD300LG	92	151	12	0	0	0	0	0	14
s_10056	CAGCAAGACATGAATTTTAC	NM_001127443	CD36	2337	1242	155	0	0	0	57	0	0
s_27828	TTTAGCAGGGAAAGGATTAA	NM_001289911	CD36	470	172	84	0	0	0	0	0	2
s_02309	TAGAGCAACCATCTGTTAAC	NM_001001547	CD36	149	117	30	0	0	0	0	31	0
s_41482	GGAGGAGCTTGTGGTTCTCG	NM_012099	CD3EAP	301	118	32	0	0	18	0	0	0
s_21646	GCTGTGTACGGGAGGAGGCA	NM_001250	CD40	435	225	28	0	0	44	0	0	0
s_29389	GGTGGATAATACCAGGCTCT	NM_001803	CD52	285	170	25	0	0	0	0	0	1
s_06355	TACCCAGTGTGAGGAGATCT	NM_001040033	CD53	1083	633	216	0	0	0	7	0	0
s_09960	AGTAGGGTTGGAGGCATTTC	NM_001127227	CD59	412	159	82	0	0	0	1	0	0
s_09958	GCCTTCCAGAGTCACCCCTT	NM_001127226	CD59	1303	616	97	0	0	0	0	0	13
s_23413	ACAGCTGCGGCCTGAGTCAC	NM_001267698	CD63	1087	484	207	0	0	0	7	0	0
s_21704	CAACTGCCTCCACCCACTTT	NM_001252	CD70	342	141	57	25	0	0	0	0	0
s_34992	CTTTGAATGTTTCAAGAAAC	NM_004355	CD74	301	173	14	29	0	0	0	0	0
s_01428	AAGACTGAGAGGCCCCCCAG	NM_000626	CD79B	240	112	51	0	1	0	0	0	0
s_34763	CGACGCGAACTCGGGGCGCC	NM_004233	CD83	346	210	52	0	0	0	3	0	0
s_17428	CCAGGCCCTCTTCTGGGTGC	NM_001184879	CD84	488	276	1	25	0	0	0	0	0
s_40497	CTTTGTCATGTTTGTGGATG	NM_006889	CD86	753	330	121	0	23	0	0	0	0
s_13847	AGCAAAATCTGATGCCCTGT	NM_001145873	CD8A	1584	804	174	89	0	0	0	0	0
s_30786	GTTGTAGTTCACTTTGCTTC	NM_002414	CD99	392	126	15	0	0	61	0	0	0
s_18091	ATTTCTTGGCTCGAGGTCCC	NM_001193478	CDADC1	426	228	31	1	0	0	0	0	0
s_33598	GACGGGGCCTTTCTACAGGC	NM_003671	CDC14B	100	91	9	0	0	0	32	0	0
s_34099	GGCATCGGAACCAACAACTC	NM_003903	CDC16	147	113	29	0	0	67	0	0	0
s_13773	CGCGCCGGGGAATCCCACCC	NM_001145734	CDC20B	90	22	19	0	1	0	0	0	0
s_35650	TTTCCCGCCTCAGTAGCTCT	NM_004661	CDC23	553	199	2	0	0	0	0	0	1
s_34998	TCGGCGCCGTAGGCGGGACC	NM_004359	CDC34	247	108	9	3	0	0	0	0	0
s_33459	CTCCCCCTTCTTCACACCCC	NM_003607	CDC42BPA	2187	979	191	0	39	0	0	0	0
s_23548	CAGGAAAGGGCGGTGTTTTC	NM_001270436	CDC42EP3	45	94	71	0	0	1	0	0	0
s_06058	CGAATCGGCCGGCAGGCGAT	NM_001038702	CDC42SE2	63	27	6	0	0	2	0	0	0
s_06059	GAATTGGCCTCTGTAGCTAA	NM_001038702	CDC42SE2	265	161	34	0	9	0	0	0	0
s_33210	GCCAGCTAGAAGAGCGGTTA	NM_003503	CDC7	149	82	37	0	0	0	0	0	2
s_11065	TTAAGGGAGTACGACTTCTG	NM_001134420	CDC7	646	275	15	19	0	0	0	0	0
s_54174	CAGCGTTTCAGCGAGTGAGT	NM_024529	CDC73	115	78	29	0	0	1	0	0	0
s_63131	GCGGTAGGGACGGACTGATT	NM_152562	CDCA2	135	33	28	0	0	0	0	0	6
s_40142	CGTAATACAATCTCAGGAAC	NM_006727	CDH10	219	108	62	0	0	0	0	0	207
s_40144	GGACACAGGCGGATTAGATT	NM_006727	CDH10	563	279	57	0	46	0	0	0	0
s_34395	AGACTCAAGCGACTTAGTGG	NM_004061	CDH12	480	228	78	0	0	0	16	0	0
s_34399	ATACAAAGTCATTTCTTTCC	NM_004063	CDH17	1428	544	103	0	0	0	0	0	1
s_29358	AGACGCCGGGGACAGCGCCG	NM_001792	CDH2	53	70	2	1	0	0	0	0	0
s_16471	CTTGAGCTTCCTCTTGTGTC	NM_001171936	CDH23	1558	855	176	0	85	0	0	0	0
s_16467	AAGAAGAAAAGGTAGCAAAG	NM_001171934	CDH23	21	3	12	0	5	0	0	0	0
s_29365	TGCGAGGCCGGCGGACGCAC	NM_001794	CDH4	272	169	68	0	1	0	0	0	0
s_36206	TGGAACACTCCTTCAGCCCC	NM_004932	CDH6	443	209	11	0	0	0	0	0	6
s_36204	AAAGAAAGCAAGGGAAAGCC	NM_004932	CDH6	923	470	140	0	74	0	0	0	0
s_63494	GACTGGCTGGTTGGTCTCTT	NM_152750	CDHR3	731	348	124	0	0	14	0	0	0
s_18981	CTGTTTGCCCAATGTACACG	NM_001199055	CDIP1	290	154	85	0	1	0	0	0	0
s_58623	CGCAGTTTCTTTTGGAGTCC	NM_033529	CDK11A	1430	783	141	0	8	0	0	0	0
s_28213	GAAAAGTCCCGGTAGGATTC	NM_001291345	CDK11B	261	99	49	0	0	0	0	0	7
s_27157	AAACACGATGGACTTGCCTG	NM_001287136	CDK14	1246	770	214	0	103	0	0	0	0
s_61049	AACATGTCCACTTTAGCACC	NM_139158	CDK15	795	432	39	0	45	0	0	0	0
s_16103	CTGCGGACAGGCACTCATTC	NM_001170464	CDK17	740	223	101	0	20	0	0	0	0
s_00141	GCTGCCACAACCCCCGCTGC	NM_000075	CDK4	153	227	38	50	0	0	0	0	0
s_34059	AGCTAGGGAGCTTCTGTCCA	NM_003885	CDK5R1	809	291	17	0	0	0	0	0	6
s_46455	ATTTGCACTCACCCACTTTG	NM_016082	CDK5RAP1	529	403	32	0	0	0	5	0	0
s_24151	ATTTTTGCTTGGCTTAAGCA	NM_001272039	CDK5RAP2	1019	292	32	0	0	0	2	0	0
s_23116	CGGCGCAACACAATGATATA	NM_001259	CDK6	115	102	96	12	0	0	0	0	0
s_29376	CTAATTTGGTGTTCCATGTT	NM_001799	CDK7	205	203	57	0	0	0	0	0	1
s_32491	TTACCCCGCCCCCTTCTGGT	NM_003159	CDKL5	600	201	45	51	0	0	0	0	0
s_20545	TCCAGCAGGCCAGCCGGTCC	NM_001220778	CDKN1A	2088	985	172	0	0	0	4	0	0
s_59297	TTGAGGGACAGGGTCGGAGG	NM_058197	CDKN2A	632	473	14	0	0	0	0	0	15
s_29379	ACAAACTCGCTACTGTGTAG	NM_001800	CDKN2D	783	349	34	5	0	0	0	0	0
s_29382	AAAGTGGGGGAGAGATTGCG	NM_001801	CDO1	385	205	1	0	1	0	0	0	0
s_29384	CGGCGTCCCAGGGATCGCGT	NM_001801	CDO1	59	65	23	0	0	1	0	0	0
s_20014	AGGTGTTCACTCTTGGGGGT	NM_001204477	CDRT4	445	218	11	0	46	0	0	0	0
s_20015	CTGCTCTCTTCCTCCTCTGC	NM_001204477	CDRT4	774	320	55	0	0	63	0	0	0
s_20013	AGCAATGCAGTCCTCAAACA	NM_001204477	CDRT4	651	380	17	0	0	0	0	0	7
s_25982	TGTGACGAAGGTGAGGGGCC	NM_001282765	CDV3	69	28	21	0	9	0	0	0	0
s_23265	TTAAAGTGCACCAGGTTGGA	NM_001265	CDX2	490	95	47	0	1	0	0	0	0
s_36800	GTGGGATGGAGTAGCCTGAG	NM_005193	CDX4	134	66	79	0	0	0	0	0	9
s_35696	ATAATGGAGGTACATTATAC	NM_004680	CDY1	3523	1754	175	0	56	0	0	0	0
s_62680	ACGAGCGCGGGCAGCAGCGA	NM_152342	CDYL2	95	66	9	0	0	0	1	0	0
s_24794	GGTCTCGTCTCCCAGCCTTC	NM_001278392	CEACAM18	93	66	6	0	0	0	0	0	2
s_08991	GCCACCACCCCTGTCTGTCC	NM_001102597	CEACAM20	494	155	92	9	0	0	0	0	0
s_35008	AATCTTTTCGGCAAGGTGGA	NM_004363	CEACAM5	192	57	56	0	70	0	0	0	0
s_28265	GCTACTCAAAGCTTTGTATC	NM_001291485	CEACAM7	1267	691	4	1	0	0	0	0	0
s_26517	GAGGAGGCGGAGGTTTCAGG	NM_001285879	CEBPB	304	171	37	0	25	0	0	0	0
s_29394	AACTTTCTCTTGGGGGTAGG	NM_001805	CEBPE	94	52	32	0	1	0	0	0	0
s_38067	TTTGGGGCCGTTGTGTGCCG	NM_005760	CEBPZ	559	324	40	0	0	0	0	0	5
s_38066	TCAGCATGAGTGTACTGCTG	NM_005760	CEBPZ	559	217	4	0	0	0	2	0	0
s_27918	GCTCTCCCTCCAAGCTGCCA	NM_001290046	CECR2	531	197	22	56	0	0	0	0	0
s_56222	AGAGGAAGCAGCGAGACCAG	NM_031890	CECR6	189	72	17	0	0	0	0	0	3
s_45999	CATATTCCAGTATCTACCCT	NM_015849	CELA2B	421	223	150	0	0	1	0	0	0
s_38042	GTGGAACTCCAGGTCTCCCA	NM_005747	CELA3A	159	120	35	0	0	0	0	0	7
s_05424	TGGAATGGGTGGCCATGGTG	NM_001025596	CELF1	51	28	27	0	0	0	4	0	0
s_16641	ATCTTGAAAGAGTGCAGTAG	NM_001172639	CELF1	538	292	83	0	0	0	9	0	0
s_39790	CCGCCTCCGCGCTCACCGCC	NM_006561	CELF2	753	481	100	0	0	0	0	0	73
s_16647	ACGCTGCTGGCAACCATAGC	NM_001172648	CELF3	666	442	45	0	0	1	0	0	0
s_47282	CCAGCTCCGCCTTAGATCCA	NM_016564	CEND1	295	127	9	0	0	0	0	0	3
s_29411	TAAAGGGCCCAGCAGAGAGT	NM_001813	CENPE	414	197	18	0	1	0	0	0	0
s_09910	GACTGTTACTCCTTGTTTTC	NM_001127181	CENPL	1300	647	178	0	0	0	0	0	17
s_09912	TTCGCGCTCTGGGAGAATTT	NM_001127181	CENPL	1011	362	111	0	0	0	1	0	0
s_49480	ATCTAGCAATTGAGAATTTG	NM_018455	CENPN	601	228	35	0	23	0	0	0	0
s_27102	TTTCGGGCATGAGAAGTCAC	NM_001286969	CENPP	250	182	10	0	0	0	0	0	4
s_27104	GCACACAGCCACCCTCACTT	NM_001286971	CENPP	1095	595	58	0	11	0	0	0	0
s_55095	GTTTCTTACCGCGCCCTTTG	NM_025082	CENPT	616	324	34	0	1	0	0	0	0
s_05936	AAGCAGGCTAAAGATGCCCT	NM_001037325	CEP112	1106	460	244	0	102	0	0	0	0
s_44606	AAGTTCAAGCGTGGGAGGAG	NM_014984	CEP131	334	61	23	0	8	0	0	0	0
s_26625	CCCAATGCCTTTACAAGCGA	NM_001286206	CEP162	140	24	19	0	0	2	0	0	0
s_24080	AAGTGGATTGAAAGTGTAGA	NM_001271933	CEP164	722	309	163	0	0	0	0	0	1
s_44645	ACCAGGTTAGGGCGGGTCCG	NM_015005	CEP170B	486	166	17	0	47	0	0	0	0
s_57814	AATCTGGGGCAGCGCGCGGT	NM_032898	CEP19	51	40	6	34	0	0	0	0	0
s_55129	AGTCATGGTCTACCTCGTTC	NM_025114	CEP290	692	458	44	0	0	0	1	0	0
s_44248	ACATGGCCCTAACCGAAGGT	NM_014810	CEP350	686	262	58	0	0	28	0	0	0
s_09914	GGGCGGGAACACTTCCTCCC	NM_001127182	CEP55	82	60	43	64	0	0	0	0	0
s_65369	GCAGCAGAATCGCTTGAACC	NM_173830	CEP57L1	570	273	51	0	34	0	0	0	0
s_65370	TACTGCAACCTCTGCCTCCC	NM_173830	CEP57L1	683	150	48	0	41	0	0	0	0
s_55225	ACTCGCTTTCCTCGGATTCC	NM_025180	CEP63	379	149	120	0	1	0	0	0	0
s_55227	GTGCAGGGGAAGTCTGGAGA	NM_025180	CEP63	80	25	12	0	115	0	0	0	0
s_44941	GTCCCGGCTTCCCATAGGCC	NM_015147	CEP68	161	45	28	0	11	0	0	0	0
s_44939	CGGCTGTCCTCCCTCGCTTT	NM_015147	CEP68	2195	1031	182	31	0	0	0	0	0
s_27592	AAGTATTTCTGACGTCTTCC	NM_001288967	CEP70	920	366	73	263	0	0	0	0	0
s_48842	GGGGTCGCGTGGCCAGTACC	NM_018140	CEP72	193	96	16	0	0	0	0	0	5
s_54212	TTAGGCGTAAGCAGCCAATT	NM_024548	CEP97	380	204	34	0	14	0	0	0	0
s_53377	GCTGGCCGAGGCCAGGGCGC	NM_022766	CERK	213	73	49	0	104	0	0	0	0
s_67085	GGCATCCAGTGCGTCTGTGT	NM_181746	CERS2	216	135	26	0	1	0	0	0	0
s_65347	CAAGATTGAAGTAGAACACC	NM_173815	CES4A	628	246	59	0	31	0	0	0	0
s_12589	CTTTTCTGTTTCCCCCATCC	NM_001143685	CES5A	1278	545	183	0	0	9	0	0	0
s_17612	TTGGTATGTCAGCATCACCT	NM_001190158	CES5A	474	338	93	0	0	0	0	0	15
s_67490	ATGTCCTCCCTGACGCCGCC	NM_182628	CFAP100	491	310	40	50	0	0	0	0	0
s_04685	GAAAGGCAGCCTCTGCTCAT	NM_001013625	CFAP126	836	375	117	22	0	0	0	0	0
s_04684	AATGGGGGCAGTGTGAGCCA	NM_001013625	CFAP126	47	70	91	0	0	1	0	0	0
s_42306	CGTCGTCCCAGAGATGCCTT	NM_013242	CFAP20	574	268	127	0	74	0	0	0	0
s_05626	AACACAAGTTCTCGTAAATA	NM_001031743	CFAP206	608	268	36	0	0	0	0	0	1
s_25978	CTCTCTTCTGATAAATGCGT	NM_001282761	CFAP36	319	198	31	0	0	0	0	0	1
s_55172	GGTCTGTTTACCAGCAACAT	NM_025145	CFAP43	408	246	79	0	4	0	0	0	0
s_15099	CCTTCTCCGCCTCATGACAC	NM_001164496	CFAP44	1896	843	214	0	0	0	5	0	0
s_41962	TTCGGCTCAGGCCCCGCCCC	NM_012337	CFAP45	253	89	46	22	0	0	0	0	0
s_19516	AGGGCAGCGACCCCCGGCGA	NM_001200049	CFAP46	249	90	60	0	20	0	0	0	0
s_07742	TGCTATTTCTCTGGAAATTT	NM_001080556	CFAP52	454	186	73	0	0	4	0	0	0
s_45748	GACCTCTGGACACCTGTCCC	NM_015585	CFAP61	366	174	23	0	83	0	0	0	0
s_15788	TGAACATGGTGTGAGAATAC	NM_001167816	CFAP61	449	288	46	0	0	0	0	0	1
s_61855	ATAGGAGGGAAAAAAGCAAA	NM_145170	CFAP70	139	42	47	0	0	0	0	0	1
s_07232	GTGGGGCACAGGCAACAGCC	NM_001079530	CFC1B	806	495	118	0	0	0	0	0	149
s_07230	CTCAGGGCGGCTGGGACCCC	NM_001079530	CFC1B	953	303	53	0	0	1	0	0	0
s_29679	TGTCGACTCTGGTGTGAGTC	NM_001928	CFD	542	258	13	8	0	0	0	0	0
s_39270	CACCGCGTCCGGGCGGGTTC	NM_006324	CFDP1	825	463	130	0	37	0	0	0	0
s_00400	TTGTGTATAAACCTCAGAAC	NM_000186	CFH	320	153	36	0	0	0	4	0	0
s_51838	TTTGATTGCCTGATATGTAC	NM_021023	CFHR3	320	156	61	0	0	0	1	0	0
s_51837	ATGATTGTGAAACCACTAAC	NM_021023	CFHR3	882	414	65	0	0	0	1	0	0
s_37508	CTCTTTATCCCACAGCAAAA	NM_005507	CFL1	371	196	48	0	0	1	0	0	0
s_60709	GGCGGTGGAAACGCCCCTCT	NM_138638	CFL2	331	185	35	0	26	0	0	0	0
s_52509	CTTGATTCTCTTTCCTTATG	NM_021914	CFL2	784	294	20	0	12	0	0	0	0
s_31255	CCCTGTGGTCAGCTTGTGGT	NM_002621	CFP	41	49	59	7	0	0	0	0	0
s_01137	GGGCGGCGAGGGAGCGAAGG	NM_000492	CFTR	56	18	7	0	0	0	1	0	0
s_58175	GGGCTGAATCCCTCGTTGGG	NM_033142	CGB7	704	305	21	0	34	0	0	0	0
s_39812	TGTGAGCGTGCATGTGTGCG	NM_006569	CGREF1	378	135	38	0	0	11	0	0	0
s_34216	CATCTATAGCCGCATCTTAC	NM_003956	CH25H	489	356	40	0	6	0	0	0	0
s_04049	AGGTAGGTTAGGGTGATTTA	NM_001008708	CHAC2	103	50	2	0	0	0	2	0	0
s_57063	CGGGCACGCAGCCCTTCCGA	NM_032436	CHAMP1	1501	626	93	0	0	1	0	0	0
s_51765	GGGGAGCCTTCCCATTTTTC	NM_020984	CHAT	361	415	54	14	0	0	0	0	0
s_51768	CTGGAAAAGAGGGTCTATCC	NM_020986	CHAT	146	114	33	0	0	0	0	0	109
s_69330	TTCATACTTGTCAGCAGATT	NM_203298	CHCHD1	685	291	136	0	1	0	0	0	0
s_48178	ATAGCTTTCCGCGGAGTCCC	NM_017812	CHCHD3	481	324	60	0	0	0	0	0	1
s_48180	CTGCCCGCCTCTGTTCGGCG	NM_017812	CHCHD3	739	274	39	0	0	29	0	0	0
s_56817	ACTCAGCGGCGCATTCTCTT	NM_032309	CHCHD5	667	302	24	0	0	0	0	0	3
s_56671	AGGCGGGGGGCACGAGGCAG	NM_032221	CHD6	218	160	90	0	0	42	0	0	0
s_48115	ATTCTTGCATAAATTATGCC	NM_017780	CHD7	1299	578	98	0	40	0	0	0	0
s_48117	GCGCGCCTGACGTCAGGTGG	NM_017780	CHD7	1081	394	40	11	0	0	0	0	0
s_09530	CAGGCAGGAGCCACTGCGCC	NM_001114121	CHEK1	109	46	140	0	0	0	10	0	0
s_09532	TCCATTACATTCTCCAGCAC	NM_001114121	CHEK1	485	293	103	3	0	0	0	0	0
s_22776	GGCGCCGCCTCAATGCCTCC	NM_001257387	CHEK2	30	30	0	0	0	0	1	0	2
s_39413	TTCCTGACACTTTCGCAGAG	NM_006387	CHERP	710	464	48	0	0	0	0	0	2
s_49012	GGCCATCTTTGATCCTGACC	NM_018223	CHFR	502	322	39	0	1	0	0	0	0
s_22089	CTCTTAGTGTTGCCAAACAG	NM_001256125	CHIT1	639	223	81	0	1	0	0	0	0
s_21839	AAGTCAGAGGAAGTTTTACT	NM_001253388	CHL1	1525	757	107	0	0	0	2	0	0
s_29428	AATAAGATGTCACACTCCAA	NM_001821	CHML	326	102	41	40	0	0	0	0	0
s_46449	TACGAAAAGCACCGAATCCG	NM_016079	CHMP3	244	130	92	0	0	1	0	0	0
s_62559	CAAACTAGTTCCTCGTTCCT	NM_152284	CHMP4C	1906	853	52	0	100	0	0	0	0
s_05366	AGGGTGCGCCCTCATTCCCG	NM_001025201	CHN1	1186	378	32	7	0	0	0	0	0
s_54942	CCCAGCACCTCCCCTAAACA	NM_024944	CHODL	806	552	138	0	0	1	0	0	0
s_50728	TCACCCTCGGCGCCCGCCAA	NM_020244	CHPT1	293	238	35	0	14	0	0	0	0
s_03775	CCACACTCGTCTCAGCCACT	NM_001006628	CHRM2	1996	929	137	0	0	0	0	0	17
s_00149	AAAGTGAGGCATATCTGTAA	NM_000079	CHRNA1	364	281	20	0	18	0	0	0	0
s_01675	GGCCTCGCAACCTTCCCCCA	NM_000750	CHRNB4	183	106	25	2	0	0	0	0	0
s_00152	GACATTTTGGCTGCTTCCAG	NM_000080	CHRNE	326	161	10	4	0	0	0	0	0
s_33560	CCGCCCGAAGTCCGGGTGGT	NM_003654	CHST1	94	43	22	0	0	0	0	0	1
s_16901	CTGACACAACCTCCAGACGG	NM_001173982	CHST11	165	169	55	0	0	1	0	0	0
s_34818	CTCCCACCGTCGCTGCGCCT	NM_004267	CHST2	368	140	71	0	0	0	0	0	4
s_34837	TTGGCGAAGTTGGCGCTGCT	NM_004273	CHST3	802	322	9	0	26	0	0	0	0
s_38094	TAACTTTCACATTTTCTCCT	NM_005769	CHST4	704	238	142	0	0	0	0	1	0
s_54185	TTCACTGGGAGGTTCCGCAG	NM_024533	CHST5	644	497	34	0	0	0	0	0	1
s_50448	AAGTCTTCATCAATGACTTC	NM_019886	CHST7	704	469	118	0	220	0	0	0	0
s_44470	ATCCGTCCGCGCCGCGCGAT	NM_014918	CHSY1	266	128	60	0	0	3	0	0	0
s_65763	CGCGGACGCCTCGACTGCCG	NM_175856	CHSY3	329	145	83	5	0	0	0	0	0
s_06403	CGCGGAGGTGGGGGCAAGCC	NM_001040146	CHTF8	38	19	25	0	0	11	0	0	0
s_45765	GTGGCCAATGGTCCTGTTGT	NM_015607	CHTOP	429	176	29	42	0	0	0	0	0
s_24529	TACGTAGGGGACTTAAAGAG	NM_001278	CHUK	731	251	19	0	45	0	0	0	0
s_19753	TTGTGCGCTAACAGATGTGA	NM_001202559	CHURC1-FNTB	36	131	56	0	0	1	0	0	0
s_35947	ACCCGGGGCCGATGCACTTC	NM_004804	CIAO1	198	104	58	20	0	0	0	0	0
s_05481	TTTTCAATCCCAAAGCTAAG	NM_001029881	CIB4	1565	693	141	0	0	0	1	0	0
s_52802	CGCCCCATTGCACTCCAGCC	NM_022094	CIDEC	184	79	15	1	0	0	0	0	0
s_33471	AGGATCTGGACATAAAATCC	NM_003613	CILP	107	84	21	0	1	0	0	0	0
s_57405	GGCAGCCCCTCCGGACTCGT	NM_032630	CINP	898	404	62	0	0	1	0	0	0
s_36112	GCATAGTTGAGACAGAAACC	NM_004882	CIR1	133	103	70	1	0	0	0	0	0
s_11889	CGGGCGTGAGCGGTCGGTCC	NM_001136498	CISD3	403	165	7	0	0	0	0	0	1
s_12970	TGAGGTCGACTGGGCAGTAG	NM_001144885	CITED1	279	123	63	62	0	0	0	0	0
s_34578	CCCTTCTGCAGCTTTGCCGC	NM_004143	CITED1	502	202	83	64	0	0	0	0	0
s_15992	TTGCCCGGAGGAAGAGCGTG	NM_001168389	CITED2	185	144	38	0	0	0	3	0	0
s_38738	CCGGAACACCGCGAACACCC	NM_006079	CITED2	160	77	43	0	0	0	14	0	0
s_15987	AAGCGCTTTGCACGCCAGGA	NM_001168388	CITED2	95	76	3	0	3	0	0	0	0
s_08299	AGGTTGACAAACAACCGAGA	NM_001098525	CKAP2	142	69	14	0	4	0	0	0	0
s_39731	GGGCTGGAAATCAGTATATC	NM_006536	CLCA2	197	105	45	421	0	0	0	0	0
s_24614	CTCCAACTCCTGGGCTCAAG	NM_001278203	CLCC1	294	222	80	0	0	0	1	0	0
s_06901	CTGCGGAACTCTTTCTGCGA	NM_001048210	CLCC1	198	76	40	0	108	0	0	0	0
s_14385	TGAGGGATTTATCCATGCTC	NM_001160100	CLDN10	505	150	94	0	0	0	14	0	0
s_17537	CCAGAGTATGCACTCCCCTC	NM_001185056	CLDN11	401	269	3	1043	0	0	0	0	0
s_13963	CATTTTGCACGTGCTGGTAC	NM_001146078	CLDN14	377	160	35	0	0	1	0	0	0
s_17562	TCCACAGCCCAGGCCAGCAC	NM_001185080	CLDN15	1127	816	54	0	7	0	0	0	0
s_39839	GGCTGTTCTACGCAACACTT	NM_006580	CLDN16	411	238	114	0	0	0	0	0	7
s_17580	AAAGCTCATGCCCAGCCCCC	NM_001185117	CLDN19	361	202	78	0	0	0	0	0	4
s_16314	ACATTCATTCACCCAGCCTT	NM_001171095	CLDN2	3514	1517	299	0	0	68	0	0	0
s_17589	AATCTTGGTTCTATGCTGCC	NM_001185149	CLDN24	296	157	35	0	3	0	0	0	0
s_08899	TGCCAGGAATTGGCAATGTT	NM_001101389	CLDN25	310	148	1	0	44	0	0	0	0
s_10883	CCTCCCTCCTCCAGCAAGGA	NM_001130861	CLDN5	341	251	11	0	116	0	0	0	0
s_17530	AAACGGGCGAGTGTGGGGGA	NM_001185022	CLDN7	236	75	102	0	0	29	0	0	0
s_51757	AGTTTTCTAGGCCGTTGCCA	NM_020982	CLDN9	67	54	17	3	0	0	0	0	0
s_39316	TTACCATCTGGGAGCAGGGC	NM_006344	CLEC10A	357	235	33	0	40	0	0	0	0
s_69260	AGACATAGTGTAGGATTTAT	NM_201623	CLEC12A	1156	609	106	55	0	0	0	0	0
s_19834	CAGGCGAGAGCCACCACACC	NM_001204118	CLEC17A	1370	421	114	0	2	0	0	0	0
s_22479	AGCTGAAAGCAAAGCAGCCT	NM_001256720	CLEC19A	387	131	23	0	58	0	0	0	0
s_47183	CTCTGAATGCCAAATCAGTC	NM_016511	CLEC1A	135	94	110	0	36	0	0	0	0
s_38055	TTCCTAGTGATTTGCCTTTT	NM_005752	CLEC3A	1799	893	147	0	38	0	0	0	0
s_38053	CAAGAGGCCACCTTATGCTG	NM_005752	CLEC3A	1258	523	78	0	49	0	0	0	0
s_32734	CTCAGAATCCTAGGAAATAA	NM_003278	CLEC3B	1896	811	42	0	20	0	0	0	0
s_46620	AAGTCTATGTTCAGGATGTT	NM_016184	CLEC4A	1222	493	89	0	5	0	0	0	0
s_21865	TCCAGCATCTTCTCCAAAGT	NM_001253750	CLECL1	823	253	78	0	34	0	0	0	0
s_35007	TTGCAGGGGGAATTCCTCCT	NM_004362	CLGN	1630	830	78	0	0	16	0	0	0
s_11431	CCTTTTCGATCCGCCATCTG	NM_001135598	CLHC1	1430	609	98	0	112	0	0	0	0
s_62773	CGGAATGCTTTCGAAACTGT	NM_152385	CLHC1	218	101	28	20	0	0	0	0	0
s_27326	AAAGAAAGTAGAGTTAGGGA	NM_001287593	CLIC1	432	263	53	0	0	0	0	0	13
s_27328	GATGACGAAGTCTTTTGCGA	NM_001287593	CLIC1	59	71	10	0	0	0	1	0	0
s_35666	GCTTCATCTGCCCGCCTAGG	NM_004669	CLIC3	80	72	17	8	0	0	0	0	0
s_09503	AAGCTTTATCTTCTGTCCAA	NM_001114086	CLIC5	589	338	107	0	1	0	0	0	0
s_22017	CCAAGAGGATGTCCTGGGGG	NM_001256023	CLIC5	252	77	21	0	1	0	0	0	0
s_22019	TGGTCCTGGCAAAGCCACCA	NM_001256023	CLIC5	904	475	145	0	1	0	0	0	0
s_31999	CGGTGCGGACTCGAGGGGCC	NM_002956	CLIP1	56	39	18	0	0	0	0	0	3
s_27311	CTGTCAAGTCGTCAAGGACC	NM_001287528	CLIP4	292	147	56	0	1	0	0	0	0
s_27313	TTGCTGTGAAGTGAAAGTCC	NM_001287528	CLIP4	785	386	106	0	39	0	0	0	0
s_14669	TCATGCACGGGGCGAGCAGG	NM_001162407	CLK1	435	222	74	52	0	0	0	0	0
s_26580	AGTTTAAAACCTGCGGTTCC	NM_001286110	CLN3	1276	700	65	0	68	0	0	0	0
s_28342	TTCAATAACTGAGGGTTCTG	NM_001293	CLNS1A	527	327	90	0	8	0	0	0	0
s_36151	AGATTTCGGCCCAAGGGGCG	NM_004898	CLOCK	355	194	5	0	1	0	0	0	0
s_23050	TAAACTAGGAAAGAAGTCTT	NM_001258394	CLPB	588	456	29	0	0	0	0	0	2
s_38609	AAAAAAGAAGACGAATTGGT	NM_006012	CLPP	122	78	25	0	32	0	0	0	0
s_17712	ACTCGCTGGAAAGCCCCCTC	NM_001190481	CLSPN	303	160	74	0	0	0	0	0	2
s_36065	GAGCTCGTTTTAAGGAAATG	NM_004859	CLTC	90	63	16	0	0	0	224	0	0
s_54691	CCTCACCTAGCAGGCCTCAC	NM_024793	CLUAP1	773	391	59	0	0	33	0	0	0
s_64984	TAATTATTGGTACGTCTCAA	NM_173519	CLVS1	287	159	28	0	62	0	0	0	0
s_67325	GACGCGCGCAGCCTCGCTTC	NM_182523	CMC1	301	320	82	0	20	0	0	0	0
s_05110	TCGGCGCGCGGGTTCCTAGG	NM_001018024	CMC4	331	111	28	0	0	29	0	0	0
s_46860	TCATTGCGAGCAGAGACAAT	NM_016308	CMPK1	546	293	82	12	0	0	0	0	0
s_22319	CGTTTATCGCGCACATCTCG	NM_001256478	CMPK2	41	81	3	20	0	0	0	0	0
s_56933	TCCAAACTGCTTCTGCCTGT	NM_032359	CMSS1	2361	1180	230	0	18	0	0	0	0
s_56931	AAAAGGAACATAAGACGAAA	NM_032359	CMSS1	384	153	99	14	0	0	0	0	0
s_66705	ATCTCTGCAACCCCACACCT	NM_181296	CMTM1	704	446	68	33	0	0	0	0	0
s_66865	CCTTCTTCTTCACCCTGGTT	NM_181553	CMTM3	1130	577	77	0	1	0	0	0	0
s_60622	CCTCTGTCTCTCCAGCATGC	NM_138460	CMTM5	621	231	107	0	47	0	0	0	0
s_44747	AAAGTAACTATCTCCTCCTT	NM_015050	CMTR1	832	389	60	0	7	0	0	0	0
s_49261	ACGGGGCAAACCTGTCTGTC	NM_018348	CMTR2	148	44	56	0	8	0	0	0	0
s_57436	ACTTGTGTGTCATCTCTGAG	NM_032649	CNDP1	737	358	18	0	2	0	0	0	0
s_00167	CTTTAGATCTTGACCAAATT	NM_000087	CNGA1	541	243	54	0	0	0	3	0	0
s_28352	AAAAGAGGCTGTTGATGCCC	NM_001297	CNGB1	473	332	53	0	1	0	0	0	0
s_50276	GCACTCTGTTTATGAACTTT	NM_019098	CNGB3	567	246	145	0	0	1	0	0	0
s_67382	CCCTCCGGACAGCGTAGACG	NM_182553	CNIH2	701	219	54	0	0	0	21	0	0
s_39249	CTTGCCGTCTGTGTGAGCCC	NM_006314	CNKSR1	253	71	16	0	0	38	0	0	0
s_28356	GGCAGCCTGCGTTATTCTGG	NM_001299	CNN1	395	113	56	0	0	0	8	0	0
s_29475	GGCCATTCACGTCAACCTCC	NM_001839	CNN3	813	386	125	0	52	0	0	0	0
s_29474	CCTGGGGGCTTCCCAGCCAC	NM_001839	CNN3	967	381	69	0	0	0	2	0	0
s_50817	GCCACTTGCATTCCCCCTTC	NM_020348	CNNM1	1727	835	89	0	69	0	0	0	0
s_47876	ACGCCCCCATTCCAGCCCCC	NM_017649	CNNM2	452	497	68	0	12	0	0	0	0
s_68881	GGGCCCCGCCGAGTCTGCTG	NM_199078	CNNM3	364	255	74	9	0	0	0	0	0
s_19145	GACACGATCAGATTCGCTCC	NM_001199302	CNOT2	98	60	1	0	0	0	0	0	1
s_42531	AACCGGCCAGCCAGGGAGCC	NM_013354	CNOT7	547	229	74	0	0	0	3	0	0
s_58164	GCTCAGCTCGCAGGCGCAGT	NM_033133	CNP	106	127	78	0	1	0	0	0	0
s_45882	AGAAAGGAGATGCGGCTGCG	NM_015680	CNPPD1	431	216	169	0	0	0	0	0	1
s_64890	AACATGGCGTCTTCGGGAGC	NM_173478	CNTD1	704	421	109	39	0	0	0	0	0
s_22045	TCGTGGAGCTCCAATTGTCT	NM_001256064	CNTN1	924	328	103	0	0	0	1	0	0
s_65590	TTGGAAATGTTCATCATTTG	NM_175038	CNTN1	73	47	23	0	0	0	0	0	3
s_22043	TAGCAGCAGGTTTGGGTTTC	NM_001256063	CNTN1	233	126	81	0	5	0	0	0	0
s_65672	TCTCCCCCGCCCCGCGGCTA	NM_175607	CNTN4	195	141	7	0	0	85	0	0	0
s_65684	TCTATAAACTAGACAGATGT	NM_175613	CNTN4	391	260	109	0	0	0	0	0	15
s_21176	ACAGCGCGGGCGGCCGGGGA	NM_001243271	CNTN5	214	154	8	0	0	0	0	0	76
s_33509	TTGCGCGGGGTCCGGGAAAC	NM_003632	CNTNAP1	1095	687	111	0	0	0	0	0	1
s_60956	TTCAAGTTGAGATTTGAATG	NM_138994	CNTNAP4	240	148	58	0	0	0	3	0	0
s_06466	GGGGCGGGAAAAAGCTGTGG	NM_001040431	COA3	14	6	20	18	0	0	0	0	0
s_06464	AAGCGGACGTGCTTTCTGAT	NM_001040431	COA3	814	386	110	0	1	0	0	0	0
s_55322	GAAACTAATCTCTCCTCATC	NM_025233	COASY	1052	452	20	0	17	0	0	0	0
s_24840	CTGGGAGTGCGCTGCCGGCG	NM_001278461	COBLL1	184	53	12	0	7	0	0	0	0
s_41368	GGAGGCGTGGCTGAGCTGCA	NM_007357	COG2	275	216	12	0	1	0	0	0	0
s_39327	CAATACTGTTAGTTGAGATG	NM_006348	COG5	667	154	15	0	22	0	0	0	0
s_64149	GTGGGTGTGGGAAAACGCCC	NM_153603	COG7	75	32	3	0	0	0	1	0	0
s_59687	AATAAACAAATCCAAGCCGT	NM_080802	COL13A1	559	307	84	0	0	0	120	0	0
s_29512	ATCACTGATTCCAGCCTTCC	NM_001855	COL15A1	692	357	124	0	0	0	1	0	0
s_29517	TAGCTCGAGGATCGCTCACC	NM_001856	COL16A1	948	308	44	0	62	0	0	0	0
s_55431	TGCTGGAACCCCCGGGTGCT	NM_030582	COL18A1	1147	689	36	0	0	0	4	0	0
s_29518	AGAAGGTACTCAGCCAACTC	NM_001858	COL19A1	269	171	32	0	0	0	4	0	0
s_29519	AGCTGGGAGTAATGCCTTTC	NM_001858	COL19A1	800	356	108	0	0	0	3	0	0
s_55696	TTGAACTGAGTGTTTCCACC	NM_030820	COL21A1	565	211	63	3	0	0	0	0	0
s_63646	CCAGCCCCGCGCTCTTAGCC	NM_152888	COL22A1	691	322	136	0	1	0	0	0	0
s_57212	CCCTCCCGGCGCCCGGCGTC	NM_032518	COL25A1	1004	474	98	0	0	11	0	0	0
s_57211	CCCCCTTCCGAAGGCAAAGC	NM_032518	COL25A1	425	423	193	0	121	0	0	0	0
s_06024	AAACACAGTCTCATTCTGAA	NM_001037763	COL28A1	2112	664	96	0	0	0	1	0	0
s_00179	GGATCCAGGGTAAGGGGTTA	NM_000091	COL4A3	236	150	12	0	0	0	1	0	0
s_56029	TTTTCTACCCGTCGTCACCC	NM_031361	COL4A3BP	3405	1158	190	0	0	0	0	0	5
s_00183	GCGCGCCCACCATGAGCGCC	NM_000092	COL4A4	77	65	10	17	0	0	0	0	0
s_00184	TCAGAGCCTGGGCGAGTCCG	NM_000092	COL4A4	580	217	67	0	11	0	0	0	0
s_58670	TTGCTTAGGTCTTAGCGTAT	NM_033641	COL4A6	444	276	2	0	0	0	0	0	1
s_29498	GAGGGAAGCGGGGACCCTCG	NM_001849	COL6A2	318	174	12	0	50	0	0	0	0
s_59221	CTGGTTTCATTTACAGTTTT	NM_057167	COL6A3	490	261	53	0	0	0	2	0	0
s_29505	TGAGGACACACCCCTAGGCC	NM_001851	COL9A1	343	193	45	0	0	1	0	0	0
s_11715	GTGCCCCGCCCGCAGGGCCC	NM_001136105	COLCA2	166	100	28	0	0	0	6	0	0
s_22004	TCTCCTTTCCTTTGTTCATA	NM_001255984	COLEC11	1425	617	132	0	125	0	0	0	0
s_26406	AGGTGCAGGGGGCGAAATGC	NM_001284379	COMMD4	32	20	29	0	49	0	0	0	0
s_07812	AGGGAAACAACCTAATTAAA	NM_001081003	COMMD5	260	92	16	0	0	24	0	0	0
s_11327	TGATTCTGAGTAAGGCTCTG	NM_001135162	COMT	943	352	43	0	0	1	0	0	0
s_35023	ACGAGACATCTGGACAAAGT	NM_004371	COPA	181	119	6	29	0	0	0	0	0
s_49390	GCAGCTAGTCGTGCAGCCTT	NM_018405	COPRS	271	151	13	0	0	0	0	0	1
s_33559	GATAGTGGGCAAAAGAAGGA	NM_003653	COPS3	705	256	25	0	0	0	0	0	1
s_14882	CGCTGGAGGTCGAAGCTTCC	NM_001164093	COPS7A	488	277	89	0	0	0	0	0	6
s_14883	AGACGTCTGTAGTTAATAGC	NM_001164095	COPS7A	459	249	45	41	0	0	0	0	0
s_40110	CTGCGGTTCCGAGAATAGCC	NM_006710	COPS8	176	82	54	0	0	35	0	0	0
s_40111	TGCACAACGCCCTAAAATCT	NM_006710	COPS8	982	479	75	0	0	1	0	0	0
s_55179	TGTGTCAGCGACGTGCAACC	NM_025147	COQ10B	336	120	10	0	0	0	7	0	0
s_47541	TCACTGCAATCTCCGCCGCC	NM_017421	COQ3	588	315	59	0	20	0	0	0	0
s_46344	GTAGCTCCACTGTATCCCGC	NM_016035	COQ4	42	30	29	0	26	0	0	0	0
s_67236	GTATAAAGTCCGAGAGGTTC	NM_182480	COQ6	398	206	45	0	0	0	0	1	0
s_54849	TTCCCCTTTGAGGGGAGTAT	NM_024876	COQ8B	741	348	23	0	31	0	0	0	0
s_50764	TTCCCATCGAGGAACGGGGT	NM_020312	COQ9	291	168	25	0	42	0	0	0	0
s_05126	CTACATTTATTTGTTGGGGG	NM_001018070	CORO1B	436	185	37	1	0	0	0	0	0
s_32985	CCCAGCACTTTAGGAGGCCG	NM_003389	CORO2A	466	152	20	0	0	0	5	0	0
s_19576	CAGGGATTTGCTTTAGACCT	NM_001201473	CORO7	520	185	27	0	0	1	0	0	0
s_19819	CCGTAACGTCGGCGTGCAAT	NM_001204090	COX16	1187	588	200	0	0	0	0	0	1
s_19820	CGATCACCACCAAATTGATC	NM_001204090	COX16	494	330	115	0	0	34	0	0	0
s_05551	CTGTGAGGGTCCCAGGGGAC	NM_001031617	COX19	60	88	38	24	0	0	0	0	0
s_60004	TATTAGAAGAACTCTCCTAA	NM_130902	COX7B2	299	228	23	0	0	0	0	0	1
s_67723	GGTGCTAAGCAGAGGGGGTG	NM_182971	COX8C	400	155	4	0	6	0	0	0	0
s_67722	GGAAAGGGCAGTACAGAGAA	NM_182971	COX8C	1099	454	37	0	0	0	0	0	69
s_29554	ATAAGTAGCATGTGCTTGGT	NM_001870	CPA3	1410	666	190	0	0	0	7	0	0
s_10053	AAATAGCCACATGTGGCTAA	NM_001127442	CPA5	135	130	46	2	0	0	0	0	0
s_50826	AGCTTGCACAGAAAAGTTAG	NM_020361	CPA6	420	196	96	19	0	0	0	0	0
s_29558	CAGACTTTACACAGCTACCA	NM_001871	CPB1	638	460	91	0	0	0	0	0	5
s_29562	TCTCTTTTTGGGAGTGGAAA	NM_001872	CPB2	338	97	39	0	19	0	0	0	0
s_19335	TGGGCTCCAGTGTCCCTCCG	NM_001199775	CPD	235	117	59	0	0	1	0	0	0
s_07233	CGGTGCAGTGCCGTTAAGTC	NM_001079533	CPEB1	1175	559	133	0	31	0	0	0	0
s_09141	CATCTTTCAACTCACAGTAA	NM_001105533	CPED1	1661	567	14	0	0	0	0	1	0
s_05527	CAGCAGTGCCCAGCGGAGCT	NM_001030005	CPLX3	530	388	81	0	0	0	32	0	0
s_66964	AGAAAGGGGTAGATGATGTG	NM_181654	CPLX4	187	106	17	0	19	0	0	0	0
s_07658	AATCTTCAGAGGCCTTGCCA	NM_001080513	CPN2	281	90	36	0	74	0	0	0	0
s_63444	GGGAGCGGCGGACTGCGGGC	NM_152727	CPNE2	78	65	42	0	0	0	5	0	0
s_34118	CATGTCAGCTCCTTGCCAGT	NM_003909	CPNE3	2115	988	262	0	0	0	0	0	4
s_64071	TTTGCATTTTCCTGGAAAAG	NM_153429	CPNE4	487	243	76	0	27	0	0	0	0
s_64189	TGGACAACTCTAGGGGGCTT	NM_153635	CPNE9	256	84	69	0	41	0	0	0	0
s_46545	GAAGCCTTCCGGCCGATCTG	NM_016134	CPQ	575	202	63	34	0	0	0	0	0
s_47574	GCCTGCACGCCTCGTCTGTC	NM_017437	CPSF2	553	372	25	0	0	0	0	0	1
s_54728	TCCGGGAACTCCTAGCCGCC	NM_024811	CPSF7	317	156	52	0	0	0	0	1	0
s_35037	TGGGAATTGCAGGGCGCGGC	NM_004377	CPT1B	176	52	27	0	1	0	0	0	0
s_62497	GGGGAGGAGGAGAGTGATGG	NM_152245	CPT1B	504	201	16	0	46	0	0	0	0
s_57999	CAAAATCTTCTTTAGATGGC	NM_033048	CPXCR1	248	165	54	0	0	0	0	0	9
s_01471	TCAAGCTCTGCTGCTGCACC	NM_000651	CR1	412	209	41	22	0	0	0	0	0
s_35039	GGCTGAGGCACAACTGGGCT	NM_004378	CRABP1	190	62	74	0	0	0	0	161	0
s_29575	AGCGCAGGAGAAGGCTATCT	NM_001878	CRABP2	189	157	6	0	28	0	0	0	0
s_65436	CGCTGTGGGCGCACCTGTAA	NM_174881	CRB3	928	399	79	0	0	1	0	0	0
s_67655	CTGACAAGTTCTTAACTCCC	NM_182898	CREB5	245	157	67	0	0	1	0	0	0
s_04407	TCACTAGCACTGAGCTAAAA	NM_001011666	CREB5	249	165	76	0	0	2	0	0	0
s_67660	GGGCCTCTCCCTCTGTCCGA	NM_182899	CREB5	253	98	37	0	0	1	0	0	0
s_04406	AGGGGGAGGAGGGCGAGACC	NM_001011666	CREB5	151	95	41	0	0	0	0	0	9
s_28381	CCCAAAGTGCGCCTGACCTG	NM_001310	CREBL2	552	221	42	0	96	0	0	0	0
s_33992	AAGAGGGCAGGCAGAGCGAT	NM_003851	CREG1	310	96	2	0	0	0	0	0	12
s_33994	GTTTTGTTTTGTTTGACAGG	NM_003851	CREG1	606	442	30	0	0	0	0	0	33
s_05605	AACGTCATTCCCTAGCCCCG	NM_001031717	CRELD1	326	123	81	46	0	0	0	0	0
s_11294	CCCTCGCGCGCAGCCCGCGG	NM_001135101	CRELD2	344	196	38	0	0	38	0	0	0
s_01681	GTCAATATGTTTTCACACTT	NM_000756	CRH	972	470	38	4	0	0	0	0	0
s_01680	ATAAGAAGCCCTTCCATTTT	NM_000756	CRH	1470	612	100	0	0	1	0	0	0
s_19695	GGAGAGCATAGCCCCTTGGC	NM_001202475	CRHR2	73	100	11	1	0	0	0	0	0
s_47072	CGAGGCCCCCGCCCCTTCTG	NM_016441	CRIM1	281	132	76	0	0	0	4	0	0
s_28384	TCCTGGCCCGGGCAGATCTG	NM_001311	CRIP1	401	219	34	0	0	30	0	0	0
s_28382	CTTTGCATTTTAGTGATGTT	NM_001311	CRIP1	358	256	190	0	0	0	2	0	0
s_65841	ACAAACCAATCAGACCTAAC	NM_175918	CRIPAK	1355	639	179	0	6	0	0	0	0
s_64385	ACATTTCTAGTTTGTAACCA	NM_170609	CRISP1	562	325	60	0	1	0	0	0	0
s_64387	TTCCATTGATGATGTTGCCT	NM_170609	CRISP1	181	98	7	0	5	0	0	0	0
s_38703	TCTATTGGACATTACTGTTT	NM_006061	CRISP3	559	272	88	0	0	0	2	0	0
s_38702	ACTATTGACTGGCAAAAACA	NM_006061	CRISP3	410	178	116	0	1	0	0	0	0
s_27028	TTCCTCCCTTCTTACTCATA	NM_001286778	CRISPLD1	857	387	151	0	87	0	0	0	0
s_35837	ACCGCGCGCGCCCTATCCCG	NM_004750	CRLF1	80	14	22	0	0	0	2	0	0
s_46254	TGCGGGTTATCAACCTTGCC	NM_015986	CRLF3	688	394	40	1	0	0	0	0	0
s_47437	CTTAATAGAGTTCTCCAAAC	NM_016652	CRNKL1	624	253	76	0	0	30	0	0	0
s_48669	CCCCAGGCCGGAGGGAAGCG	NM_018058	CRTAC1	67	32	7	0	0	21	0	0	0
s_39387	GCCGATGTATATAATCTATT	NM_006371	CRTAP	342	185	72	0	0	1	0	0	0
s_53387	CTGCTCCCCGCTTCCCGGTC	NM_022769	CRTC3	345	169	81	0	74	0	0	0	0
s_51992	TGGGCCAATCGCCAGGTGGA	NM_021117	CRY2	130	86	49	0	25	0	0	0	0
s_27802	AAATGGGAAATCTGGAGAGG	NM_001289807	CRYAB	560	224	85	0	0	0	0	0	8
s_59202	GGTCGGCTCTGGTCTCCGCT	NM_057093	CRYBA2	224	73	67	0	1	0	0	0	0
s_34436	TGGGGACAGATGAACCTCAC	NM_004076	CRYBB3	443	219	57	0	0	0	1	0	0
s_43812	CAGTGGGCTCTCTCTCTTTC	NM_014617	CRYGA	497	249	75	0	0	0	0	0	2
s_43813	CATTTGAGATCATGGGGCAG	NM_014617	CRYGA	675	318	40	0	53	0	0	0	0
s_36833	TGGTTTACTCTCATTCTTTC	NM_005210	CRYGB	408	208	50	0	5	0	0	0	0
s_34437	ACAACTGCTGTCAAGGGCTA	NM_004077	CS	1062	547	38	11	0	0	0	0	0
s_64118	AAGATGCCGAGGGAGGACTG	NM_153478	CSAG1	764	398	104	0	71	0	0	0	0
s_10514	TTTCTCACAGTTTTGAAGTC	NM_001129828	CSAG3	483	260	91	0	0	0	1	0	0
s_10509	CACTCAATGGCATTTTGTTA	NM_001129826	CSAG3	1697	858	215	0	0	11	0	0	0
s_43552	GGCCTTAAAGCTTCTTTTTT	NM_014460	CSDC2	813	516	106	0	0	0	1	0	0
s_41010	ACCCGCCACCCCTAGTGTCC	NM_007158	CSDE1	924	414	111	0	1	0	0	0	0
s_36835	CCACAGGCCCGGATTGAGGC	NM_005211	CSF1R	266	130	7	0	0	0	0	0	2
s_01683	CGGTGAGCCTTTTCCCTAGG	NM_000758	CSF2	258	175	58	20	0	0	0	0	0
s_01684	GCCAGGAGATTCCACAGTTC	NM_000758	CSF2	493	255	23	0	0	0	0	0	2
s_14568	GGGGTCATGGCCAGCTGGGA	NM_001161530	CSF2RA	473	226	103	2	0	0	0	0	0
s_14567	GCCGCTGACCTGGTCAAATG	NM_001161530	CSF2RA	281	217	106	0	0	0	0	0	4
s_14569	TTGGGGAAACAAACCCAGGA	NM_001161530	CSF2RA	156	92	1	1	0	0	0	0	0
s_10779	CCCAGCCGTCCCTTCCTTTT	NM_001130518	CSGALNACT1	2000	775	240	0	0	1	0	0	0
s_61007	AACAGGAGGGCAGAGGGGCT	NM_139062	CSNK1D	420	164	25	0	0	1	0	0	0
s_62466	CAGTTCCCCAGCCTCAGTGC	NM_152221	CSNK1E	352	131	2	0	0	118	0	0	0
s_28212	TTGCTTGTTCCTGGATGGGC	NM_001291339	CSPP1	357	161	45	0	0	0	1	0	0
s_18175	GGCACGCACTCAGCGCCTCC	NM_001193571	CSRP1	671	362	44	0	0	0	0	0	9
s_00203	ACCTGGCCACCACTCGCCGC	NM_000100	CSTB	454	180	13	0	0	0	0	0	11
s_28410	GCCGTTGGCTCCACCACTTC	NM_001324	CSTF1	745	375	46	0	0	40	0	0	0
s_28412	ACAGAATGTCTCCAGGGGAG	NM_001325	CSTF2	70	30	1	0	116	0	0	0	0
s_28417	TGGAGAGGCTGTTGCTGAGC	NM_001326	CSTF3	576	210	65	0	0	0	8	0	0
s_28285	AAAACTTCTCTTCCGGACTC	NM_001291529	CT45A10	416	205	69	0	117	0	0	0	0
s_28282	CCGAACACTGGGAACCTGTT	NM_001291527	CT45A10	633	490	54	0	0	1	0	0	0
s_48295	ATTCATTCAGCAAAACTTGT	NM_017863	CT55	353	284	86	0	0	0	1	0	0
s_09020	CCGCCGGTCGCTCCGGGACG	NM_001102658	CT62	246	104	65	0	0	1	0	0	0
s_64677	TGTAACAAAGGTACCGGGGT	NM_172241	CTAGE1	192	93	36	0	0	1	0	0	0
s_58698	GCTCCGAGGAAAAGTAGGTA	NM_048368	CTDP1	270	136	60	74	0	0	0	0	0
s_19712	TCCTGCCCCCTGCGTGCTGG	NM_001202504	CTDP1	112	59	139	0	1	0	0	0	0
s_29624	CCGGTGTGAGTTGATGAGGC	NM_001901	CTGF	181	166	36	0	0	0	0	0	7
s_28089	CCCCCACCGCGAAGAGAGTC	NM_001290307	CTNNA1	445	273	70	0	0	112	0	0	0
s_28088	AGGCGCCGGGAAGAGCGAGT	NM_001290307	CTNNA1	197	56	13	0	0	0	6	0	0
s_28090	CTGGTGGATTCAATTTTACT	NM_001290312	CTNNA1	1023	451	147	0	0	0	0	1	0
s_28087	ACGCCGGACCGGGACCCCCG	NM_001290307	CTNNA1	181	150	14	0	0	1	0	0	0
s_25804	ACAACTAATAGATCTGCAAC	NM_001282599	CTNNA2	278	132	18	0	51	0	0	0	0
s_28157	TGTTTGATGTTACCCTTCAC	NM_001291133	CTNNA3	753	266	55	0	0	0	4	0	0
s_27108	TCTGAGAAGAGATAAGGGCG	NM_001286974	CTNNAL1	1131	503	143	0	0	1	0	0	0
s_27107	TCCTCGCCACCCTGGCGAGA	NM_001286974	CTNNAL1	691	208	61	0	0	0	5	0	0
s_29633	CTGCCCCTTTCCCAGGGACT	NM_001906	CTRB1	1249	611	135	78	0	0	0	0	0
s_62446	CTTGGCTTCTCTCAGGGCTT	NM_148964	CTSE	1824	827	99	17	0	0	0	0	0
s_62445	CTCATATTCCTCTTGTAGGT	NM_148964	CTSE	936	497	122	0	0	0	0	0	8
s_29642	CACGGTCTCACCCACATCTC	NM_001911	CTSG	843	288	106	0	10	0	0	0	0
s_28424	AAAAACTAGCCTCAGCAAGG	NM_001334	CTSO	1935	819	27	0	0	0	0	0	3
s_19302	AGGGTCTCACTATATTGCCT	NM_001199739	CTSS	366	209	25	0	0	0	40	0	0
s_04584	AACATAGCCATCCCGGGGCC	NM_001012762	CTU2	337	140	13	0	0	0	162	0	0
s_13715	GGTGGGAGATGAGGAGGGGA	NM_001145668	CTXN2	389	197	1	0	0	0	1	0	0
s_10034	GTTTATTCTGATCAACACAT	NM_001127385	CTXN3	1329	492	16	0	84	0	0	0	0
s_24040	GCTGCCGGCAGGGCCACAAG	NM_001271875	CUEDC1	91	59	10	0	0	0	3	0	0
s_18788	CACCCACTACCCGTTAGTTC	NM_001198777	CUL2	874	392	54	0	0	0	0	0	7
s_46119	ACTCAGTGAGTGACGCCAAG	NM_015921	CUTA	677	282	24	23	0	0	0	0	0
s_46197	TCTCTTTTCCTTGGCGGAGG	NM_015960	CUTC	140	66	2	0	0	0	0	0	6
s_45172	GGGGAGGCAGCCTCTCCGAG	NM_015267	CUX2	167	27	6	13	0	0	0	0	0
s_47022	CGGAAGAGACATTAAGTAAT	NM_016403	CWC15	728	257	95	0	0	0	0	1	0
s_47021	ATTTCAAACGCCCGCCCCCT	NM_016403	CWC15	1308	441	157	37	0	0	0	0	0
s_48053	AGGTCTCATTTTGGCTGCTT	NM_017748	CWC25	702	341	75	0	0	6	0	0	0
s_38305	CGAACCATTACTGATAGTTT	NM_005869	CWC27	2257	866	176	0	0	17	0	0	0
s_49161	GAGGGAAAGGGAGGAACGAA	NM_018294	CWF19L1	85	141	53	0	0	1	0	0	0
s_27037	TACCCAGCAGCGACTCCAAG	NM_001286791	CWH43	447	139	110	0	17	0	0	0	0
s_39483	ACTGGGACCCTGAAATGCTC	NM_006419	CXCL13	260	69	18	0	1	0	0	0	0
s_39484	CCCTTGTAAAATGAGAGGAT	NM_006419	CXCL13	689	332	84	0	0	0	3	0	0
s_36125	GGTTCTCTCTCTGGCCCGGC	NM_004887	CXCL14	746	327	88	0	0	0	0	0	2
s_30046	TCGGTATCTCTGAGAGCGGC	NM_002089	CXCL2	91	86	19	0	0	0	34	0	0
s_32093	AACTGGTGGGGAGGGTGGCC	NM_002994	CXCL5	198	103	56	0	0	1	0	0	0
s_01343	GTCATACTCCGTATTTGATA	NM_000584	CXCL8	102	103	13	0	50	0	0	0	0
s_30791	AAACCCTAGTCTCAGATCCA	NM_002416	CXCL9	607	385	56	0	0	47	0	0	0
s_29178	AGTTGTGAGCCCCTTATTGG	NM_001716	CXCR5	381	149	131	0	0	0	0	0	1
s_39798	ACAGGGGCGGGTTGGTCATA	NM_006564	CXCR6	220	84	26	0	0	0	0	0	1
s_68254	ATAATAGCACCCCTTCTTAT	NM_198279	CXorf23	925	532	107	0	0	2	0	0	0
s_61640	CGTCTAACAACTTTGGTGCT	NM_144970	CXorf38	862	417	44	0	41	0	0	0	0
s_13269	CTCCATGCCCGTCATTTGAC	NM_001145139	CXorf49B	2672	954	218	0	0	65	0	0	0
s_05014	GACATCACCTCTCCCTCTGC	NM_001017917	CYB561	615	276	160	0	0	0	2	0	0
s_14539	TCTCCCCTCACAGGACCAGA	NM_001161452	CYB561A3	768	282	72	0	1	0	0	0	0
s_67428	GATACAAATGAAGGTGGGCT	NM_182580	CYB561D1	704	298	65	0	0	0	0	1	0
s_67429	TTCGGTCCCCTTCTGCCTCC	NM_182580	CYB561D1	1173	626	93	0	1	0	0	0	0
s_11053	CCTAAATCCCAAGCAGCCTG	NM_001134402	CYB561D1	1053	392	139	77	0	0	0	0	0
s_28183	GACGTTCTCGAGAGCTCAAC	NM_001291284	CYB561D2	503	211	28	0	0	0	0	0	1
s_28185	TCTTGGGTCCCAGCGTGGGG	NM_001291284	CYB561D2	550	207	33	0	0	0	0	0	1
s_17787	CGGGACCACGCTTGGGCAGG	NM_001190807	CYB5A	907	543	69	0	0	0	0	3	0
s_17786	CCAATTAACACCCGCATACT	NM_001190807	CYB5A	1220	681	42	0	0	0	0	0	1
s_16402	ATTTCCTGTGAATGTAACTT	NM_001171660	CYB5R3	683	317	48	0	7	0	0	0	0
s_46713	TAAGAATTTGTTCCCACATT	NM_016230	CYB5R4	505	271	37	0	0	0	0	0	2
s_00907	CCAGTCACAATTAAACATAG	NM_000397	CYBB	235	150	10	0	1	0	0	0	0
s_49964	CTTTTCCCGGCCGTTACGAC	NM_018947	CYCS	1185	600	148	0	0	0	0	0	4
s_27376	CACCTTCGGCGGCTGGCGTG	NM_001287810	CYFIP1	97	66	9	0	80	0	0	0	0
s_05953	GAGGCAGGTCCTGGGTGCGC	NM_001037333	CYFIP2	35	10	23	0	32	0	0	0	0
s_60272	ACGCCGCAAGCACTGGGACC	NM_134268	CYGB	310	85	46	2	0	0	0	0	0
s_57465	GGGGGCCGGTTGGAGGCCGT	NM_032687	CYHR1	26	17	12	0	52	0	0	0	0
s_06618	CCGCCGCGCTAGCCAATCGT	NM_001042412	CYLD	477	207	97	0	0	0	1	0	0
s_01689	GAAGGATCAACTCTTGGCCT	NM_000761	CYP1A2	771	339	35	0	0	1	0	0	0
s_67829	TGGCCTGAGCTTATAAATCT	NM_183374	CYP26C1	288	173	15	0	2	0	0	0	0
s_01738	GGCTATAAGGCTTTTTAGTA	NM_000785	CYP27B1	891	398	39	6	0	0	0	0	0
s_18858	AGTGCCAATCTAGGAGATTC	NM_001198855	CYP2C8	771	482	103	0	0	0	0	0	4
s_55459	TGCTCCAACGGATGTCTCCG	NM_030622	CYP2S1	630	346	50	1	0	0	0	0	0
s_59204	ACCCTTTTCAAATTGACAAT	NM_057096	CYP3A43	1269	474	141	0	0	1	0	0	0
s_22329	TGATTATTTGCCAACTGCCG	NM_001256497	CYP3A7-CYP3A51P	423	208	32	0	1	0	0	0	0
s_08667	GCTAAAGAGAAACCTAATAG	NM_001099772	CYP4B1	154	61	55	0	68	0	0	0	0
s_07855	GTAGATAGGATGGATACATT	NM_001082	CYP4F2	83	27	15	0	0	1	0	0	0
s_69934	AGAGGAAAGGAAGGCGCATC	NM_207352	CYP4V2	915	434	46	0	31	0	0	0	0
s_66197	AGAGATTTTCTTTTCCATTC	NM_178033	CYP4X1	1467	619	89	0	1	0	0	0	0
s_35063	TTCATTTCTACCAACTGAAC	NM_004391	CYP8B1	1021	569	84	0	35	0	0	0	0
s_28881	CCAGAATTCTCAAACATCTC	NM_001554	CYR61	1162	403	241	0	0	0	1	0	0
s_05897	AGTCCCCCCACTCCCGCCCA	NM_001037160	CYS1	612	381	157	0	0	0	2	0	0
s_50863	TTCATGTCAACAGGGTCAGT	NM_020377	CYSLTR2	3301	1306	202	0	10	0	0	0	0
s_34751	TGCTCTCCAATGAGAAGCCC	NM_004228	CYTH2	454	121	22	0	0	1	0	0	0
s_63562	CGCATCCCTCCAGGTAGAGA	NM_152783	D2HGDH	541	255	102	0	24	0	0	0	0
s_23593	AGATTGGGACCACTACTCCC	NM_001270520	DAAM1	664	251	20	0	0	0	2	0	0
s_44621	CAGTCAACAAATGAATAGAA	NM_014992	DAAM1	1132	520	49	0	0	69	0	0	0
s_51934	GTGGCGCGGCCTGACCGACC	NM_021080	DAB1	105	98	85	0	0	0	22	0	0
s_60754	ACGGTTGCCCCCATCTGCCT	NM_138709	DAB2IP	1267	608	92	0	29	0	0	0	0
s_12043	TCTCTGTTCTTGGTCGAGCC	NM_001139514	DACH2	403	198	63	0	3	0	0	0	0
s_47436	GCTGCGACGCTTGCGCCCCC	NM_016651	DACT1	137	120	33	40	0	0	0	0	0
s_26677	GGCCCTCCCCGCTGAAGTCA	NM_001286351	DACT2	260	161	39	0	0	1	0	0	0
s_12558	TGAGTCGATTGCAGGTCTGC	NM_001142936	DAGLB	159	148	15	2	0	0	0	0	0
s_14650	ATGTGTGTGTGAGTAGTCAT	NM_001161812	DAOA	335	163	80	0	0	1	0	0	0
s_05015	AAAACTTGCCAAGGAGATGC	NM_001017920	DAPL1	164	126	2	0	22	0	0	0	0
s_66608	GACCTCAGAGGAGCTAGGCA	NM_178821	DAW1	110	62	51	0	0	1	0	0	0
s_03719	TTTCAAGGGTGTTTTGGAGG	NM_001005785	DAZ2	1505	634	200	21	0	0	0	0	0
s_03717	CCAGTGCCTGGGTTCCAGGC	NM_001005785	DAZ2	998	542	17	0	79	0	0	0	0
s_50833	CTGGCCAGTGCCTGGGTTCC	NM_020364	DAZ3	2027	1010	111	0	0	18	0	0	0
s_64442	CGTCTGTGCGTGCGTCCCTG	NM_170711	DAZAP1	360	195	1	0	0	0	0	0	8
s_62142	GCCCTCAAGTTGAGGACTAG	NM_145663	DBF4B	333	117	17	0	0	3	0	0	0
s_27476	ATCATAGCTCACGGCAGCCT	NM_001288709	DBNDD1	1036	519	83	0	3	0	0	0	0
s_27477	TCCCACCTCAGCCTCCCAAA	NM_001288709	DBNDD1	1446	542	175	0	1	0	0	0	0
s_06911	GAGGGAGGAAGGATGGGTGC	NM_001048224	DBNDD2	251	104	33	0	0	62	0	0	0
s_18609	TAGTCCCAGAGCCAGGAATC	NM_001197140	DBNDD2	594	313	153	0	1	0	0	0	0
s_49527	CTGACCCGGTGCCGCCCAGC	NM_018478	DBNDD2	292	141	15	0	6	0	0	0	0
s_06914	CCCTAAGGAAATCACCTTTC	NM_001048226	DBNDD2	626	227	143	0	5	0	0	0	0
s_66748	CTTCCGAGAGGGATTTCGAT	NM_181357	DCAF11	816	258	57	0	4	0	0	0	0
s_66441	TACTTGGGATCCTGGCTTGC	NM_178470	DCAF12L1	1336	677	199	0	0	0	3	0	0
s_45461	GGAAATGGTGCTTGGTGGAG	NM_015420	DCAF13	384	194	61	0	0	0	0	0	8
s_62848	AAAAGCAGCTGTCTGAGTAG	NM_152418	DCAF4L2	129	195	21	0	0	0	0	0	59
s_05060	AATTGTGCGGCATCATCTTT	NM_001017977	DCAF6	590	201	145	0	25	0	0	0	0
s_27451	TCTGCAGGCGCGCGCTCCCG	NM_001288655	DCAKD	224	196	2	4	0	0	0	0	0
s_27449	CGGACGTCCGGCCAGCAGGC	NM_001288655	DCAKD	182	80	41	0	0	0	3	0	0
s_36847	GGCAAAGATTCCACGGGAAG	NM_005215	DCC	404	257	52	0	0	0	0	0	2
s_08558	TGTTTAAGTGTGATCTCCCC	NM_001099434	DCDC2B	500	115	65	0	0	28	0	0	0
s_08557	GGGTTTTATCCCATCTGCCC	NM_001099434	DCDC2B	130	71	26	27	0	0	0	0	0
s_35816	ACCCACCACGGCTGCGCCCC	NM_004734	DCLK1	428	223	75	5	0	0	0	0	0
s_18433	CCTCACACAATTCAGTGGCA	NM_001195416	DCLK1	559	177	80	0	70	0	0	0	0
s_44390	TTCGACACGGCACTGGCAGC	NM_014881	DCLRE1A	263	188	61	0	3	0	0	0	0
s_53196	ACTTTCTCATACAACCCTCA	NM_022487	DCLRE1C	1242	498	70	0	0	0	0	0	15
s_55627	TTTCTAGAACATCTATTCTG	NM_030788	DCSTAMP	555	217	44	0	49	0	0	0	0
s_11254	TGAATACACTGTCCTAGGGC	NM_001135040	DCTN1	884	387	143	0	0	1	0	0	0
s_17805	CCATATCTCCTCCATTAGCC	NM_001190836	DCTN1	692	328	31	0	23	0	0	0	0
s_53581	GCCAGGGGCTATCCCAGAAA	NM_023019	DCTN1	72	23	5	0	0	7	0	0	0
s_25227	ACAACCAGGCACTGGAAGCC	NM_001281425	DCTN3	1108	532	148	0	29	0	0	0	0
s_11446	AAAAGATCAGGCTTCCATTC	NM_001135643	DCTN4	3478	1755	302	0	10	0	0	0	0
s_11447	CCACTGCCCTTACTGCCATT	NM_001135643	DCTN4	1227	629	145	0	0	0	1	0	0
s_19307	GAGCAGCCGTCGCCGACCCC	NM_001199743	DCTN5	303	231	99	0	0	0	0	0	1
s_51096	GGAGGCAGCCCCGGACCTCG	NM_020640	DCUN1D1	194	167	29	0	3	0	0	0	0
s_44881	GGGGTCCGAGAGCGCGTGTA	NM_015115	DCUN1D4	125	65	5	1	0	0	0	0	0
s_53793	GCAAAGCACCTCCCGGTACT	NM_024050	DDA1	839	285	66	0	0	0	0	0	3
s_11084	TTAAGGTATATACGGCCAGT	NM_001134445	DDAH1	193	65	71	0	0	0	1	0	0
s_29662	AAAGGGCGCGGAACGGGGTG	NM_001923	DDB1	73	28	26	0	24	0	0	0	0
s_01752	AGAGAGCCATCCTAGCAGGA	NM_000790	DDC	292	158	2	0	53	0	0	0	0
s_02398	ATGCCACTGTACTCCAGCCT	NM_001001711	DDI1	1822	598	29	1	0	0	0	0	0
s_61733	CCTCCTGGGCGTAGGGTTCC	NM_145018	DDIAS	114	25	9	0	0	0	4	0	0
s_61943	ACAGGTGTCCGCTCTACCAC	NM_145244	DDIT4L	248	291	47	0	0	0	0	0	6
s_33550	GGTGACAGAGACAGCCATGC	NM_003649	DDO	279	113	25	0	37	0	0	0	0
s_42740	CCACTGGGACTACTGGGTCC	NM_013993	DDR1	288	86	32	4	0	0	0	0	0
s_19731	CATCGGGGAGGCGGGCAGGG	NM_001202523	DDR1	59	68	16	0	0	1	0	0	0
s_53692	AAGAAACCCACAATGTTAAG	NM_023935	DDRGK1	398	175	88	0	1	0	0	0	0
s_53694	GTCAGACATTAAAATGAGTT	NM_023935	DDRGK1	1233	548	85	0	70	0	0	0	0
s_36224	TGAATCCAGTCCATCTCTCC	NM_004939	DDX1	463	392	120	0	3	0	0	0	0
s_40247	AAAATCTTTGCAGCGCCCCC	NM_006773	DDX18	806	514	76	0	0	0	0	0	7
s_22620	TGTCTCCCCTTTTTTCATTG	NM_001256910	DDX21	482	227	108	0	0	0	0	0	9
s_18052	TGGCCGGACACCTTCCTGCG	NM_001193417	DDX3X	156	76	13	0	0	0	0	0	5
s_15665	GGAATACAAAGATGGTTTCA	NM_001166534	DDX4	109	49	36	0	73	0	0	0	0
s_35071	CTCTTGACCTCACCTTCTTC	NM_004396	DDX5	878	400	127	13	0	0	0	0	0
s_35072	GAGGCATTCCAATGGTGGGT	NM_004396	DDX5	330	227	33	0	0	0	2	0	0
s_65630	TACGCGCAGTGGTGACGTCA	NM_175066	DDX51	115	89	103	0	0	0	0	3	0
s_40741	AAGGTCTCTCTCTGTCGCCC	NM_007010	DDX52	196	105	20	13	0	0	0	0	0
s_09351	AGAGGACCCTCTCCATGTTT	NM_001111322	DDX54	2189	1051	125	0	31	0	0	0	0
s_22673	TACACGCTAACTGGACGTGG	NM_001257189	DDX56	674	239	21	18	0	0	0	0	0
s_47840	ATGGCGAGACGTTAGTTAAA	NM_017631	DDX60	532	215	101	0	0	0	17	0	0
s_04592	GGTTTACTCTGAGAATCTTA	NM_001012967	DDX60L	577	194	23	0	0	0	1	0	0
s_20924	ACACGTTTAAAAAAAATGGG	NM_001242821	DEF8	113	38	7	0	26	0	0	0	0
s_29669	ATCAGGTGTCCTAATTTTTC	NM_001925	DEFA4	977	583	89	0	0	0	4	0	0
s_59396	TATCAAAATGCAGCGTTCCT	NM_080389	DEFB104A	1003	605	132	0	1	0	0	0	0
s_59393	ACACTCACCAAGGCACAGTG	NM_080389	DEFB104A	63	10	50	0	0	1	0	0	0
s_06542	TTTATTTTGGGGAGTCTAAC	NM_001040703	DEFB105B	812	223	63	0	0	0	3	0	0
s_06541	GTTAGACTCCCCAAAATAAA	NM_001040703	DEFB105B	330	136	42	0	1	0	0	0	0
s_06540	GGTGTAGTGGAAAGAACACC	NM_001040703	DEFB105B	313	178	4	0	0	0	0	0	1
s_62499	GCTCATCATATTTCTGATTC	NM_152251	DEFB106A	833	486	71	67	0	0	0	0	0
s_06544	GACACAGAATAGAATATTCC	NM_001040705	DEFB107B	1068	554	39	0	0	0	1	0	0
s_05975	CTCACCAAAAGGGGACAAGG	NM_001037498	DEFB112	1707	746	127	0	0	116	0	0	0
s_06014	TAGAGCAGGACCCTGAACAC	NM_001037730	DEFB115	257	96	25	0	15	0	0	0	0
s_06017	GTTCTGTGCAGTGAACTAAA	NM_001037731	DEFB116	249	63	11	0	0	0	0	0	4
s_55767	AAGTCTTTATCCTTCCCCCA	NM_030931	DEFB126	408	130	82	0	0	0	51	0	0
s_70105	TGATCTAATCTGACTGCTCT	NM_207469	DEFB132	843	360	64	0	0	0	0	0	11
s_15648	AGTGCCTGGGGCAAAAATGC	NM_001166478	DEFB133	131	47	57	0	0	1	0	0	0
s_28103	CTGGTTCCCCCCATCGTGCC	NM_001290331	DENND1C	540	213	62	0	39	0	0	0	0
s_45902	TGCCTGTAATCCCAGCACTT	NM_015689	DENND2A	1638	889	188	54	0	0	0	0	0
s_45901	CCCAGCACTTTGGGAGGCTG	NM_015689	DENND2A	124	40	111	2	0	0	0	0	0
s_24005	TCGCTAAGTCAAGCCTCCCC	NM_001271833	DENND2D	1147	619	54	0	0	0	2	0	0
s_11671	AAGTCACTCCTCCAGTTACA	NM_001136029	DEPDC5	1397	616	92	0	0	0	0	1	0
s_07063	CCCGAGGAAACTTGGATCGC	NM_001077242	DEPDC7	431	120	42	0	1	0	0	0	0
s_46354	CTCTACGGATTGCGGTTGCT	NM_016041	DERL2	255	128	0	0	0	0	45	1	0
s_11542	TTCCATTGGCTGTCGGGCTC	NM_001135751	DERL3	680	302	65	0	0	53	0	0	0
s_29674	GAGGCCAGCTCCCCCGCAAG	NM_001927	DES	412	239	46	0	49	0	0	0	0
s_46440	CCGAGAACCAGAGCGCAGGC	NM_016076	DESI2	1064	430	8	0	0	1	0	0	0
s_42772	CGCCCCCTGCACGCGCTAAT	NM_014015	DEXI	895	378	97	0	0	0	4	0	0
s_35085	CATTCGCGCGTTCAAATATA	NM_004401	DFFA	117	94	49	0	0	0	0	0	1
s_35083	ATCGCGCGATAGAACGAAAG	NM_004401	DFFA	212	160	53	26	0	0	0	0	0
s_10065	CGGCCAGTCCCGCGGCTCTG	NM_001127453	DFNA5	582	271	41	0	0	1	0	0	0
s_37908	AGGGCCGGTGGGATTCTACA	NM_005675	DGCR6	523	203	38	17	0	0	0	0	0
s_33547	GTGGGGGTGTCAAGAGGCCC	NM_003648	DGKD	233	123	54	0	0	0	0	1	0
s_33546	GGGGCAATGTGTGCCTGTGT	NM_003648	DGKD	201	139	92	0	6	0	0	0	0
s_33543	GGAAGGGGGCGGAGTAACAG	NM_003647	DGKE	352	203	11	0	45	0	0	0	0
s_69198	AATGGAGAGGAAAACCAGAC	NM_201533	DGKZ	614	263	38	1	0	0	0	0	0
s_09152	CCTCCCAGCTCCTTTTCCCA	NM_001105540	DGKZ	554	333	123	0	0	0	0	0	1
s_21297	AGCCGGCGCGGGTGAGAGCC	NM_001243565	DHDDS	98	9	11	0	0	0	1	0	0
s_21298	CCCGCTCGGTCACGTGAGCC	NM_001243565	DHDDS	667	287	157	0	50	0	0	0	0
s_51864	GAAGGATGTTTAGGCAGCCA	NM_021044	DHH	150	42	6	0	1	0	0	0	0
s_20370	GCACTCTGGTAGTTACATGC	NM_001206974	DHPS	20	9	19	0	0	0	0	0	2
s_29682	TCCGTAATACGGAAGCCGCG	NM_001930	DHPS	309	150	39	0	0	0	4	0	0
s_53983	GGGAGGTTCCTTCAGCCCCA	NM_024308	DHRS11	347	165	39	0	35	0	0	0	0
s_26178	CTGGGCACCTCCATCCGCCG	NM_001282990	DHRS4	152	101	6	0	0	0	0	0	1
s_46331	AGGGTTTCCTCATGTTGCCC	NM_016029	DHRS7	373	154	46	0	2	0	0	0	0
s_09177	CCTCCAAGCTGAACACCCAG	NM_001105571	DHRS7C	2086	956	207	0	0	21	0	0	0
s_12090	CTTCCAATGTGTTGCAATTG	NM_001142270	DHRS9	197	131	45	0	3	0	0	0	0
s_49742	AGCAGGGCGGTCTCAGCCGC	NM_018706	DHTKD1	272	193	30	0	16	0	0	0	0
s_60701	CGTCAAGTTGCTGCCTTTCT	NM_138615	DHX30	796	405	42	0	99	0	0	0	0
s_48933	GTGTTAGAGGAACACTCACC	NM_018180	DHX32	154	144	18	1	0	0	0	0	0
s_48931	ACCTAATCCCATGTCAAAAG	NM_018180	DHX32	491	226	186	0	1	0	0	0	0
s_48932	CACAGTTCTTTCCTTTTATA	NM_018180	DHX32	764	361	105	0	0	1	0	0	0
s_42753	TTCGGTTTCCTTCCCGCTAG	NM_014003	DHX38	477	250	76	0	3	0	0	0	0
s_36225	AAAAATCTCCGCCCGCCCTC	NM_004941	DHX8	641	402	196	0	0	0	0	0	14
s_23813	GTGATTTAGAGAGTGTCATT	NM_001271282	DICER1	668	372	117	0	3	0	0	0	0
s_66027	CTCGCTCTCATGCCGCCACG	NM_177438	DICER1	361	223	30	0	13	0	0	0	0
s_70210	TTTTCTATCTCATGACAGAA	NM_213593	DIO1	706	302	114	0	0	0	0	0	1
s_01760	GTCTGTGAGGGTGTTACCAA	NM_000793	DIO2	517	211	65	0	1	0	0	0	0
s_20726	TTTGAAAGAGGAGACAACTT	NM_001242502	DIO2	519	309	69	0	0	0	0	0	7
s_42735	TGACAGAGGTAACTGGATTA	NM_013989	DIO2	837	368	38	0	0	54	0	0	0
s_20724	AGTCTCTCCAGCCCAGCAGT	NM_001242502	DIO2	1205	416	234	0	0	0	102	0	0
s_22711	CCTCTGAGACGCCTTGTGCC	NM_001257281	DIS3L2	726	423	63	60	0	0	0	0	0
s_24911	GGCAGAGGGCGCAGTTCCTG	NM_001278542	DIXDC1	531	173	53	0	3	0	0	0	0
s_28482	AAAGAAAGAGGTACTGTTTA	NM_001363	DKC1	877	353	75	0	0	0	0	0	1
s_43473	GCAGCACGCAGAGAGGAGGG	NM_014421	DKK2	414	258	50	0	1	0	0	0	0
s_42335	AGAGGAGGGCGTGGGGCGTG	NM_013253	DKK3	507	296	141	0	20	0	0	0	0
s_42337	TCAGCGACCAGCTCTACCGA	NM_013253	DKK3	1059	584	82	0	77	0	0	0	0
s_54630	TCTTTTTTCATAAGCAGTGT	NM_024767	DLC1	2373	886	175	0	31	0	0	0	0
s_41321	CAAGGTTTTGCAGATAGGCC	NM_007337	DLEC1	143	114	45	17	0	0	0	0	0
s_20261	ACTGTGTTACAAACCCTTTT	NM_001206769	DLG2	1067	411	72	0	0	4	0	0	0
s_51265	CTTGTAGTATGGCAAAGAAG	NM_020730	DLG3	765	585	35	0	17	0	0	0	0
s_20842	TGGTTGGGCGGAGGAAGCGC	NM_001242761	DLGAP1	449	227	50	0	64	0	0	0	0
s_20845	TTTCTATAGAATCATGGCAA	NM_001242763	DLGAP1	436	360	75	0	0	0	12	0	0
s_29691	GGCAACCCTAAGGCGCTCTT	NM_001933	DLST	292	112	34	0	0	0	0	0	1
s_36859	GGCTGCAAGTCTTGCCTTCC	NM_005220	DLX3	719	358	60	0	54	0	0	0	0
s_29692	AGGCTCAGAGCAATGCTCAG	NM_001934	DLX4	33	30	32	1	0	0	0	0	0
s_60307	CGCTGTAGAGAAGTGGTAAA	NM_138281	DLX4	704	277	43	0	0	1	0	0	0
s_36864	GAGCTAAGGTGGCTGCAGAG	NM_005222	DLX6	101	45	14	0	0	15	0	0	0
s_34307	TCCCATAATAGGACTGTCCA	NM_004006	DMD	754	320	74	0	24	0	0	0	0
s_34317	GCCCCAACTGCCCAGTCTCT	NM_004018	DMD	1411	594	44	0	0	0	2	0	0
s_09847	GGGGGAGAGGAGGATCATAC	NM_001126059	DMKN	71	43	4	0	0	0	0	0	2
s_07328	AATGTGCCTCTGCCAGCTGG	NM_001079911	DMP1	297	124	11	0	85	0	0	0	0
s_06453	CAACTCGAAGCGCTATTGGT	NM_001040283	DMRTC2	532	299	90	0	51	0	0	0	0
s_52051	CTCCCGCTCGTCTGTCCCGC	NM_021145	DMTF1	394	107	138	3	0	0	0	0	0
s_16969	GGGAGCGTGCAGCAAGGGAG	NM_001174116	DMXL2	52	84	19	3	0	0	0	0	0
s_05761	CGTGCCACTGCACTCCAGCC	NM_001033560	DNAAF4	193	75	21	0	0	1	0	0	0
s_45631	TCAGCCTATGGTGGGATGTC	NM_015512	DNAH1	858	501	111	19	0	0	0	0	0
s_61677	GTGGAATCTCGCAAGAGCCA	NM_144989	DNAH14	549	183	39	0	18	0	0	0	0
s_51580	TGGTTAATGGAGCAGGGTGT	NM_020877	DNAH2	177	96	23	0	5	0	0	0	0
s_20330	GCCCCCGCGCTCCCCAATAA	NM_001206927	DNAH8	333	183	75	0	0	0	6	0	0
s_28497	CAATAAGCCATTGCGCTCCA	NM_001372	DNAH9	286	101	40	0	0	0	1	0	0
s_41577	TCATGAGGAGGCGGTGCCTG	NM_012144	DNAI1	828	448	35	0	0	0	0	0	1
s_11302	TTGCTCTGAAGAGTGTTGTT	NM_001135110	DNAJA3	396	152	97	0	6	0	0	0	0
s_11300	CACCGATAACGTACACCCAT	NM_001135110	DNAJA3	2705	1290	148	0	57	0	0	0	0
s_10731	ACAAAGGCCTAGAACCTTCG	NM_001130182	DNAJA4	64	13	26	0	45	0	0	0	0
s_53054	AGGCCCAGATCTGGGGCGCC	NM_022365	DNAJC1	539	279	105	0	0	10	0	0	0
s_48956	ACGCGGCGTGGCTGCGTCCT	NM_018198	DNAJC11	299	175	27	0	0	0	0	0	4
s_63370	CTTTTCCTCATTTGTAGAGT	NM_152686	DNAJC18	413	202	28	0	0	0	3	0	0
s_34537	CTACTTCCTTCGCAACCCGT	NM_004125	DNAJC25-GNG10	1001	340	51	2	0	0	0	0	0
s_56840	GGAACATGCGTATTACTAAG	NM_032317	DNAJC30	292	172	9	0	0	0	0	0	3
s_22589	GTGCCCGGAAGCAATCCTAT	NM_001256864	DNAJC6	300	145	19	0	1	0	0	0	0
s_32817	AAGTGTCTCTTGACTTTCCC	NM_003315	DNAJC7	123	95	55	0	0	0	2	0	0
s_43172	AAAGGGCTCGCAGCCCAGCC	NM_014280	DNAJC8	391	232	63	0	52	0	0	0	0
s_56075	AGATCAGCTGAAATTGCTTT	NM_031427	DNAL1	1219	461	81	0	1	0	0	0	0
s_56077	TAATTCCTTTGCCCTAACGA	NM_031427	DNAL1	128	29	6	0	0	0	0	0	3
s_38027	TGCAAACGCCTGACTTATAA	NM_005740	DNAL4	673	224	98	0	0	0	0	1	0
s_33128	ACAAGAGGTTTCTGCCCAGG	NM_003462	DNALI1	187	99	179	0	0	0	0	0	2
s_04169	ACCCTCATCTCTGGGGTACC	NM_001009933	DNASE1L1	221	186	27	0	40	0	0	0	0
s_59334	ATGATTTTTACTCATGTGAC	NM_058248	DNASE2B	238	96	12	0	0	0	0	0	1
s_67890	AGGTCTGAGCGAAGCCCGGG	NM_194249	DND1	126	74	27	0	1	0	0	0	0
s_67891	AGTGGATACCTCCACCCCCC	NM_194249	DND1	1433	685	72	0	0	0	0	0	5
s_61444	GAACCTAGTTCTGCCCCTCC	NM_144666	DNHD1	663	237	52	0	0	0	0	0	12
s_53230	CCTCTCTCCGCCTCCTCCGC	NM_022552	DNMT3A	744	260	43	0	0	4	0	0	0
s_39540	GGATCCAGCCGGGACCCTTT	NM_006443	DNPH1	405	249	89	0	1	0	0	0	0
s_25366	GGAGGCCCCAGCTCCCTGCG	NM_001282063	DOC2A	47	13	2	0	0	0	2	0	0
s_28022	GCGGGCTCTGCGCCCGCCCT	NM_001290223	DOCK1	111	56	0	0	0	0	295	1	0
s_36237	CTAGAAGGCTGGTGCCCCGT	NM_004946	DOCK2	983	440	95	0	14	0	0	0	0
s_44020	CATTTGCCGCGCCCACTTCC	NM_014705	DOCK4	1703	859	102	0	12	0	0	0	0
s_56007	CTCCGTGCATGAGGGAGGCC	NM_031304	DOHH	355	141	151	0	0	0	0	0	11
s_13305	CGTACGAGGGTAAGGGCTGA	NM_001145165	DOHH	21	14	18	0	0	0	0	0	42
s_28510	GAACCGCTTCCCGCCACCAC	NM_001381	DOK1	560	347	139	0	0	0	2	0	0
s_34258	CACACTCAGAAGAAACCGCA	NM_003974	DOK2	228	123	32	29	0	0	0	0	0
s_22612	AGAAAGGTACGCAGGAGGGA	NM_001256896	DOK7	130	77	10	0	0	0	3	0	0
s_50969	CCCACGGCCTGCACGCTGAA	NM_020438	DOLPP1	783	290	25	0	0	0	0	0	1
s_50971	GGCTGCGCCGCTACCTATAT	NM_020438	DOLPP1	88	142	26	28	0	0	0	0	0
s_28515	TTAGCTCCGTCCGCCTCCAT	NM_001382	DPAGT1	204	47	87	0	1	0	0	0	0
s_45515	GGTCTATTCCTGCCCACCCC	NM_015448	DPCD	18	10	21	0	0	1	0	0	0
s_10248	TGTATACCAACAAGACATAT	NM_001128141	DPEP1	1007	450	208	9	0	0	0	0	0
s_35107	AGATACCCTACACTACTGCC	NM_004413	DPEP1	1407	754	123	0	1	0	0	0	0
s_35109	CCGAGAGTCCCAGAAGCCCC	NM_004413	DPEP1	427	96	51	10	0	0	0	0	0
s_39142	CCTCTAATATTTAGAGGAGC	NM_006268	DPF2	194	102	17	0	0	0	0	0	3
s_25176	ACTGCCCCTTTAAGACCTGC	NM_001280543	DPF3	461	229	55	0	0	0	0	0	2
s_60828	GCCGTAGAGACCGAAGGCTT	NM_138778	DPH7	158	33	15	0	0	0	0	0	4
s_50024	TCCGCTTCCGCGCGGCCTTC	NM_018973	DPM3	348	236	23	0	0	0	0	0	1
s_68041	AGCGCGCTTTGCGGTTTACC	NM_197960	DPP8	750	279	25	88	0	0	0	0	0
s_68991	TCCAAATGATTAAAGGTGAA	NM_199286	DPPA3	1063	520	86	0	1	0	0	0	0
s_48945	TGCATTCTTTCTTATTCATG	NM_018189	DPPA4	419	223	42	0	0	0	65	0	0
s_65341	GGACTGCGCATGTGGGCTTG	NM_173812	DPY19L2	422	195	65	0	10	0	0	0	0
s_00228	GAACTGGGAAGGCCGGGCTG	NM_000110	DPYD	592	264	15	0	0	0	0	0	9
s_28523	CTCAGGGCGCAGAACACTTG	NM_001385	DPYS	678	246	46	0	0	0	0	0	9
s_21495	ATTTCAAGAGGGCAGCTTTA	NM_001244604	DPYSL2	493	429	121	0	0	0	2	0	0
s_18654	GCCGAAAGGCTGCCAGTTCC	NM_001197293	DPYSL2	209	54	19	0	0	57	0	0	0
s_21496	CTGATAAGACATCTCTCTCC	NM_001244604	DPYSL2	368	116	18	0	0	0	0	0	4
s_28530	TTTTCTTTTGCTGCGCCAGC	NM_001387	DPYSL3	649	332	17	0	0	0	5	0	0
s_21855	GGTGATGGCAGGGGGGTCGG	NM_001253724	DPYSL5	11	1	40	0	0	1	0	0	0
s_21853	TCTCCGTCTCGCCGCGGCGC	NM_001253723	DPYSL5	193	161	16	0	3	0	0	0	0
s_60239	ATGTGTAGTGTGCTTGTGAA	NM_133637	DQX1	287	119	86	0	0	115	0	0	0
s_66417	CCCTTCAAATCCTTCACGTC	NM_178454	DRAM2	510	131	23	0	0	1	0	0	0
s_01761	AGGGAGGGCAAGCACTCACC	NM_000794	DRD1	725	304	29	0	68	0	0	0	0
s_28139	ACCCTAAACTGAGCGTTGCT	NM_001290809	DRD3	683	425	56	0	96	0	0	0	0
s_28140	CAGCTATGAAACATGCACTA	NM_001290809	DRD3	1005	551	55	0	0	45	0	0	0
s_47089	GGGCAGGGGGGCCACAAGGT	NM_016449	DRICH1	638	277	18	39	0	0	0	0	0
s_42285	TCCAATCCGAAAACGCAACC	NM_013235	DROSHA	504	222	26	0	13	0	0	0	0
s_36245	GGAGTGGGTAATAACTGGGG	NM_004948	DSC1	96	46	11	0	0	60	0	0	0
s_38689	CCTCCCTCCCTCCGCTAACC	NM_006052	DSCR3	942	326	112	0	1	0	0	0	0
s_07803	TCTCACTAACATTTCAGCGG	NM_001080976	DSE	1207	464	77	0	0	70	0	0	0
s_29718	TTTCTTTCAGCTTCCAACAA	NM_001944	DSG3	1030	388	13	0	1	0	0	0	0
s_11089	ATTGCAATGAAACCCTTTGT	NM_001134453	DSG4	232	121	117	0	12	0	0	0	0
s_11090	TTTCTTTGGTGTCCAACAAA	NM_001134453	DSG4	828	352	53	0	24	0	0	0	0
s_54899	CTGGCAGGAGCGTTGGACGG	NM_024918	DSN1	1380	652	79	0	0	0	0	0	2
s_54901	TACGCATGCGCGTCGGGCGG	NM_024918	DSN1	245	147	52	46	0	0	0	0	0
s_43030	CTAGTCCTTTTGGAACCGAA	NM_014208	DSPP	998	432	129	0	0	0	0	0	1
s_67844	GGGCCGGAGCTGAGCCAGCC	NM_183380	DST	376	165	52	0	0	0	6	0	0
s_45385	GGAGAGAAAGGTTCCGATAG	NM_015375	DSTYK	261	85	13	0	2	0	0	0	0
s_16171	CATTTAAGCCAAACTCCTGA	NM_001170700	DTHD1	1029	460	87	0	4	0	0	0	0
s_18890	TCTTTTTACCTGTCTCTACG	NM_001198940	DTNA	378	132	50	0	0	0	0	0	157
s_18899	AGAGAAAAATCTCTATCTGA	NM_001198945	DTNA	785	340	47	0	0	0	0	0	8
s_22195	TAAAATGTGCATTTGCAACT	NM_001256304	DTNB	1096	404	49	93	0	0	0	0	0
s_22196	TGCATTTGCAACTTGGTTTC	NM_001256304	DTNB	1743	625	107	0	0	0	0	0	6
s_22197	ACCCCTATGCTGAGTTTTGA	NM_001256308	DTNB	204	238	34	0	0	0	0	1	0
s_52498	GCGGGAAGCTGGCTCCATCC	NM_021907	DTNB	441	155	51	0	0	0	0	0	5
s_56525	AATGGAAGCGGCATCGTGAA	NM_032122	DTNBP1	640	362	55	75	0	0	0	0	0
s_66878	GAGCGGCTGCAGCTACAGTC	NM_181581	DUS4L	557	345	38	0	0	0	3	0	0
s_59498	AAGCCGAGGCGGGAGAAGTT	NM_080611	DUSP15	568	346	65	0	16	0	0	0	0
s_66161	AATGGCATGACCAAGGTAGG	NM_177991	DUSP15	248	139	59	0	0	0	0	0	3
s_55487	CTGAGTTCATTCACTGGGAT	NM_030640	DUSP16	330	172	90	0	0	0	0	0	12
s_52773	GCGGCCATTGCCATGGAAAC	NM_022076	DUSP21	502	346	68	0	0	1	0	0	0
s_05769	AGTTGCATACAGTCTCTCTC	NM_001033575	DUSP28	670	303	43	0	0	0	0	0	17
s_34457	TCCTCGCCCCATCCCGGTCC	NM_004090	DUSP3	714	293	108	0	0	8	0	0	0
s_59211	TCGCGTGCTGTCCGAGTCCC	NM_057158	DUSP4	1291	516	109	52	0	0	0	0	0
s_35134	CGGCTGGGGTACACGTTTGG	NM_004422	DVL2	14	10	14	0	0	0	0	0	13
s_37517	AACCTGAAAATAGGGTCTTC	NM_005510	DXO	835	344	68	0	0	0	0	0	3
s_23476	TTCAAGTTGAGAATTGAATG	NM_001270042	DYDC2	929	391	122	0	0	0	65	0	0
s_56955	ACAAATCCCAAAAACAGTTC	NM_032372	DYDC2	537	326	3	0	44	0	0	0	0
s_23967	TAAGATCTTTGACCCAATAT	NM_001271790	DYNC1I2	859	383	51	0	13	0	0	0	0
s_38853	CGCCGCCCAACGTGTCCTCT	NM_006141	DYNC1LI2	377	186	99	0	0	0	23	0	0
s_46288	AAAAGCAATCCTAAGGCTTG	NM_016008	DYNC2LI1	993	422	6	0	8	0	0	0	0
s_43007	TTTTCTGCACGGCTGGAGTT	NM_014183	DYNLRB1	112	60	53	0	0	0	5	0	0
s_33979	GAAGATTTGTGTGATATAAC	NM_003845	DYRK4	295	179	80	0	0	0	0	0	3
s_25475	AGTTCGTTATCAATAAAGCA	NM_001282286	DYRK4	159	214	35	0	0	0	4	0	0
s_33978	ATATCTTACCACCCTAACGC	NM_003845	DYRK4	653	322	93	0	1	0	0	0	0
s_08535	CTTGGCCACCTCCCGCCGAA	NM_001099407	DZANK1	1213	534	129	0	9	0	0	0	0
s_68803	CCTGGATGCTAACCCTAGGA	NM_198968	DZIP1	131	83	32	0	0	0	17	0	0
s_36874	TCCTATTGGCTTTAACGCGC	NM_005225	E2F1	695	297	53	0	0	0	1	0	0
s_36873	GGCGGCGGCGCGGGGCGGTA	NM_005225	E2F1	390	202	17	0	6	0	0	0	0
s_21067	TCCCTCTCTCCGGGACCCGC	NM_001243076	E2F3	306	119	104	0	0	0	1	0	0
s_21066	GCAGGACGCGCCTGTGACTG	NM_001243076	E2F3	181	71	38	0	0	0	0	0	4
s_07928	TTCTGTCCATTACTGAAAGT	NM_001083589	E2F5	431	194	73	0	16	0	0	0	0
s_07926	CAACAGCCCACTTTCAGTAA	NM_001083589	E2F5	392	203	126	0	0	0	0	0	1
s_54470	TTGGTCGGGAATTGTTGTCC	NM_024680	E2F8	381	163	28	18	0	0	0	0	0
s_22240	TACGGTCGGGAGGCTCGGAT	NM_001256371	E2F8	271	150	64	6	0	0	0	0	0
s_27533	CCTATGTTCGAGGCTGCACT	NM_001288778	E4F1	1192	506	112	0	0	0	0	0	2
s_07961	GCGTGGGATTTCGCGCTAGG	NM_001083614	EARS2	111	92	37	53	0	0	0	0	0
s_19467	TCTCTCTATAGGCATAGCTC	NM_001199938	EBLN1	736	325	97	0	1	0	0	0	0
s_25019	TCCGTGCCCGCCTCGCACCC	NM_001278636	EBPL	839	422	57	0	0	0	1	0	0
s_09402	CAAGGGTTAAGGGCCCGCGC	NM_001113348	ECE1	172	91	37	0	18	0	0	0	0
s_28549	CCCAAACTGAAGCCCCTAGC	NM_001397	ECE1	811	263	32	2	0	0	0	0	0
s_28552	AAAGGGTCCATTTCTGAGCC	NM_001398	ECH1	597	339	62	0	0	0	0	0	49
s_12040	TTGTGAAATCTACGAGGGGA	NM_001139510	ECHDC1	347	203	28	0	0	48	0	0	0
s_12039	TCTTGGAACAGACAAGCTTG	NM_001139510	ECHDC1	372	140	67	0	0	1	0	0	0
s_49131	TTAATCTTCACACCACCACG	NM_018281	ECHDC2	778	377	100	0	9	0	0	0	0
s_17161	CCAGATCCAGGTGCCTGCCC	NM_001178029	ECI1	618	419	132	0	171	0	0	0	0
s_07175	TCATTGTGCATAGGCACTAG	NM_001077693	ECSCR	591	276	26	0	16	0	0	0	0
s_21123	GTAGGCGAACGCGAACTGCT	NM_001243204	ECSIT	119	90	39	0	0	0	1	0	0
s_21121	CAGGCGGGCCCTTCAGGACC	NM_001243204	ECSIT	172	110	8	0	0	31	0	0	0
s_52999	CCCCCCACTGAGATGGCTAC	NM_022336	EDAR	1360	760	138	0	20	0	0	0	0
s_52997	AATCAAAGCTTGTTCGTAGA	NM_022336	EDAR	1551	740	169	0	0	0	1	0	0
s_43276	GACGCTTACTTCAGCCCCGT	NM_014329	EDC4	447	136	13	0	0	37	0	0	0
s_29746	ACGCCCGCCGTCTGACAATT	NM_001955	EDN1	321	345	64	0	0	40	0	0	0
s_29747	GAAATCACTGCTAACTTCAG	NM_001955	EDN1	735	373	30	0	0	1	0	0	0
s_45768	GAGGTTCAAACTTCTTCCCC	NM_015608	EDRF1	1139	730	80	0	0	0	0	0	1
s_33364	GGAAGCGGTGGCAACGTGGG	NM_003566	EEA1	718	445	67	0	3	0	0	0	0
s_52563	TAGGAACTGGAGGTCACCGT	NM_021937	EEFSEC	138	37	11	4	0	0	0	0	0
s_69844	ATCCACGCCCCGCCCAGTTC	NM_207307	EFCAB12	558	283	61	0	0	0	1	0	0
s_13010	ACCAGGGGTTAGGAATTGAC	NM_001144933	EFCAB3	124	33	3	0	16	0	0	0	0
s_68514	TTGGGAAGGGAGAATTCCAG	NM_198529	EFCAB5	131	74	23	0	0	0	0	0	14
s_16589	GAGAGGGCCCAGAGATAGGT	NM_001172420	EFHC1	547	223	95	0	0	0	0	0	5
s_54264	AAGCTGCAAGTGCTGAGGCG	NM_024580	EFL1	452	221	24	0	0	0	1	0	0
s_44918	ACAGCCACGTAGAACAACTT	NM_015137	EFR3A	280	140	45	0	66	0	0	0	0
s_23010	GCGGGGTTGCCCTCCTGTTC	NM_001258354	EFTUD2	130	49	3	0	9	0	0	0	0
s_17282	ATTCCTCCACACAGGAAAGC	NM_001178131	EGF	638	288	98	0	21	0	0	0	0
s_69180	AGCAGAGTCACTGCCCGCCC	NM_201446	EGFL7	1263	618	50	0	1	0	0	0	0
s_62816	GGTCCTCACCCTGAAATCTT	NM_152403	EGFLAM	232	112	24	0	0	0	1	0	0
s_52718	AATACTGCCAGAAGAGCAAA	NM_022051	EGLN1	546	246	74	0	0	0	0	0	2
s_59074	CCTCACCGAGCTTTTTCCTC	NM_053046	EGLN2	1575	911	126	0	0	0	0	0	6
s_59634	GATGCAAATGAACCTCGTGT	NM_080732	EGLN2	693	277	27	1	0	0	0	0	0
s_52766	AGGTTGGCGCCGGGCTCTCT	NM_022073	EGLN3	502	342	25	0	0	0	0	5	0
s_00913	CTGATTTGCATACACGGGCT	NM_000399	EGR2	2054	938	216	0	0	0	36	0	0
s_00912	ATGTGACGGCAAAAGCCGCC	NM_000399	EGR2	531	336	104	0	0	0	0	4	0
s_25624	ATGTGGAAGCCTGGAGGGCT	NM_001282445	EHD1	576	225	38	0	18	0	0	0	0
s_27772	AGCACGCGTGAGGGGCACGA	NM_001289413	EHMT2	576	311	92	0	0	0	0	0	1
s_38318	AGACCCGCGAAGTGTTCAAG	NM_005875	EIF1B	120	83	43	0	0	0	0	0	1
s_11021	AAGACCCTTCTGGGGTAGCT	NM_001134335	EIF2AK1	886	428	25	0	0	0	4	0	0
s_11462	AGTGAATGAGAAAGAAAGAA	NM_001135652	EIF2AK2	145	99	12	0	6	0	0	0	0
s_43099	TTCCGATCCTCCAGCCCCCG	NM_014239	EIF2B2	1000	394	22	0	0	0	0	0	1
s_40504	CCTTCCACCCCATCAACCTT	NM_006893	EIF2D	1113	491	350	0	0	9	0	0	0
s_33766	GTGCTTAATTCCATTCAGCA	NM_003751	EIF3B	341	216	49	0	0	0	0	0	2
s_06031	CGTGTAATTACAGCATTAAT	NM_001037808	EIF3C	777	414	70	0	0	0	0	0	1
s_39361	TACACGGGCCTGAAAACTGG	NM_006360	EIF3M	529	315	10	0	0	0	0	0	2
s_28592	GGAGGGCCCGCCTTTCTCGC	NM_001416	EIF4A1	405	245	11	0	0	0	0	2	0
s_28591	CTTCTATGTCACTTCCGTAC	NM_001416	EIF4A1	685	490	130	0	0	36	0	0	0
s_28594	AAGTCTGTGCGTCAGGAGGC	NM_001417	EIF4B	195	160	9	0	22	0	0	0	0
s_08537	CTCCCCGCCCCCTGTCAGTC	NM_001099408	EIF4E1B	729	330	94	0	1	0	0	0	0
s_34470	AGCAGACGGGAGTGGGTCGG	NM_004095	EIF4EBP1	477	208	38	0	19	0	0	0	0
s_28160	ATGAATGAACTAAAGAATCG	NM_001291157	EIF4G1	1548	705	170	0	0	71	0	0	0
s_67690	TGGCCCGCGCTGCGCAGGGA	NM_182917	EIF4G1	480	275	78	0	53	0	0	0	0
s_16737	AGAACAAAGAGCTGGGCGCC	NM_001172705	EIF4G2	1222	545	46	0	8	0	0	0	0
s_16738	GAGGCGGTTGTCAGTCCCGG	NM_001172705	EIF4G2	46	22	0	0	0	0	184	0	1
s_18817	TGGATTGAAAATCACGAACT	NM_001198803	EIF4G3	625	218	59	0	0	0	0	0	5
s_67750	GGGAGGGGGCGAGGCCGGGC	NM_183004	EIF5	166	103	8	0	0	20	0	0	0
s_29776	CATGGCGACTCCCGGGACGC	NM_001969	EIF5	302	81	105	0	4	0	0	0	0
s_12610	ATGCGGCCCCGGTCCACGCT	NM_001143762	EIF5A	717	253	75	0	0	0	0	0	1
s_12607	AGATGGAACTGCGCGGGGGT	NM_001143761	EIF5A	342	126	10	0	0	17	0	0	0
s_29779	GGACTGCCCGGTAGGACGAG	NM_001970	EIF5A	247	159	11	5	0	0	0	0	0
s_66781	AGGTAGAGGGGCTGGATGCG	NM_181468	EIF6	168	155	70	0	0	1	0	0	0
s_21078	GGGTTGAGGAAGCCCAATCT	NM_001243081	ELF5	1405	664	67	0	5	0	0	0	0
s_21077	CCAATTAAGCATCTACACAT	NM_001243081	ELF5	1390	544	59	0	47	0	0	0	0
s_09533	ATTGGCGTAAGGGGAAATGA	NM_001114123	ELK1	53	9	21	0	0	18	0	0	0
s_39721	GGCAGCGCACTACATTATTC	NM_006532	ELL	330	296	29	0	0	0	7	0	0
s_41439	TTGGGGAATCTCGCCCTACG	NM_012081	ELL2	176	101	91	0	44	0	0	0	0
s_06134	CAAACCCTCTCTGGTTTTTC	NM_001039459	ELMO1	162	105	59	0	1	0	0	0	0
s_20182	GAACTTTTGTGTCTCGCTAA	NM_001206482	ELMO1	222	99	101	0	52	0	0	0	0
s_60010	TGGCGTCCTGTTTCTTTAAG	NM_133171	ELMO2	624	215	33	0	0	0	0	23	0
s_60009	TGCTTGTCTGTCACTCAAGA	NM_133171	ELMO2	461	204	32	0	0	0	2	0	0
s_67913	CTTAAACCTCAGGCGGCGGC	NM_194278	ELMSAN1	195	109	36	0	0	0	0	0	8
s_67911	AGCCATCGGGGGCGCCAGCC	NM_194278	ELMSAN1	526	219	11	0	112	0	0	0	0
s_47045	ATTAACCTAATCAACCTCTG	NM_016427	ELOA2	424	138	74	13	0	0	0	0	0
s_20073	GGATGCGTCTTTACAGCAAT	NM_001204860	ELOC	1007	442	142	0	7	0	0	0	0
s_62606	GGATGGGGTGGACGTTTTAC	NM_152310	ELOVL3	112	65	1	0	0	0	0	0	1
s_20973	TCGTTCGCGGAGCGGGGCCA	NM_001242875	ELP2	111	34	89	0	0	1	0	0	0
s_48746	GTCTGAACGGAGTGGCATCT	NM_018091	ELP3	648	257	33	0	0	0	5	0	0
s_26254	TTCCTTGAGCCTGGTTGTGA	NM_001284222	ELP3	231	133	50	1	0	0	0	0	0
s_69459	GAGTCCTTTGGACGGTAAAA	NM_203415	ELP5	122	52	17	0	0	1	0	0	0
s_52909	TTCCCAGAAATTCAGCTATG	NM_022142	ELSPBP1	1577	707	186	2	0	0	0	0	0
s_44739	GGCAGGCTGCAGTGCACATT	NM_015047	EMC1	1835	1004	94	0	0	7	0	0	0
s_15457	GGACCCGGACAGCCGGTAAT	NM_001166131	EME1	268	76	49	0	0	30	0	0	0
s_22759	GACGCGGACCCGCCATGGCG	NM_001257370	EME2	115	126	38	0	0	0	0	0	2
s_56469	CAGTCCCTTCGCTTCTCGGC	NM_032048	EMILIN2	167	43	24	0	0	0	0	0	1
s_13181	CTGGCAAGACCCCGCCTCCG	NM_001145076	EML4	348	140	83	0	0	19	0	0	0
s_06252	GGGGTCTGGCGGCCGCACAC	NM_001039753	EML6	327	181	25	0	0	0	0	0	12
s_48984	CCGGGCGCACTCCCCCGCGC	NM_018212	ENAH	532	355	166	0	0	1	0	0	0
s_56219	CCATTTTCCTCAAAGCTGAT	NM_031889	ENAM	1493	606	148	32	0	0	0	0	0
s_22380	ATCGCTCGGTGGTGTTAGTT	NM_001256574	ENC1	1030	642	134	0	38	0	0	0	0
s_35165	CTCCTGCTTAATACGCTCCG	NM_004435	ENDOG	740	221	35	0	0	0	1	0	0
s_09624	GGTGATTGTTTTCATCTGTG	NM_001114753	ENG	302	148	79	0	0	0	0	0	1
s_56558	GGAAGAGAAACCGGCGACCG	NM_032140	ENKD1	61	165	38	0	0	0	95	0	0
s_19588	ACTCTCGACCCAGAGCATGC	NM_001201483	ENO1	434	277	49	0	3	0	0	0	0
s_29791	AGAGCCGCACCCCTGTAGCC	NM_001975	ENO2	1827	1059	52	2	0	0	0	0	0
s_59040	AGTAGTTGACCTTTGGTAAG	NM_053013	ENO3	794	433	82	0	0	0	0	0	11
s_52164	AGAGCGCGCCCTCCGCAGAC	NM_021204	ENOPH1	530	230	22	0	0	0	0	0	3
s_39009	GCCAAGGATCTGACCGCGAG	NM_006208	ENPP1	52	46	28	0	0	1	0	0	0
s_63991	GGTGTTAATTCTGGGTTGTT	NM_153343	ENPP6	969	561	46	62	0	0	0	0	0
s_68611	AGGAGGAGCCTGGAGCTGCG	NM_198585	ENTPD8	447	220	161	0	0	1	0	0	0
s_18171	CAACAGTCTCAACTTTTTCA	NM_001193557	ENY2	681	236	92	0	0	0	22	0	0
s_35167	ACTCTCGCACTCCTCTGCCC	NM_004437	EPB41	217	237	50	0	0	61	0	0	0
s_00248	ACTGGAAGACTCTGGAAGAG	NM_000119	EPB42	268	96	31	26	0	0	0	0	0
s_08566	GTGGGAAGGTGGAGTTTCAT	NM_001099439	EPHA10	47	16	1	0	0	15	0	0	0
s_67509	GAGCATTTTTCTCAGCACCG	NM_182644	EPHA3	129	44	58	0	0	0	0	0	4
s_35175	TCGACGAAGTCACACACCCA	NM_004439	EPHA5	383	197	9	0	141	0	0	0	0
s_35173	AAGTAATCTGGAGGCTGCCT	NM_004439	EPHA5	828	402	101	0	0	0	0	0	14
s_25199	GGGACACAGGAAGATGGCTG	NM_001280795	EPHB6	68	18	6	0	6	0	0	0	0
s_11654	CCTGGCAGAGGTGGAGCCTT	NM_001136018	EPHX1	397	165	60	0	0	0	68	0	0
s_54695	GGGTCTAAAGGCGGCAATTC	NM_024794	EPHX3	236	109	28	0	0	31	0	0	0
s_54693	CACCCGCTGCTGAGTCTTCC	NM_024794	EPHX3	820	388	208	0	91	0	0	0	0
s_48487	GAAGGGTTAACTCAAAGCAG	NM_017957	EPN3	36	24	14	0	0	0	311	0	0
s_60992	CCAGAAGAAGAGAGCACACA	NM_139053	EPS8L3	60	10	67	0	0	0	0	0	1
s_36246	CAATTCAAGACTTCAAGTTT	NM_004950	EPYC	1075	404	240	1	0	0	0	0	0
s_18690	TTTCTCTCACACTAAAAGAA	NM_001198541	ERAP1	713	243	120	0	1	0	0	0	0
s_06512	GAAAGGGCCGGTGCTCAAGT	NM_001040458	ERAP1	196	80	47	0	0	6	0	0	0
s_27845	CTCCCAGGGCGACCGTGAGC	NM_001289936	ERBB2	258	83	39	4	0	0	0	0	0
s_35193	TCCGAGGAAAAGTGTGAGAA	NM_004448	ERBB2	747	328	19	0	0	0	3	0	0
s_29806	TCGGAATCTCGACCTCCCCT	NM_001982	ERBB3	1170	446	201	0	18	0	0	0	0
s_29810	CTGGAGGACCGCGGAGGTCG	NM_001983	ERCC1	330	135	4	8	0	0	0	0	0
s_00916	CGGTGCGGGAGGCGTCACTG	NM_000400	ERCC2	181	100	14	0	0	0	0	0	12
s_00259	TGTAGAGAAATGAACAGTGG	NM_000122	ERCC3	329	155	15	16	0	0	0	0	0
s_28228	TTATTCCCTCCCTTCCCTTG	NM_001291391	ERG	1224	711	245	0	0	49	0	0	0
s_05593	AATCTAAGTGGGAGGCTTGA	NM_001031711	ERGIC1	241	80	25	0	30	0	0	0	0
s_47296	ATGAGGTTGCAACTTGTTTT	NM_016570	ERGIC2	603	212	3	0	0	1	0	0	0
s_63970	CAAGGATCTAGTCCAGTCAC	NM_153332	ERI1	2005	994	91	0	0	0	2	0	0
s_53824	ACATACCTTAGCGCGCATGT	NM_024066	ERI3	443	339	50	0	0	0	0	0	8
s_69888	ACTCGATATCAGCCAATCTA	NM_207332	ERICH1	220	148	55	0	0	0	2	0	0
s_27913	GATGAACAAGTGTCCCCTGC	NM_001290031	ERICH2	1061	630	19	0	1	0	0	0	0
s_02640	CTTGGGTCTCCTCCCTATCA	NM_001002912	ERICH3	1555	994	71	0	0	57	0	0	0
s_02639	AGCCCCTGCTCTGTTGCTCT	NM_001002912	ERICH3	93	32	69	0	1	0	0	0	0
s_10772	CTCTCTGAAGAGTGGACTTT	NM_001130514	ERICH4	840	381	83	0	0	0	0	0	1
s_24901	GTGGGAGACTTCCGCCCTCG	NM_001278533	ERMARD	143	78	44	35	0	0	0	0	0
s_58323	CTATTTCCTGATAGCCCACC	NM_033266	ERN2	1762	813	37	0	0	0	0	0	1
s_58322	CCTCTGTAATCCCAGCACTT	NM_033266	ERN2	417	189	83	0	0	0	0	0	116
s_43746	CGGGTTGCGTCTCCAGGCCG	NM_014584	ERO1A	572	320	87	0	0	0	0	0	1
s_62632	AAAAGACCAAGGTTAGTAAT	NM_152321	ERP27	542	315	109	0	9	0	0	0	0
s_70133	CCAGCTTCGGAGATCTTATC	NM_207582	ERVFRD-1	462	286	88	0	0	1	0	0	0
s_60925	CTTCCCCCTCTACTCGTACC	NM_138961	ESAM	224	133	111	25	0	0	0	0	0
s_67956	CACAGGGAAAGGCCCACACC	NM_194312	ESPNL	728	315	49	0	0	0	53	0	0
s_00265	GTTCAGGGAAGCTGCTCTTT	NM_000125	ESR1	606	243	27	0	0	7	0	0	0
s_09707	AGTTAGATTCGGGCCTGGCT	NM_001122742	ESR1	450	186	24	0	0	0	1	0	0
s_09708	TAAGATGGATGTTCAAGAAG	NM_001122742	ESR1	711	246	77	0	0	1	0	0	0
s_00263	ACTTTACTTGTCGTCGCTGC	NM_000125	ESR1	73	28	20	0	25	0	0	0	0
s_28644	AGCACCCTCGAACCGACTCC	NM_001437	ESR2	350	179	51	0	0	0	0	0	4
s_54930	GGGCCGCCAGAACTCAACCC	NM_024939	ESRP2	180	113	8	0	0	0	2	0	0
s_54929	GAGCGTGAGCTCTTGCGTCC	NM_024939	ESRP2	1194	472	107	0	0	41	0	0	0
s_25635	TGGGGGCGCTCGAAGGGGCC	NM_001282450	ESRRA	607	353	89	0	0	0	6	0	0
s_21255	CACGGCTAGCCGGAGCGCCA	NM_001243506	ESRRG	1210	607	103	0	0	0	4	0	0
s_21261	ACAGCCCTGAGTGTATGTGT	NM_001243511	ESRRG	1450	651	206	0	0	0	9	0	0
s_21258	GTAAACAATACAAATGAGCC	NM_001243507	ESRRG	145	144	19	0	0	0	0	0	13
s_21260	TCTGGTTGCCTCTGCTCTCC	NM_001243507	ESRRG	1704	692	139	0	0	1	0	0	0
s_21256	CGGTGAGTGCACAGCCGCTC	NM_001243506	ESRRG	300	211	17	0	0	0	0	0	2
s_21263	TGTGCTTAACTCTATTGCCT	NM_001243511	ESRRG	2343	916	190	0	1	0	0	0	0
s_51264	CTGCGTCCCCTCGAGCCCCA	NM_020728	ESYT2	471	288	118	0	0	0	1	0	0
s_22191	AGTAAACTCGCGAGAGCCAC	NM_001256302	ETF1	367	203	83	0	26	0	0	0	0
s_25428	TAACGTTGTTCGTTTGAGGA	NM_001282185	ETF1	590	296	3	0	0	0	0	0	1
s_11584	TCATTAAGAGAAATACCAAG	NM_001135863	ETFBKMT	528	362	42	0	0	0	0	0	1
s_02342	GCAAGGCAAATGAGGCAGAC	NM_001001660	ETFRF1	271	95	49	0	0	0	0	0	4
s_49610	ATTAGCACACACCCATCCCT	NM_018638	ETNK1	742	527	110	0	1	0	0	0	0
s_12662	GCCAGGGAAAGCTGGAAAAA	NM_001143820	ETS1	103	56	69	0	0	0	2	0	0
s_14670	AAGCGGACATCGCCCGGCCC	NM_001162422	ETS1	382	185	13	0	0	0	0	0	1
s_22180	GCCCAGATAGCGACCCGCCT	NM_001256295	ETS2	1074	541	81	0	0	1	0	0	0
s_14738	CGTCTCCATTCACAAAATTC	NM_001163148	ETV1	994	468	71	64	0	0	0	0	0
s_36261	AAATTGGGCCAAAAGCTGAG	NM_004956	ETV1	732	270	115	0	0	1	0	0	0
s_43034	GGCCCACCCAATCCTCCACC	NM_014209	ETV2	602	189	108	0	0	98	0	0	0
s_02891	TTTTCCCAAGAGAAGACAAA	NM_001004341	ETV3L	569	302	68	0	25	0	0	0	0
s_29817	AGAGTGAGTGTGGTGTGCAT	NM_001986	ETV4	1103	477	68	0	0	48	0	0	0
s_20447	GACCTGGCCTTGGCTCCCAC	NM_001207037	ETV7	549	291	76	0	0	1	0	0	0
s_20448	GTGCAGGACCCACGCCTCCC	NM_001207037	ETV7	561	286	99	0	0	79	0	0	0
s_48899	ACAAGAGCGCAGGAGCTCGC	NM_018166	EVA1B	230	146	61	0	1	0	0	0	0
s_59285	GCCAGCGCCGCGCGTGCAGC	NM_058187	EVA1C	205	201	6	1	0	0	0	0	0
s_39636	ACTGTAAGTGATAACCCAAC	NM_006495	EVI2B	435	276	19	0	0	0	0	0	1
s_37884	AACCAAAGCCTTTTTGTCTT	NM_005665	EVI5	884	479	129	0	59	0	0	0	0
s_46907	CAGGCCCAACCCCCCACAGC	NM_016337	EVL	642	275	128	0	0	0	0	0	1
s_29824	CTTGTTACACCCACATGCCT	NM_001988	EVPL	1813	986	184	0	47	0	0	0	0
s_48960	ACAGAGGAGAGAGACTGGGT	NM_018199	EXD2	840	429	160	0	0	72	0	0	0
s_18032	AGCCGGCGAAGCCTTGCACC	NM_001193363	EXD2	150	73	27	0	0	0	4	0	0
s_18034	GCCTCACTTACCTGCTGTCT	NM_001193363	EXD2	966	467	122	0	1	0	0	0	0
s_59839	CCGTCTCGCTGGGTAGACAG	NM_130398	EXO1	201	97	66	0	1	0	0	0	0
s_66485	CTCCTCTCCTGAGCACTAAG	NM_178516	EXOC3L1	379	250	25	0	23	0	0	0	0
s_50180	TAGTCGCGAGAGAGGGCAGG	NM_019053	EXOC6	26	27	26	0	13	0	0	0	0
s_65797	CGCCTGCGCAGCAATGCCAT	NM_175876	EXOC8	356	234	100	0	0	55	0	0	0
s_36451	GCACTTTATGAGAAAAGAAA	NM_005033	EXOSC9	188	78	13	0	0	0	29	0	0
s_00266	AGCGGAAGCACCGCCCCCCC	NM_000127	EXT1	268	38	33	0	0	2	0	0	0
s_64563	CAACTGTTGTTTCCTCCTGC	NM_172059	EYA1	99	18	5	0	0	0	7	0	0
s_64568	TTGCATGTTGATTGGGGGAG	NM_172060	EYA1	188	89	23	0	0	71	0	0	0
s_68264	GCATTGCCAGGAGACAAAAA	NM_198283	EYS	139	101	34	0	6	0	0	0	0
s_12519	TGGCCTTTATTTAGCTAATC	NM_001142801	EYS	849	452	186	64	0	0	0	0	0
s_29832	GCCGCCAAAACCCCGCACTC	NM_001991	EZH1	326	153	18	0	31	0	0	0	0
s_00274	TGGGAGTCAGAGGGGCAAGT	NM_000129	F13A1	375	177	47	0	0	0	0	0	5
s_29835	CCCTGGCCGCCGGCCACTGC	NM_001992	F2R	367	116	92	1	0	0	0	0	0
s_36904	AGCGCATGAGGTGTCTGCTT	NM_005242	F2RL1	618	398	63	0	0	61	0	0	0
s_00283	CTTGGGACAAGTGAAGAGAA	NM_000133	F9	1354	565	115	0	5	0	0	0	0
s_65500	TATGACGCATTTTCTGTCTT	NM_174912	FAAH2	1534	742	99	0	2	0	0	0	0
s_67344	GGGGGGCCTGGCGTGAGGGT	NM_182533	FAAP20	485	251	85	0	0	0	1	0	0
s_09119	GATACTCAAGGAACATTGCA	NM_001105281	FABP12	233	172	12	25	0	0	0	0	0
s_28657	ACGCCGGCGCCTGCACGTTT	NM_001444	FABP5	724	405	166	0	0	1	0	0	0
s_28664	AGGTTCGGTGAGAAAAAACT	NM_001446	FABP7	774	192	97	0	1	0	0	0	0
s_07695	GTCTTGCTGCTGTTGCCCAT	NM_001080526	FABP9	185	112	14	0	6	0	0	0	0
s_25277	GCGAGTGGAGACCGGCACCT	NM_001281501	FADS2	568	260	42	0	40	0	0	0	0
s_25280	GGAATGCACGGCAGGGAGGC	NM_001281502	FADS2	76	42	4	0	0	0	3	0	0
s_25276	AAGGAGCCCATTCTCGAGGA	NM_001281501	FADS2	225	121	52	0	92	0	0	0	0
s_66235	TTATTTGAGGTCGGAGGTCA	NM_178128	FADS6	59	27	20	0	0	0	7	0	0
s_43801	GGAAATTGCCGAGGGACTGT	NM_014613	FAF2	224	82	22	0	0	1	0	0	0
s_46361	CTCGAGTTCAGGCAAGTGCA	NM_016044	FAHD2A	144	126	30	0	0	64	0	0	0
s_69343	CAACAATGTCCTTTCATGTC	NM_203305	FAM102A	557	238	82	0	1	0	0	0	0
s_57703	TTTTATACCGTACCCTCCGT	NM_032837	FAM104A	1175	460	83	0	0	0	0	0	1
s_15708	GGGGCTGGCCAAGGATTGAC	NM_001166702	FAM104B	418	144	98	0	15	0	0	0	0
s_15706	CAGCTCCCAACTGCAGGGAA	NM_001166700	FAM104B	447	191	41	0	0	0	0	0	5
s_15709	TGGGCCTGCGCATCGGAGCC	NM_001166702	FAM104B	532	151	63	0	0	0	0	1	0
s_61455	TCACGGGGGCGTGCCGGTTC	NM_144671	FAM109A	36	53	4	0	0	33	0	0	0
s_54833	CACAGCGCAGGACTGTGATC	NM_024869	FAM110D	647	310	63	0	34	0	0	0	0
s_64967	TCCCCCTGCACCCCGGAGTC	NM_173511	FAM117B	1362	678	162	0	0	0	0	0	1
s_60375	CGCTAGTCCGTATATTCCTT	NM_138333	FAM122A	574	596	111	0	0	0	0	0	2
s_15675	AACCAATAGTTTGAAAATGC	NM_001166600	FAM122B	426	256	75	82	0	0	0	0	0
s_15674	TGGAGGCGGATTTCGAGGCG	NM_001166599	FAM122B	52	102	30	11	0	0	0	0	0
s_16244	CTCTTTTACTAACCCTGGCA	NM_001170784	FAM122C	502	173	82	0	0	0	0	0	1
s_67479	CCCCACCTCCTGGGGTTGCC	NM_182623	FAM131C	364	173	117	0	6	0	0	0	0
s_16317	GAAAAAAAAGCGTAGACATG	NM_001171110	FAM133A	365	1302	142	0	0	0	415	0	0
s_27410	CAGCCCTCAGACGTGGGGCC	NM_001288584	FAM133B	202	31	24	0	0	24	0	0	0
s_09140	GGGCAGTTGAAGCTCCTGAA	NM_001105531	FAM135A	207	87	4	6	0	0	0	0	0
s_23269	TTGTCTGTGGAACTGCTCAG	NM_001265580	FAM13A	756	453	63	0	0	0	0	0	10
s_12624	GTGTGTGTTTTTTGTTGCCT	NM_001143773	FAM13C	723	263	33	0	0	7	0	0	0
s_64833	AGCTGATCGAGAGCTGCCAC	NM_173348	FAM149B1	117	46	42	0	0	0	1	0	0
s_20719	TCAAAGGTTCAGTTTCTCAG	NM_001242491	FAM156A	467	179	20	0	0	0	1	0	0
s_15046	GGGACAGGGCAGGTGGATTC	NM_001164442	FAM159B	231	106	1	0	0	0	465	0	0
s_08079	GGAATCAAAGGCTAAAAGCC	NM_001085480	FAM162B	715	222	211	0	36	0	0	0	0
s_08077	AGCCTGCCTCTGTTTGAAAC	NM_001085480	FAM162B	719	252	160	0	0	0	7	0	0
s_07664	GCTGAGGCAGAGCAGGACCT	NM_001080515	FAM163B	128	241	68	0	3	0	0	0	0
s_07663	CCCCAGGATGTGCCTGTGAG	NM_001080515	FAM163B	667	309	23	0	0	0	0	0	1
s_04342	TTGGCCCGGCCCCGCCGCCC	NM_001010924	FAM171A1	507	345	59	0	18	0	0	0	0
s_68475	GCCTTCGGTTGCTAACTTGT	NM_198507	FAM174A	752	367	89	0	0	0	0	0	11
s_70092	GCAGTTGCTGCTTCACCACG	NM_207446	FAM174B	533	158	36	0	0	48	0	0	0
s_56636	GGAACGCCGGTTTTTGCGAT	NM_032182	FAM175B	497	216	91	0	0	2	0	0	0
s_27638	GTCACAGGCGGTGCCAGGCG	NM_001289022	FAM177A1	97	42	9	0	0	70	0	0	0
s_47147	GGAGAGAGCTGGACAGGCTA	NM_016490	FAM178B	187	81	37	0	0	0	1	0	0
s_16676	TTGAAGGGAGATTCAACACA	NM_001172667	FAM178B	403	199	59	0	3	0	0	0	0
s_69591	AGAGCAGCCAACTCTTCGCC	NM_205855	FAM180A	242	206	27	0	0	48	0	0	0
s_56535	TCACTGCAACCTCCACTTCC	NM_032130	FAM186B	459	306	57	0	1	0	0	0	0
s_39855	CTCCAGTCCCTGCCTCGCTC	NM_006589	FAM189B	855	478	60	0	1	0	0	0	0
s_54949	GGTGATTGGCTGTCAAGGAG	NM_024946	FAM192A	490	296	36	0	0	4	0	0	0
s_17849	GGTCACCACCCGGAGTTCGC	NM_001190946	FAM193B	94	122	57	0	88	0	0	0	0
s_47373	TTTGCGAACAGGACACTAGA	NM_016613	FAM198B	641	292	56	0	0	0	6	0	0
s_13316	GAGTTATTTGAATGCCAGGG	NM_001145191	FAM200B	311	184	19	0	39	0	0	0	0
s_48232	AATACAAAAGTTTGGGCAGA	NM_017832	FAM206A	311	104	47	0	1	0	0	0	0
s_09369	AAGGCAGAAGAACTGCCCGA	NM_001112736	FAM208A	303	133	5	0	0	0	0	0	7
s_44344	CGAGCGCTGGGATTGGCCGT	NM_014864	FAM20B	493	168	28	0	0	0	7	0	0
s_50278	CCTGTGCAAACACTGCGGTA	NM_019099	FAM212B	95	102	81	0	0	0	0	0	1
s_26779	TTACAAACTCAGCTGTGTTT	NM_001286495	FAM214A	1345	634	25	0	0	0	3	0	0
s_26777	ACTACAGCTTCCTGTCTACT	NM_001286495	FAM214A	1350	507	38	0	10	0	0	0	0
s_55233	GGAGCTCGAGAAATTAAACG	NM_025182	FAM214B	319	167	133	0	4	0	0	0	0
[truncated: 4,960 more rows]

## Sheet: 1
sgRNA	sgRNA_seq	nm	symbol	PB0	V0	PB2	PB1	PB3	PB4	V1	V2	V3
s_59930	AATTGTTGCTGGGCATCCTG	NM_130786	A1BG	533	220	40	0	0	0	0	0	0
s_59931	CCCCCATGGGGTCAGGGCAA	NM_130786	A1BG	113	47	7	0	0	0	0	0	0
s_59932	GGGTGAACTTCTGAGGCCTC	NM_130786	A1BG	152	85	44	0	0	0	0	0	0
s_43727	TATCTGGTCAAAGGGCTGCA	NM_014576	A1CF	108	109	5	0	0	0	0	0	0
s_43725	CTGCATGGATGCAAGAGACA	NM_014576	A1CF	1053	618	49	0	0	0	0	0	0
s_43726	GCTGTAGTGACCCAATTATC	NM_014576	A1CF	566	329	48	0	0	0	0	0	0
s_00002	GAATGTAGTTTTAGCCCTCC	NM_000014	A2M	475	161	41	0	0	0	0	0	0
s_00003	GGGATTCTATTTAGCCCGCC	NM_000014	A2M	82	30	65	0	0	0	0	0	0
s_00001	AAGTGAGCTCTTACGGGAAT	NM_000014	A2M	677	318	35	0	0	0	0	0	0
s_25598	TGGAATGGCTAATGCTGGGC	NM_001282424	A2ML1	80	92	39	0	0	0	0	0	0
s_61453	TCTGCCTGGAACATCCATAC	NM_144670	A2ML1	111	128	56	0	0	0	0	0	0
s_25597	GTAGGACAAAAGTGAAGTTA	NM_001282424	A2ML1	432	114	6	0	0	0	0	0	0
s_61451	AGTGAATAGTGGCCCTACCC	NM_144670	A2ML1	270	122	29	0	0	0	0	0	0
s_61452	CTCTGGTTTTCCCCCAAAAC	NM_144670	A2ML1	433	133	93	0	0	0	0	0	0
s_07473	CCCCCAAAAGGTTGCATCCC	NM_001080438	A3GALT2	561	230	212	0	0	0	0	0	0
s_07474	GCTGCTTGTTCCAGATCTCC	NM_001080438	A3GALT2	423	190	73	0	0	0	0	0	0
s_07472	AGCTCCTCAGGTAAAGGGGG	NM_001080438	A3GALT2	98	33	3	0	0	0	0	0	0
s_47570	GGGGACCCCGCAAGGGCTCT	NM_017436	A4GALT	44	37	1	0	0	0	0	0	0
s_47569	GGGACCGGGACCCGCAGGGT	NM_017436	A4GALT	97	51	8	0	0	0	0	0	0
s_47571	TCCCCAGTCCGCCGGCCAAC	NM_017436	A4GALT	2548	1243	296	0	0	0	0	0	0
s_46588	AGGGGTTTACCAGATTTTTA	NM_016161	A4GNT	262	214	4	0	0	0	0	0	0
s_16830	TGGGAAAAACAGTAGTCTCA	NM_001173466	AAAS	291	116	43	0	0	0	0	0	0
s_16828	GGAGAAGGTGTTCGGGAATT	NM_001173466	AAAS	212	116	38	0	0	0	0	0	0
s_08091	TCATGTTAAGTGCAACTTCA	NM_001086	AADAC	546	223	73	0	0	0	0	0	0
s_08090	GCACTTAACATGACTGTATC	NM_001086	AADAC	298	113	115	0	0	0	0	0	0
s_08089	ACTCAATACATGCTGTTTAT	NM_001086	AADAC	644	399	80	0	0	0	0	0	0
s_69965	AAGTTGTTTTGGGCTGATGA	NM_207365	AADACL2	247	91	31	0	0	0	0	0	0
s_69966	GCTGTCATTTAGGTTCATTT	NM_207365	AADACL2	567	288	30	0	0	0	0	0	0
s_04698	TTACCCTGAGAAGCTGTGTC	NM_001013630	AADACL4	569	219	33	0	0	0	0	0	0
s_04697	ACAAAAAGGCCAATGGGAGG	NM_001013630	AADACL4	36	32	13	0	0	0	0	0	0
s_26928	TGGTCGCCGGGATGCTTCCC	NM_001286683	AADAT	148	74	34	0	0	0	0	0	0
s_67520	AACGAGGGTGGGGCCGCTCC	NM_182662	AADAT	120	56	44	0	0	0	0	0	0
s_67522	GCTCCCGAGCTGCGCCCAGC	NM_182662	AADAT	112	56	27	0	0	0	0	0	0
s_26929	TTGAAATTCGTCTTGGTCGC	NM_001286683	AADAT	436	127	45	0	0	0	0	0	0
s_26927	TCTCGAAGATCTCAGCATTT	NM_001286683	AADAT	1077	651	188	0	0	0	0	0	0
s_46706	TAGCCTCTGGGCCGGCGCCT	NM_016228	AADAT	143	29	5	0	0	0	0	0	0
s_67521	CATTTTGCCCGCTCAGACCA	NM_182662	AADAT	747	334	159	0	0	0	0	0	0
s_64249	GGGGACAGAGAGAGAAAGTA	NM_153698	AAED1	48	27	33	0	0	0	0	0	0
s_64248	CTGAGTCAGAACCGCCCGTG	NM_153698	AAED1	88	158	34	0	0	0	0	0	0
s_64247	CGCGGAAACCGTGACTTGCC	NM_153698	AAED1	351	256	19	0	0	0	0	0	0
s_24051	AAAATTTGAACCCATGACGT	NM_001271885	AAGAB	505	222	16	0	0	0	0	0	0
s_24055	CGGCTGAAGGTTTCCGTGCT	NM_001271886	AAGAB	905	441	90	0	0	0	0	0	0
s_24054	ACTGAAAACCACGACCCTGT	NM_001271886	AAGAB	2987	1572	270	0	0	0	0	0	0
s_24052	AGAGACAAATCGGACACTCT	NM_001271885	AAGAB	124	87	10	0	0	0	0	0	0
s_44449	GGGATTTGTAGTCCAGCAGC	NM_014911	AAK1	191	72	35	0	0	0	0	0	0
s_44450	GTTGATATCACCCGAGCCGC	NM_014911	AAK1	109	46	1	0	0	0	0	0	0
s_08096	GGCATTGGAAGATGGGGCCG	NM_001087	AAMP	221	64	15	0	0	0	0	0	0
s_08095	AGTCAGGTGGGGCGGAGTTT	NM_001087	AAMP	858	410	83	0	0	0	0	0	0
s_08097	TGTTTCCCTCCAGTTGGGGG	NM_001087	AAMP	825	377	102	0	0	0	0	0	0
s_08099	CTGACTGAGGCCCCAGGGTT	NM_001088	AANAT	1097	372	96	0	0	0	0	0	0
s_08100	TGGTAATCCCTTCTGTGCCC	NM_001088	AANAT	1065	472	28	0	0	0	0	0	0
s_08098	AGAGCGTGGGGCTAAGCCTC	NM_001088	AANAT	226	188	89	0	0	0	0	0	0
s_15667	CGCGCTGACGTGTCCCTGCG	NM_001166579	AANAT	90	64	84	0	0	0	0	0	0
s_45628	GACGGGGATATAAAATGCAT	NM_015511	AAR2	74	114	9	0	0	0	0	0	0
s_05410	AGGAGCGTCTCTGAATGGCG	NM_001025357	AARD	119	83	44	0	0	0	0	0	0
s_05411	TGCAGCATCCCACTTGGCAA	NM_001025357	AARD	522	264	41	0	0	0	0	0	0
s_05412	TGGAGGACTAAGATGGGACT	NM_001025357	AARD	431	268	89	0	0	0	0	0	0
s_28929	GATGCAACTGCGAGAAAAGG	NM_001605	AARS	83	47	40	0	0	0	0	0	0
s_51299	GAAGCGATCGATTGGGTCGC	NM_020745	AARS2	183	102	19	0	0	0	0	0	0
s_51298	CCCTGGCGGTAGGAGGACTC	NM_020745	AARS2	377	112	12	0	0	0	0	0	0
s_51300	GCAGAGTCTAGCACAGCGCC	NM_020745	AARS2	44	25	5	0	0	0	0	0	0
s_23200	GTTGTTTAACGACTGTTCTA	NM_001261434	AARSD1	442	189	24	0	0	0	0	0	0
s_23199	GCTTTACAAAGGACAAGACC	NM_001261434	AARSD1	110	49	32	0	0	0	0	0	0
s_23198	AACGCGAATTGCATATTTGC	NM_001261434	AARSD1	499	250	68	0	0	0	0	0	0
s_67134	ACTTGAGTGAAGAGGTCTAT	NM_181806	AASDH	515	317	54	0	0	0	0	0	0
s_67136	TCACTTTTGGTTATCTGCTC	NM_181806	AASDH	247	76	15	0	0	0	0	0	0
s_45467	AACTGTCGGGCTCTTGGCCT	NM_015423	AASDHPPT	512	145	21	0	0	0	0	0	0
s_45466	AACTCTTCCGCAAGTGTGAG	NM_015423	AASDHPPT	399	205	13	0	0	0	0	0	0
s_38074	CTTGGGGAGGAGCAGGGGCC	NM_005763	AASS	333	109	1	0	0	0	0	0	0
s_38076	GATCAGAGATCAGAGACAGA	NM_005763	AASS	75	81	31	0	0	0	0	0	0
s_38075	GACGTCCCAGCTAAGAACGC	NM_005763	AASS	355	89	9	0	0	0	0	0	0
s_41562	TCGCATCTCAGCGACAGAAG	NM_012138	AATF	393	242	23	0	0	0	0	0	0
s_41560	AATAAAGCATAGCGTAGCCG	NM_012138	AATF	324	83	57	0	0	0	0	0	0
s_36181	GGGTGGGGTATCCCCTATAC	NM_004920	AATK	264	61	16	0	0	0	0	0	0
s_36182	TACATTTCAAAATAGCAGCC	NM_004920	AATK	130	39	7	0	0	0	0	0	0
s_07376	GCTGGTGCAGTCCGAAAACG	NM_001080395	AATK	54	71	11	0	0	0	0	0	0
s_36180	AATTGCTTTCAGCTGGGCCC	NM_004920	AATK	408	122	25	0	0	0	0	0	0
s_07377	TCCGCCCGGCCCTGGCGCCG	NM_001080395	AATK	292	224	28	0	0	0	0	0	0
s_51185	CAGAGTCCAGCCTCCGGGGG	NM_020686	ABAT	47	55	5	0	0	0	0	0	0
s_10061	CTGAAGTCGGAGGAGAAAAG	NM_001127448	ABAT	147	127	36	0	0	0	0	0	0
s_51184	ACGGGCCACCGCCCCCAGGA	NM_020686	ABAT	197	52	2	0	0	0	0	0	0
s_51186	GACCCACCAGAGGGACCGCG	NM_020686	ABAT	520	197	2	0	0	0	0	0	0
s_01487	GAGCTATTACGCCGTTGCCG	NM_000663	ABAT	85	25	22	0	0	0	0	0	0
s_01485	AAATCACCGTGACAGCGCTT	NM_000663	ABAT	885	394	95	0	0	0	0	0	0
s_37503	GGGGAAGGGGACGCAGACCG	NM_005502	ABCA1	48	18	6	0	0	0	0	0	0
s_59375	ACTCGGATGACTATCAGTTT	NM_080282	ABCA10	898	508	19	0	0	0	0	0	0
s_59377	TGGATTCTTTGGAGAGAACT	NM_080282	ABCA10	921	560	46	0	0	0	0	0	0
s_64745	TGCTCATTCTCTCTTGAGTC	NM_173076	ABCA12	245	148	3	0	0	0	0	0	0
s_45845	CATTTGATTAACAAATCACG	NM_015657	ABCA12	156	136	31	0	0	0	0	0	0
s_64744	TCATGGAGAGTAGGAGGTGT	NM_173076	ABCA12	494	262	99	0	0	0	0	0	0
s_45846	GAAGCCAATTTTAGTCTTAT	NM_015657	ABCA12	610	319	35	0	0	0	0	0	0
s_63399	TACTGGTGACTGAATAAAAC	NM_152701	ABCA13	186	49	72	0	0	0	0	0	0
s_63398	CACTAGCTGTTCAGTGTTTC	NM_152701	ABCA13	851	276	56	0	0	0	0	0	0
s_63397	ATCAGATGTCCCCTCTTGTT	NM_152701	ABCA13	603	171	41	0	0	0	0	0	0
s_28930	GCGGCCCGGAGGCTTCCCGG	NM_001606	ABCA2	267	135	62	0	0	0	0	0	0
s_70171	TGGGGTGGAGTAGCGCTGTG	NM_212533	ABCA2	80	49	6	0	0	0	0	0	0
s_28932	GTCGCGTGACGCCCGGCGAG	NM_001606	ABCA2	359	232	1	0	0	0	0	0	0
s_28931	GGCGGCGCGCGCAGGGTCTC	NM_001606	ABCA2	523	215	30	0	0	0	0	0	0
s_08102	GAGCGCCCTCTGCCGGGCAT	NM_001089	ABCA3	235	186	19	0	0	0	0	0	0
s_08103	TCAGCCACCCTGCGAGTACG	NM_001089	ABCA3	1405	677	127	0	0	0	0	0	0
s_08101	ACATGCAGGGGGCACCGCGC	NM_001089	ABCA3	313	133	93	0	0	0	0	0	0
s_00794	CCCAGCCACTTGTGTCTTTA	NM_000350	ABCA4	667	322	67	0	0	0	0	0	0
s_00795	TTCTCTTTCTCTCCATAAAA	NM_000350	ABCA4	486	255	73	0	0	0	0	0	0
s_00793	AGAGGAGGCCGACACTGTGT	NM_000350	ABCA4	422	130	6	0	0	0	0	0	0
s_64666	GCTGCTTGCCTGCGTGCGCC	NM_172232	ABCA5	72	48	17	0	0	0	0	0	0
s_49685	CACTGCAACCTCCGCCTCCC	NM_018672	ABCA5	710	338	113	0	0	0	0	0	0
s_49686	CCAGCCTGGGTGACAGAGCA	NM_018672	ABCA5	196	87	18	0	0	0	0	0	0
s_64664	ACGCTCGGCCCCGCGCGTCC	NM_172232	ABCA5	1674	626	199	0	0	0	0	0	0
s_64665	GCGGTGGCGCGCCGCTGCCC	NM_172232	ABCA5	294	57	77	0	0	0	0	0	0
s_59382	GCAAGGAAATGACTGTTCCG	NM_080284	ABCA6	60	48	39	0	0	0	0	0	0
s_59383	TCACTTAGCCTTTCAACTAC	NM_080284	ABCA6	564	237	91	0	0	0	0	0	0
s_59381	ATTTTATTCCCAACCAACCA	NM_080284	ABCA6	524	277	197	0	0	0	0	0	0
s_50313	CCGGGCACTCCGCCACCCTA	NM_019112	ABCA7	411	308	52	0	0	0	0	0	0
s_50315	GTGATGCAGCAAGAGCCGCG	NM_019112	ABCA7	206	52	13	0	0	0	0	0	0
s_50314	CGCCTAGCCGGGTTTCTTAA	NM_019112	ABCA7	51	29	2	0	0	0	0	0	0
s_41031	GCCTGGCTATATCATATTAT	NM_007168	ABCA8	335	161	23	0	0	0	0	0	0
s_41033	TTTTACGTCCAAGATTATTG	NM_007168	ABCA8	557	206	4	0	0	0	0	0	0
s_59379	AGGGAGTTTGTAGTTGCAGA	NM_080283	ABCA9	682	273	18	0	0	0	0	0	0
s_59378	ACTAGCAGGAAACAAAGAAA	NM_080283	ABCA9	102	26	21	0	0	0	0	0	0
s_59380	GCTGGACATATCAAAACATT	NM_080283	ABCA9	850	453	117	0	0	0	0	0	0
s_02042	CACATATTTCTTCAATGCTT	NM_000927	ABCB1	1195	638	27	0	0	0	0	0	0
s_02044	TGATCTTTTTGCTAAGGTGT	NM_000927	ABCB1	570	305	14	0	0	0	0	0	0
s_41458	GCACCGCGCGGACGAGGATG	NM_012089	ABCB10	39	19	13	0	0	0	0	0	0
s_33747	AGGTGAATCAGCAATTTCCA	NM_003742	ABCB11	295	235	55	0	0	0	0	0	0
s_33746	AACCCTCTGAGGGTGTCAAC	NM_003742	ABCB11	261	164	39	0	0	0	0	0	0
s_01029	CCAGGCTAGGCGCGGGCCAG	NM_000443	ABCB4	521	275	29	0	0	0	0	0	0
s_01028	CAGCCTGCCGCTCTTGCCGC	NM_000443	ABCB4	104	69	38	0	0	0	0	0	0
s_01030	GAGAGAGCTGGGCGGGCGGC	NM_000443	ABCB4	165	56	29	0	0	0	0	0	0
s_66558	CTGACCATGTATAAACCCCA	NM_178559	ABCB5	82	19	12	0	0	0	0	0	0
s_14865	AATGGTTTCGCCCACAGATG	NM_001163941	ABCB5	415	198	37	0	0	0	0	0	0
s_66557	AGTTGCACTCCCCTCCTTGT	NM_178559	ABCB5	545	377	15	0	0	0	0	0	0
s_14866	CACATAACGTCTGTCTTGCC	NM_001163941	ABCB5	279	272	84	0	0	0	0	0	0
s_66559	CTTCAGTTAGCAGATTTTTC	NM_178559	ABCB5	397	179	6	0	0	0	0	0	0
s_37937	GCAAATTAGAGAAGCAGAGC	NM_005689	ABCB6	183	87	116	0	0	0	0	0	0
s_23896	GTATTTCATCTGGCAACTCC	NM_001271698	ABCB7	157	93	28	0	0	0	0	0	0
s_23895	CCTTACACAACCGGGAATAT	NM_001271698	ABCB7	973	412	107	0	0	0	0	0	0
s_23894	ACTGTATTTTTCTCTTTTCC	NM_001271698	ABCB7	528	217	20	0	0	0	0	0	0
s_41080	GGGCGGAGCCGAGCAGGAAG	NM_007188	ABCB8	180	134	10	0	0	0	0	0	0
s_41079	AGGAGCACCTGGCAAAAGCC	NM_007188	ABCB8	504	193	23	0	0	0	0	0	0
s_41081	TATCCGCCCGCCCCCTGCTC	NM_007188	ABCB8	122	54	23	0	0	0	0	0	0
s_21060	GCGGGCTTTCCTGGACGGGG	NM_001243014	ABCB9	130	72	38	0	0	0	0	0	0
s_21059	GCGAAGCCTCCGGGTGGGGA	NM_001243014	ABCB9	69	76	2	0	0	0	0	0	0
s_36361	CCTTGGAGGATCTGGGGTGG	NM_004996	ABCC1	782	414	70	0	0	0	0	0	0
s_36360	CAGCCGGACCAGCCACCTCT	NM_004996	ABCC1	453	280	170	0	0	0	0	0	0
s_36362	TAGGCCCACCCGCTCGCGGA	NM_004996	ABCC1	249	309	32	0	0	0	0	0	0
s_18887	GCAGACGCACAGTTGCGTTT	NM_001198934	ABCC10	234	130	5	0	0	0	0	0	0
s_58553	TTAGGAGTTCGAGACCAGCC	NM_033450	ABCC10	197	116	174	0	0	0	0	0	0
s_18885	ACGTTGCACTAAGGGAGGGA	NM_001198934	ABCC10	171	149	64	0	0	0	0	0	0
s_58551	GGGGTTTCACCATGTTGGCC	NM_033450	ABCC10	230	225	9	0	0	0	0	0	0
s_18886	GAGCGAATACTCCACGTGAG	NM_001198934	ABCC10	54	43	21	0	0	0	0	0	0
s_58552	TGAGACGGGAGGATCGCCTG	NM_033450	ABCC10	377	167	50	0	0	0	0	0	0
s_61885	CCAAAGACACATTTGTGAAC	NM_145186	ABCC11	1751	702	107	0	0	0	0	0	0
s_61883	AAAGAGCTTACATTCTAATG	NM_145186	ABCC11	438	291	87	0	0	0	0	0	0
s_58180	TTCCTGGGCCTGGAACGTGC	NM_033151	ABCC11	444	193	37	0	0	0	0	0	0
s_61884	AACAGGACAGACAAGGTCCC	NM_145186	ABCC11	535	335	111	0	0	0	0	0	0
s_58290	GTGTGGGTGTATGCGCATGG	NM_033226	ABCC12	125	79	3	0	0	0	0	0	0
s_58291	TGTGCATGTGTGCATCTGTG	NM_033226	ABCC12	782	439	32	0	0	0	0	0	0
s_58289	GCGGTGTGTGTGCATGTTTG	NM_033226	ABCC12	60	40	8	0	0	0	0	0	0
s_00891	AAGCGAAACTGCACATTTAG	NM_000392	ABCC2	520	265	24	0	0	0	0	0	0
s_00892	GGCAGCATCAGTAGAGGGGC	NM_000392	ABCC2	55	27	35	0	0	0	0	0	0
s_00893	TAAGGACATATGACCCACAA	NM_000392	ABCC2	155	94	11	0	0	0	0	0	0
s_33847	GGGTTGCGACAGCGCCTCCC	NM_003786	ABCC3	38	31	7	0	0	0	0	0	0
s_33845	AGCGGCCCCTGGGCCAAGCC	NM_003786	ABCC3	93	41	18	0	0	0	0	0	0
s_33846	AGGGGCTGTCGCCGTGCCAA	NM_003786	ABCC3	344	90	22	0	0	0	0	0	0
s_38241	CGCACGCGGTGCGCAGCTCC	NM_005845	ABCC4	130	62	29	0	0	0	0	0	0
s_37933	CACCGCCCCCGGGATGTCAC	NM_005688	ABCC5	751	298	111	0	0	0	0	0	0
s_16288	TGCCCGGGGCCTCCCGATCC	NM_001171	ABCC6	146	102	21	0	0	0	0	0	0
s_16287	TCCGGCTGGGATTCGAGCTC	NM_001171	ABCC6	226	103	61	0	0	0	0	0	0
s_27166	GCGCCTCCACATCTGGAAGG	NM_001287174	ABCC8	997	529	54	0	0	0	0	0	0
s_27168	TCGGGTTCCTCGCCGCCCCC	NM_001287174	ABCC8	208	123	92	0	0	0	0	0	0
s_27167	GGGCGCAAGCGTAGCAGGGC	NM_001287174	ABCC8	153	134	1	0	0	0	0	0	0
s_50743	TTCTCTGGAAGTAAAAGCTA	NM_020297	ABCC9	256	188	16	0	0	0	0	0	0
s_50742	TATGGAAAAGAAGATCTCAT	NM_020297	ABCC9	442	175	85	0	0	0	0	0	0
s_50741	CAGAGAAAAATGCTTTCATG	NM_020297	ABCC9	247	59	52	0	0	0	0	0	0
s_00045	GTGCGGGAGGGGCCCCGCCG	NM_000033	ABCD1	17	6	2	0	0	0	0	0	0
s_00043	CAGGGTGGGGCTCCCGCGCC	NM_000033	ABCD1	39	31	3	0	0	0	0	0	0
s_36729	GCATGCTCAGTAGCTAGGGC	NM_005164	ABCD2	49	31	2	0	0	0	0	0	0
s_36731	TAGGGCCGGTTTTGTTCGCT	NM_005164	ABCD2	81	49	21	0	0	0	0	0	0
s_31787	TCCGTGGGCGGAACAGTTCC	NM_002858	ABCD3	118	49	36	0	0	0	0	0	0
s_31785	CTTCAGGGTCTCCGGAAACG	NM_002858	ABCD3	850	285	108	0	0	0	0	0	0
s_36487	TCGGATACCTATTGTCAAAA	NM_005050	ABCD4	250	184	61	0	0	0	0	0	0
s_36485	AAGATCATGCTGGCTTCTCT	NM_005050	ABCD4	1023	322	116	0	0	0	0	0	0
s_31963	TCCATATTTTATCCACTTGG	NM_002940	ABCE1	319	106	119	0	0	0	0	0	0
s_31961	CTCGGAAAAGATTGGATTCC	NM_002940	ABCE1	324	119	70	0	0	0	0	0	0
s_05347	CGACTGGAGCAAGCGGACGC	NM_001025091	ABCF1	504	321	26	0	0	0	0	0	0
s_05346	ACATGGCGTTTACGACTGTC	NM_001025091	ABCF1	437	201	166	0	0	0	0	0	0
s_37939	GATAAACCGGCTGAGCCTTC	NM_005692	ABCF2	24	30	26	0	0	0	0	0	0
s_37938	CAGCTCAATGGATTTTCGAG	NM_005692	ABCF2	693	293	23	0	0	0	0	0	0
s_37940	GCAAATCCCAGATTGCTCGT	NM_005692	ABCF2	136	74	100	0	0	0	0	0	0
s_49281	CCGGAACTCCACCTCCCAGA	NM_018358	ABCF3	105	59	42	0	0	0	0	0	0
s_49282	GGCAGCGAGAACCGCACATG	NM_018358	ABCF3	266	90	54	0	0	0	0	0	0
s_47459	ACAAGAGCACGCGCACCTGC	NM_016818	ABCG1	166	52	75	0	0	0	0	0	0
s_69823	GCGCCATCCCCAGGAACGCC	NM_207174	ABCG1	327	185	28	0	0	0	0	0	0
s_70137	GTCCACAGAAGGACCCAAGT	NM_207627	ABCG1	178	133	11	0	0	0	0	0	0
s_70136	ACCTAGTACCTGTCCACAGA	NM_207627	ABCG1	1246	544	136	0	0	0	0	0	0
s_69822	AAGGTCTGGGGGAACAAAAG	NM_207174	ABCG1	950	353	83	0	0	0	0	0	0
s_70142	AACTATATCACTACCTCAAC	NM_207629	ABCG1	480	177	28	0	0	0	0	0	0
s_70144	CTACAATTCAAGATGAGATT	NM_207629	ABCG1	1737	833	191	0	0	0	0	0	0
s_70139	ATCATCATTTGTAGTTTGGG	NM_207628	ABCG1	218	78	26	0	0	0	0	0	0
s_47458	AACCTGCACTTCAGGGGTCC	NM_016818	ABCG1	352	178	86	0	0	0	0	0	0
s_70141	GGGGCTTTACATGCCTGCAG	NM_207628	ABCG1	123	25	64	0	0	0	0	0	0
s_47460	TTGGCCGGCACCAAGGGGGC	NM_016818	ABCG1	30	25	17	0	0	0	0	0	0
s_69824	GGAAGCTGCCCCCAGAGAGC	NM_207174	ABCG1	474	371	30	0	0	0	0	0	0
s_22773	GTATCTTTCTCTTTGTGCCG	NM_001257386	ABCG2	379	139	4	0	0	0	0	0	0
s_22771	CCTAGCAAGGGGCTAGAAGA	NM_001257386	ABCG2	339	148	70	0	0	0	0	0	0
s_35995	ACACGTGTGCGCTTTCAGCC	NM_004827	ABCG2	272	133	15	0	0	0	0	0	0
s_35997	TGAGGCGTGGCCCCGACTGC	NM_004827	ABCG2	914	467	87	0	0	0	0	0	0
s_52978	GGGCCGACTTGGAGGCAGTG	NM_022169	ABCG4	203	68	9	0	0	0	0	0	0
s_12309	GGGCGCTTAGTTTTGAGTCC	NM_001142505	ABCG4	43	48	20	0	0	0	0	0	0
s_12307	CCAAAGCCAGGCGCACCACC	NM_001142505	ABCG4	1050	392	115	0	0	0	0	0	0
s_52977	GGAGAGCTGGAGTCACTCCG	NM_022169	ABCG4	603	258	45	0	0	0	0	0	0
s_52976	AACTCAGGACTGGGGGTTGA	NM_022169	ABCG4	85	76	3	0	0	0	0	0	0
s_12308	CTGGGCGTCGCGCCAAGGGA	NM_001142505	ABCG4	44	19	87	0	0	0	0	0	0
s_53086	GGCCGAGGTGTCCCTGCTCC	NM_022436	ABCG5	231	43	22	0	0	0	0	0	0
s_53085	AGTGTCTTCACTCTGTTTCC	NM_022436	ABCG5	949	527	192	0	0	0	0	0	0
s_53088	GCAGGACTGGGACTTGGCCA	NM_022437	ABCG8	184	75	10	0	0	0	0	0	0
s_53089	GCTAAAGGTACATCAGATAA	NM_022437	ABCG8	145	110	24	0	0	0	0	0	0
s_57375	CACAGCCAAGAACCGCGGAG	NM_032604	ABHD1	113	31	7	0	0	0	0	0	0
s_49365	ACAGGAGACGTTTCCCATCT	NM_018394	ABHD10	1120	494	55	0	0	0	0	0	0
s_13481	AGCCTGCGGGGATTACGTAA	NM_001145364	ABHD11	282	79	17	0	0	0	0	0	0
s_45759	GCACAGCTGCAGCCTGCGGA	NM_015600	ABHD12	201	98	33	0	0	0	0	0	0
s_45760	GCTCCTCACACCGAGCGCCC	NM_015600	ABHD12	187	118	34	0	0	0	0	0	0
s_45758	CGCTCCCGGTCGTGCCCGAA	NM_015600	ABHD12	349	92	66	0	0	0	0	0	0
s_67146	CTGGTACGGCGGGGGAGACG	NM_181814	ABHD12B	19	3	17	0	0	0	0	0	0
s_67147	GCCCGAGGGTGCGCTCCGCC	NM_181814	ABHD12B	134	65	36	0	0	0	0	0	0
s_57747	TCCTGGTGCTCGGAGGAGGG	NM_032859	ABHD13	149	77	17	0	0	0	0	0	0
s_45436	AAGGATAAAACCCACCGCAC	NM_015407	ABHD14A	54	41	18	0	0	0	0	0	0
s_45438	TCAGTGGAACATCTCCACCC	NM_015407	ABHD14A	135	47	10	0	0	0	0	0	0
s_45437	ACTGTTTTTGGCTTGAGAGC	NM_015407	ABHD14A	147	28	34	0	0	0	0	0	0
s_57530	TGACCCGTCCTTAAGAACCT	NM_032750	ABHD14B	181	120	44	0	0	0	0	0	0
s_57529	TATCTGGCATTTACACAACG	NM_032750	ABHD14B	255	189	8	0	0	0	0	0	0
s_68139	GATTGGCCGTGGCCGGGCAG	NM_198147	ABHD15	190	94	38	0	0	0	0	0	0
s_68138	GAGGGCAGCCGGGCCCGAAC	NM_198147	ABHD15	34	27	74	0	0	0	0	0	0
s_68137	CAATTGCTGTACAAAGGGCC	NM_198147	ABHD15	20	6	2	0	0	0	0	0	0
s_17061	CGTTGGCGTCTCAGGGACGC	NM_001177515	ABHD16A	222	39	22	0	0	0	0	0	0
s_17062	GAGGGACTCTGAAAGGGCCC	NM_001177515	ABHD16A	153	106	57	0	0	0	0	0	0
s_52078	TCTGATTCTCCGCGTTCTAG	NM_021160	ABHD16A	87	82	42	0	0	0	0	0	0
s_52077	CAGCAGTGGTCCGAAACTAG	NM_021160	ABHD16A	56	46	20	0	0	0	0	0	0
s_17060	CCCGGTAGATTTTGTAGAGC	NM_001177515	ABHD16A	273	106	25	0	0	0	0	0	0
s_59520	GGAGGTGGAGGCGGGGTGCA	NM_080622	ABHD16B	1014	385	53	0	0	0	0	0	0
s_59521	GGCTGTCCATCTTAAATTTA	NM_080622	ABHD16B	400	241	85	0	0	0	0	0	0
s_59519	GAAGAGGGAGGCGGGGTGCA	NM_080622	ABHD16B	670	320	35	0	0	0	0	0	0
s_55898	TACTGGCCTCAACCTATTCC	NM_031213	ABHD17A	940	500	47	0	0	0	0	0	0
s_55897	GCCTGGAAAACAAAATTTAC	NM_031213	ABHD17A	197	69	18	0	0	0	0	0	0
s_55896	AAACTTAGGTTTCATTCACT	NM_031213	ABHD17A	1411	543	129	0	0	0	0	0	0
s_46304	GGACTACACATTCGGGCCAA	NM_016014	ABHD17B	199	152	30	0	0	0	0	0	0
s_46303	AGAGGCTGAGCTCGCTCAGC	NM_016014	ABHD17B	337	137	2	0	0	0	0	0	0
s_52182	AAAGCCGGCGGCGGCGTCCA	NM_021214	ABHD17C	510	181	79	0	0	0	0	0	0
s_52184	TCGGAGCCCGGGCGGGTCAG	NM_021214	ABHD17C	131	53	36	0	0	0	0	0	0
s_63699	TCAGCTGCTGGTAGCTCAGC	NM_152924	ABHD2	283	108	35	0	0	0	0	0	0
s_63697	CGTGAGTCAGTCAGTCGGCC	NM_152924	ABHD2	141	19	38	0	0	0	0	0	0
s_60384	CTTGGAACCGCGCTTCTGGA	NM_138340	ABHD3	373	192	11	0	0	0	0	0	0
s_52741	TCAGAATGGGACAGTAATCC	NM_022060	ABHD4	366	331	65	0	0	0	0	0	0
s_52739	CCCGGCAGAGATGTCTCTGA	NM_022060	ABHD4	190	78	85	0	0	0	0	0	0
s_52740	CTTGCTGTGTTTTCAATCAC	NM_022060	ABHD4	1865	945	84	0	0	0	0	0	0
s_46285	CTAAAACACCTAACTCATTC	NM_016006	ABHD5	611	269	71	0	0	0	0	0	0
s_51163	TCAGTAAGTGAAACAGTGCC	NM_020676	ABHD6	181	93	75	0	0	0	0	0	0
s_51162	CCGGAACGCACACGGTGGCG	NM_020676	ABHD6	150	96	63	0	0	0	0	0	0
s_51161	AAGAATTCGGGCCGGGGATG	NM_020676	ABHD6	92	30	3	0	0	0	0	0	0
s_54169	GGATGGGGCCTGGCTCAAGG	NM_024527	ABHD8	441	247	67	0	0	0	0	0	0
s_54168	GGAGAAGGGGGTTGCAGTCT	NM_024527	ABHD8	194	112	19	0	0	0	0	0	0
s_17271	TGGGCGCATGCGCTTTGGAC	NM_001178116	ABI1	479	204	101	0	0	0	0	0	0
s_17269	CAGAAAGCGGAGACCGAGGG	NM_001178116	ABI1	338	105	46	0	0	0	0	0	0
s_17270	TCTGCCGCGTTGGTTTTCGG	NM_001178116	ABI1	424	174	44	0	0	0	0	0	0
s_38062	CTGGAGAAGCCCCCACCTCC	NM_005759	ABI2	345	227	185	0	0	0	0	0	0
s_26124	AGTGAGTTCAGTCAATAGTT	NM_001282927	ABI2	434	169	1	0	0	0	0	0	0
s_26126	TCAGTCAATAGTTTGGTTTG	NM_001282927	ABI2	749	370	62	0	0	0	0	0	0
s_38063	GGCGGCCTTTGTTAGCCCGG	NM_005759	ABI2	434	288	61	0	0	0	0	0	0
s_26125	GGATCTCATTTTCTAGATAA	NM_001282927	ABI2	331	110	52	0	0	0	0	0	0
s_38064	GGGATGCGCGCGGGAGTTGG	NM_005759	ABI2	162	42	49	0	0	0	0	0	0
s_47049	CCGGGAAGACATGACCAGAG	NM_016428	ABI3	90	72	32	0	0	0	0	0	0
s_47048	CAGGCTTGCTAACACCCCTC	NM_016428	ABI3	235	123	12	0	0	0	0	0	0
s_45480	CCCATTTAAAAGAATTGGGT	NM_015429	ABI3BP	109	28	3	0	0	0	0	0	0
s_45479	AGCTTTTAGTACATTGTTTC	NM_015429	ABI3BP	160	41	68	0	0	0	0	0	0
s_36716	GGCCGCGTCTCCGCCTGGCC	NM_005157	ABL1	26	3	1	0	0	0	0	0	0
s_41306	AAAGTCTGGATTGGTTCCAC	NM_007313	ABL1	580	287	65	0	0	0	0	0	0
s_41305	AAAGCGGACTTAAAAGTTGC	NM_007313	ABL1	113	20	11	0	0	0	0	0	0
s_36714	CCCGCGCCCGCCCATGGCCG	NM_005157	ABL1	460	179	112	0	0	0	0	0	0
s_41307	AGGGCAAACTCGCTGAAATC	NM_007313	ABL1	1148	523	53	0	0	0	0	0	0
s_11633	ACTGGGGGACCCACCCTGCG	NM_001136001	ABL2	178	79	71	0	0	0	0	0	0
s_15897	CGCAAAAGACTGAGTCAGAA	NM_001168239	ABL2	374	94	122	0	0	0	0	0	0
s_15896	ATTGCTGGAAATTTTCCTTT	NM_001168239	ABL2	1069	438	77	0	0	0	0	0	0
s_11635	CGGTGGCCGGCAAATGAGGT	NM_001136001	ABL2	435	161	33	0	0	0	0	0	0
s_11634	CGCGGCGCGGCAGGGCGGGG	NM_001136001	ABL2	215	37	23	0	0	0	0	0	0
s_02676	AGTGATCAAAATCTGGATTC	NM_001003408	ABLIM1	315	120	7	0	0	0	0	0	0
s_02675	AAAGAGGAGGCAGAAGGCTG	NM_001003408	ABLIM1	674	312	51	0	0	0	0	0	0
s_40127	ACCGACAGTGATTGTCCCTG	NM_006720	ABLIM1	295	234	21	0	0	0	0	0	0
s_30596	AAGTCTCGAGTTCCTGGTAG	NM_002313	ABLIM1	747	403	64	0	0	0	0	0	0
s_40129	CAGTACAAGCTTATGCCTCA	NM_006720	ABLIM1	484	344	30	0	0	0	0	0	0
s_02677	TTCTGGATTGTGCAGAATGC	NM_001003408	ABLIM1	142	57	11	0	0	0	0	0	0
s_10674	CGAGGTGCCTACACTTCCCA	NM_001130083	ABLIM2	544	339	29	0	0	0	0	0	0
s_10675	TGGGGAGCCAGGCGGAGCGG	NM_001130083	ABLIM2	741	303	19	0	0	0	0	0	0
s_26935	GTGGAGGAGAAAGGGCCTCC	NM_001286688	ABLIM2	296	116	39	0	0	0	0	0	0
s_26934	CAAAAGCATTAATCTTCCCC	NM_001286688	ABLIM2	243	96	66	0	0	0	0	0	0
s_26933	AACAGGAGCAAAACAGGTCT	NM_001286688	ABLIM2	278	141	41	0	0	0	0	0	0
s_10673	ACAAGTCCCAGCACGCTTCG	NM_001130083	ABLIM2	182	94	46	0	0	0	0	0	0
s_44524	ATGGACGAGGCCTTGTGAGA	NM_014945	ABLIM3	360	111	66	0	0	0	0	0	0
s_44526	TGTTTTCCCTCCCTCGATCC	NM_014945	ABLIM3	469	157	88	0	0	0	0	0	0
s_51033	CCTCCTCGCGCGCATCCCCA	NM_020469	ABO	937	513	166	0	0	0	0	0	0
s_51032	CCCTTCCTAGCAGGGGTCCC	NM_020469	ABO	102	53	43	0	0	0	0	0	0
s_51034	TGTTCGGCCTCGGGAAGTCG	NM_020469	ABO	146	113	35	0	0	0	0	0	0
s_25401	GTCACCATGGAAGGTACCTC	NM_001282149	ABR	56	37	23	0	0	0	0	0	0
s_14335	ATTTTTGTCCAGGCACTTGC	NM_001159746	ABR	447	209	57	0	0	0	0	0	0
s_08115	GCGTCCTCGCCCGGCGAAAG	NM_001092	ABR	321	126	42	0	0	0	0	0	0
s_22569	AGCCTCGCGGAGGGCGGGGA	NM_001256847	ABR	766	466	45	0	0	0	0	0	0
s_14336	GCTGCTGTTGGGAACACAGC	NM_001159746	ABR	58	7	65	0	0	0	0	0	0
s_52615	CGGGGCGGGGAGGGACCAAT	NM_021962	ABR	174	82	6	0	0	0	0	0	0
s_08114	GAGCGGGCTGGACTAGGTCC	NM_001092	ABR	96	28	19	0	0	0	0	0	0
s_25399	CGGGGAGCGGGCTGGATTAC	NM_001282149	ABR	488	185	68	0	0	0	0	0	0
s_14334	ACCAGAGGCTTCCAGCCAAG	NM_001159746	ABR	257	173	88	0	0	0	0	0	0
s_08113	CGGGTCGGGAGCCCCAGGCC	NM_001092	ABR	235	96	43	0	0	0	0	0	0
s_52617	GGGCAGCGGGGCTCCGGCGC	NM_021962	ABR	75	33	18	0	0	0	0	0	0
s_22570	CCAACCCCGGGTTTCATCCC	NM_001256847	ABR	232	168	9	0	0	0	0	0	0
s_61062	GAGGGACATCTCTGCTGGTA	NM_139166	ABRA	255	176	78	0	0	0	0	0	0
s_61063	TGACAGCTCCAGTTTCATCA	NM_139166	ABRA	1233	599	253	0	0	0	0	0	0
s_61061	AAAGAACACCATCAGGGCAA	NM_139166	ABRA	537	325	50	0	0	0	0	0	0
s_52247	CCATCAGGAAATCGACGCCC	NM_021243	ABRACL	313	164	97	0	0	0	0	0	0
s_52245	AGTGAGGTAATCCAGGCTCT	NM_021243	ABRACL	234	129	45	0	0	0	0	0	0
s_52246	CACCGTGCTACTCAGAGCCA	NM_021243	ABRACL	112	140	82	0	0	0	0	0	0
s_42575	GGGCAATACAGTCGGGTCCA	NM_013375	ABT1	44	32	4	0	0	0	0	0	0
s_42574	GGAAGCGGGATGGGAAACTT	NM_013375	ABT1	240	96	1	0	0	0	0	0	0
s_57250	TTAATTGAGTCCCGGGGCGC	NM_032548	ABTB1	41	54	22	0	0	0	0	0	0
s_62225	ACCGCCCCCTCGGAGATCAT	NM_145804	ABTB2	247	172	21	0	0	0	0	0	0
s_62227	GTTAAACCCCGCGGCGAAGG	NM_145804	ABTB2	79	23	10	0	0	0	0	0	0
s_62226	ATGCAGATTTCACTCTGCCT	NM_145804	ABTB2	281	109	2	0	0	0	0	0	0
s_28935	TGGGGGTCAGGTCTCGGGTT	NM_001607	ACAA1	156	50	29	0	0	0	0	0	0
s_28934	GTAAAGATACACCTTCTGGT	NM_001607	ACAA1	349	121	32	0	0	0	0	0	0
s_38807	ACAGTACCCAAAACCGGTCC	NM_006111	ACAA2	885	337	19	0	0	0	0	0	0
s_38808	AGAGGCTTGGGCCGCCGAGC	NM_006111	ACAA2	57	62	46	0	0	0	0	0	0
s_68720	TGGCGCGGATTAGGGGGTCT	NM_198839	ACACA	1289	742	55	0	0	0	0	0	0
s_68714	TGAACGGCCTGGAGTAACCC	NM_198836	ACACA	319	219	2	0	0	0	0	0	0
s_68712	CTCCATGAGGTGACTACGTC	NM_198836	ACACA	68	50	21	0	0	0	0	0	0
s_68719	GGTGAGGCGCCAGGCAGCGC	NM_198839	ACACA	76	76	38	0	0	0	0	0	0
s_68716	CCAGAGGGAGGAGCACAGCT	NM_198837	ACACA	92	49	1	0	0	0	0	0	0
s_68713	GCGCGGGCCCGAGGGCTCAG	NM_198836	ACACA	319	269	22	0	0	0	0	0	0
s_68718	CGGAGCGCGAGCCCCTCTAG	NM_198839	ACACA	935	399	71	0	0	0	0	0	0
s_68715	ATACCAATTATCAGACTGCA	NM_198837	ACACA	364	257	45	0	0	0	0	0	0
s_68717	GTGGGGAAAAGCAGGTCAGG	NM_198837	ACACA	131	62	46	0	0	0	0	0	0
s_08118	TACTGGACGAGGGGAGAGAT	NM_001093	ACACB	291	158	35	0	0	0	0	0	0
s_08117	GACATATTCCTTCACCCCTC	NM_001093	ACACB	372	148	24	0	0	0	0	0	0
s_55360	AGGCGGCGGCAACTGCATTG	NM_025247	ACAD10	842	607	110	0	0	0	0	0	0
s_55361	GCAGCTCCTCGAACAGCCCT	NM_025247	ACAD10	171	111	2	0	0	0	0	0	0
s_56610	TGATAAGTGTCCAGGGCAGG	NM_032169	ACAD11	192	62	42	0	0	0	0	0	0
s_56609	GGCTTCCTTCCTCGCTGGGC	NM_032169	ACAD11	253	111	41	0	0	0	0	0	0
s_43396	CCCCCGCGGCGCTTGGTGGG	NM_014384	ACAD8	54	49	3	0	0	0	0	0	0
s_43397	GGTGCATCTCTGCGGCGCCG	NM_014384	ACAD8	15	6	7	0	0	0	0	0	0
s_42828	CCGGAGGAAATTGTAGGCCC	NM_014049	ACAD9	68	41	14	0	0	0	0	0	0
s_42826	ACCTGTTTTTCACATACCAG	NM_014049	ACAD9	548	124	66	0	0	0	0	0	0
s_42827	ATAATCTCTGGCCGTCGTGA	NM_014049	ACAD9	540	215	9	0	0	0	0	0	0
s_28938	TGAGTAACGGATGAAAGCTA	NM_001608	ACADL	153	48	19	0	0	0	0	0	0
s_28936	AGGTATTTGCGCGTATTTGG	NM_001608	ACADL	210	138	1	0	0	0	0	0	0
s_26527	GTATGCTTTCGCTTTAGGTA	NM_001286043	ACADM	69	21	3	0	0	0	0	0	0
s_26528	TGACCGTTCTCTCCGGGTAA	NM_001286043	ACADM	401	95	27	0	0	0	0	0	0
s_26526	AAACCCAGATCGTGTCTGCT	NM_001286043	ACADM	82	67	2	0	0	0	0	0	0
s_00007	AAGGATAGAGCTTCGCAGAA	NM_000017	ACADS	58	33	38	0	0	0	0	0	0
s_00008	ATGCTTTAAAAAGACCTCTC	NM_000017	ACADS	1231	537	48	0	0	0	0	0	0
s_28939	ACGCGAGACTTGAGCAAGGC	NM_001609	ACADSB	27	7	19	0	0	0	0	0	0
s_28940	GACTGTGACGGTGACGAAGA	NM_001609	ACADSB	159	79	27	0	0	0	0	0	0
s_28941	GGCGGCGACGGCATTTAACA	NM_001609	ACADSB	148	97	31	0	0	0	0	0	0
s_00011	CTCCGACGGGGTGATGGGAT	NM_000018	ACADVL	64	53	78	0	0	0	0	0	0
s_00010	AGACTCTAGGTCGGACGGGC	NM_000018	ACADVL	272	205	17	0	0	0	0	0	0
s_00012	GCTTAAGTCACTGCAGCCAG	NM_000018	ACADVL	234	74	53	0	0	0	0	0	0
s_23559	TGGGGGTCTTAATTTAGTTT	NM_001270447	ACADVL	406	204	31	0	0	0	0	0	0
s_23557	ATTTGGCCACAGGTGCCCCC	NM_001270447	ACADVL	549	262	57	0	0	0	0	0	0
s_11242	GGGACCGAGGGGCGGCCGAC	NM_001135	ACAN	60	52	35	0	0	0	0	0	0
s_11240	AGCGCGCTGGACCCTGGCTC	NM_001135	ACAN	82	62	12	0	0	0	0	0	0
s_11241	CAAAGGGAAACCCCACCCCC	NM_001135	ACAN	467	157	80	0	0	0	0	0	0
s_44047	CTTGGGGGCCTGGCAGATCT	NM_014716	ACAP1	353	108	90	0	0	0	0	0	0
s_44046	ATCCTGGCTCTGTCACTTAG	NM_014716	ACAP1	97	88	29	0	0	0	0	0	0
s_44048	TCTGTTTCTTTCTCTCTTCG	NM_014716	ACAP1	695	377	58	0	0	0	0	0	0
s_41844	CGTCGCTAGGCGGGACGCAC	NM_012287	ACAP2	55	39	12	0	0	0	0	0	0
s_41845	GTCGCGCTGCTCATTGGCTC	NM_012287	ACAP2	274	152	4	0	0	0	0	0	0
s_55507	TGCGCGCGGGCGGCTGACTT	NM_030649	ACAP3	323	172	6	0	0	0	0	0	0
s_55506	TCCCCGGCAGTGACAGCGGG	NM_030649	ACAP3	62	31	5	0	0	0	0	0	0
s_00015	TCGTCAACCTTTCCTGGCCC	NM_000019	ACAT1	360	110	40	0	0	0	0	0	0
s_00013	AAGGACGTGGATGGAGACAC	NM_000019	ACAT1	244	112	79	0	0	0	0	0	0
s_00014	ACGAGCACCTGACACGCTGC	NM_000019	ACAT1	208	135	13	0	0	0	0	0	0
s_38345	CGGGGCGCGGGGCGGAAGTG	NM_005891	ACAT2	461	218	31	0	0	0	0	0	0
s_38347	GTAAATGCGTCCGAGGTCCG	NM_005891	ACAT2	206	39	39	0	0	0	0	0	0
s_53310	GCCAGGGCAACTGACGATTC	NM_022735	ACBD3	451	128	79	0	0	0	0	0	0
s_53308	GAGGGGAGTTCGGGACCAAC	NM_022735	ACBD3	482	209	151	0	0	0	0	0	0
s_11518	TCGGACTTCCCAGCCCGGGA	NM_001135706	ACBD4	115	25	8	0	0	0	0	0	0
s_11517	GCGGGGCTTAATCGAAGGGT	NM_001135706	ACBD4	100	110	28	0	0	0	0	0	0
s_11516	AGGCGGGCGGCAGCGCCCCC	NM_001135706	ACBD4	241	122	27	0	0	0	0	0	0
s_06667	CAATCTCAAGACACTTAAGC	NM_001042473	ACBD5	416	260	21	0	0	0	0	0	0
s_06668	GCGAATGTGGCATTTCAAAG	NM_001042473	ACBD5	23	17	9	0	0	0	0	0	0
s_62165	TGTGCGCGCTTTTGTTCAGA	NM_145698	ACBD5	293	99	27	0	0	0	0	0	0
s_62164	CGGACACATCGGTCCGGCCT	NM_145698	ACBD5	182	70	18	0	0	0	0	0	0
s_06666	AATGCAACCGGCTAGGAAGG	NM_001042473	ACBD5	210	72	38	0	0	0	0	0	0
s_56934	AATAATGAAAAACTGCGAGA	NM_032360	ACBD6	584	318	10	0	0	0	0	0	0
s_56936	CGGATCTGTTGCGTGCGCGT	NM_032360	ACBD6	91	100	5	0	0	0	0	0	0
s_56935	CATCAGTCACACAGTAAGAC	NM_032360	ACBD6	253	298	32	0	0	0	0	0	0
s_06284	TACTGCACGCCGGGTTCCCC	NM_001039844	ACBD7	1088	895	123	0	0	0	0	0	0
s_06283	CGCCCGCGACCAATGGGAGG	NM_001039844	ACBD7	25	6	14	0	0	0	0	0	0
s_09956	TGGCACACGAGGTAGCACCG	NM_001127219	ACCS	238	104	51	0	0	0	0	0	0
s_57341	TCGGCGGGGACTACGCTTTA	NM_032592	ACCS	449	208	90	0	0	0	0	0	0
s_57339	AACTGCGCCCTGAACAGGCC	NM_032592	ACCS	264	110	4	0	0	0	0	0	0
s_09955	GCCGTTTCCCACCTCCACTC	NM_001127219	ACCS	127	14	31	0	0	0	0	0	0
s_05664	TAACTCTTCATGAACCAATC	NM_001031854	ACCSL	834	413	187	0	0	0	0	0	0
s_05663	GCACTCAGTGTCTAGGCTTG	NM_001031854	ACCSL	160	94	85	0	0	0	0	0	0
s_05665	TACTCATTGCCCTAAAGAGT	NM_001031854	ACCSL	695	444	160	0	0	0	0	0	0
s_07861	GTGCCCCAGGCGGCCCGCCG	NM_001082486	ACD	805	371	9	0	0	0	0	0	0
s_07862	TCCGGAGCGTGACGTCAAGG	NM_001082486	ACD	488	341	86	0	0	0	0	0	0
s_01750	GCCCGCGCCGCTGGGGACTC	NM_000789	ACE	45	25	18	0	0	0	0	0	0
s_01749	CCGGGGCGGGCCAGGAACCT	NM_000789	ACE	180	202	83	0	0	0	0	0	0
s_52432	TTTCACAATCATCGTCAGGT	NM_021804	ACE2	1051	474	159	0	0	0	0	0	0
s_52431	AGAGGAGCACTTTAAATGGC	NM_021804	ACE2	35	16	8	0	0	0	0	0	0
s_52430	ACTTTAAATGGCAGGGTTCA	NM_021804	ACE2	179	54	7	0	0	0	0	0	0
s_60198	GCCTCCCATCCAGATTACCC	NM_133492	ACER1	382	193	42	0	0	0	0	0	0
s_60197	GCAGCCCTGAGCATAAGCCG	NM_133492	ACER1	131	41	31	0	0	0	0	0	0
s_60199	GGCAGGGGGCAGAAGTAGGC	NM_133492	ACER1	20	12	46	0	0	0	0	0	0
s_04280	CCAGCACCCGGCAGGTGGCC	NM_001010887	ACER2	103	36	3	0	0	0	0	0	0
s_04282	GTCTGGAAGAGTCTGGAGCC	NM_001010887	ACER2	141	42	45	0	0	0	0	0	0
s_49305	ACACCAGGTCGGGCCTGGCC	NM_018367	ACER3	34	42	5	0	0	0	0	0	0
s_49306	CCCACTCGGAGGGCGCCGGC	NM_018367	ACER3	140	56	55	0	0	0	0	0	0
s_25630	ACACCCACGTGACAGACAGA	NM_001282449	ACHE	127	51	3	0	0	0	0	0	0
s_25632	CTCTGTCGTCGGTCGGCGTC	NM_001282449	ACHE	295	128	64	0	0	0	0	0	0
s_01489	CGTCGGTCGGCGTCTGGCAC	NM_000665	ACHE	214	105	29	0	0	0	0	0	0
s_01488	CCTCCCTTGGAGCCGAGACC	NM_000665	ACHE	2183	1086	271	0	0	0	0	0	0
s_25631	CGCGACCCAAAGACCTGCAG	NM_001282449	ACHE	284	93	8	0	0	0	0	0	0
s_15225	GCTATGATTCAGAGGACAGA	NM_001164815	ACIN1	168	82	44	0	0	0	0	0	0
s_15229	TGAGCAAGGTTCTTATCCTT	NM_001164817	ACIN1	1049	718	167	0	0	0	0	0	0
s_15227	CTACAGAGGCTTAACCCCCC	NM_001164817	ACIN1	475	271	166	0	0	0	0	0	0
s_29927	TAGATGCCCTTTCTCTCTGC	NM_002036	ACKR1	113	120	44	0	0	0	0	0	0
s_09750	GCTAGCATAGGAAGGAGAGA	NM_001122951	ACKR1	263	90	71	0	0	0	0	0	0
s_09749	GAGGGACACAAGAGGGAGCT	NM_001122951	ACKR1	121	104	48	0	0	0	0	0	0
s_29925	AGCACATTTCACTTTTTTAG	NM_002036	ACKR1	880	342	120	0	0	0	0	0	0
s_28350	GAGTGAAGACCCAAAGATAC	NM_001296	ACKR2	605	399	111	0	0	0	0	0	0
s_28349	CTCTGTCTCATTATATGCTT	NM_001296	ACKR2	606	217	68	0	0	0	0	0	0
s_28351	TGCTTAGGTTTGATGAAACA	NM_001296	ACKR2	927	407	57	0	0	0	0	0	0
s_50759	GCCACAAAGTCCAAACCCCA	NM_020311	ACKR3	167	74	32	0	0	0	0	0	0
s_50761	TTCCTGCACAAGTGTACTCT	NM_020311	ACKR3	702	275	4	0	0	0	0	0	0
s_47268	TTCAACTTCTTAAGTGGTTT	NM_016557	ACKR4	232	123	4	0	0	0	0	0	0
s_47267	GACTAAGTGGAAACTATGAA	NM_016557	ACKR4	166	110	35	0	0	0	0	0	0
s_66400	AGAGAAGACAAGAATGAAGC	NM_178445	ACKR4	619	288	45	0	0	0	0	0	0
s_47266	AACTTCACAGATGGTTTTAC	NM_016557	ACKR4	250	135	30	0	0	0	0	0	0
s_66401	CTTAGATGATTAGAAGATAG	NM_178445	ACKR4	100	92	21	0	0	0	0	0	0
s_66402	TGATTGGGAAGCAGGGATGA	NM_178445	ACKR4	635	265	120	0	0	0	0	0	0
s_08142	TGGCTTGGCTCCGCCCCACG	NM_001096	ACLY	231	55	20	0	0	0	0	0	0
s_08140	GAGGCGGTGGATGGGCCAGC	NM_001096	ACLY	78	70	24	0	0	0	0	0	0
s_60357	AAGCTTGGTTAACCAAAGCT	NM_138326	ACMSD	197	77	9	0	0	0	0	0	0
s_60358	AGCTTTGGGTCAACACAGTT	NM_138326	ACMSD	438	280	72	0	0	0	0	0	0
s_24761	GGAGGGCTGATCCCTCGGCC	NM_001278352	ACO1	62	43	62	0	0	0	0	0	0
s_24760	AAGGGCTCCTCCGCTGGAAG	NM_001278352	ACO1	442	216	36	0	0	0	0	0	0
s_24762	GGGTCCGCTTCTGCCAGCAT	NM_001278352	ACO1	69	26	12	0	0	0	0	0	0
s_08186	CCAGAACCCTGTGAACGCAA	NM_001098	ACO2	350	171	39	0	0	0	0	0	0
s_08188	TGAAGGCGAGGCCTCCCTAG	NM_001098	ACO2	187	50	45	0	0	0	0	0	0
s_05901	GTAGTGCAGTGGCATGATCT	NM_001037161	ACOT1	86	62	105	0	0	0	0	0	0
s_62320	CCCAGCCCCAGCCAAACTCC	NM_147161	ACOT11	356	127	57	0	0	0	0	0	0
s_62321	GCTAGGCCACAGCCACGTCA	NM_147161	ACOT11	106	84	61	0	0	0	0	0	0
s_59893	TCCCCCACTCGCGATAGTCC	NM_130767	ACOT12	565	265	75	0	0	0	0	0	0
s_59891	GGAGAAGTCTGGGAAGTGCG	NM_130767	ACOT12	124	40	1	0	0	0	0	0	0
s_14383	TTAAAGGGGCGGTGCAGAGG	NM_001160094	ACOT13	57	13	18	0	0	0	0	0	0
s_14382	GATGGAGTTGGGGAGTTGCC	NM_001160094	ACOT13	88	42	12	0	0	0	0	0	0
s_14381	CGGAACAGGAGGCCAACGCG	NM_001160094	ACOT13	64	16	13	0	0	0	0	0	0
s_40349	CCAAACTCCTGATGGCGAAG	NM_006821	ACOT2	235	54	54	0	0	0	0	0	0
s_40351	TTCTTTCAAAATCTGCACCA	NM_006821	ACOT2	1162	382	87	0	0	0	0	0	0
s_40350	TCACACTCATTACTAATCTT	NM_006821	ACOT2	651	379	11	0	0	0	0	0	0
s_62656	GCCCATGAAAGGCTGGAATT	NM_152331	ACOT4	507	161	50	0	0	0	0	0	0
s_62657	GGCTTGATCTCATTGGCTTT	NM_152331	ACOT4	518	263	32	0	0	0	0	0	0
s_62658	GTTAAAAACAAAACCTTCCA	NM_152331	ACOT4	102	48	26	0	0	0	0	0	0
s_05903	ACAGTCTCACTCTGTCGCCC	NM_001037162	ACOT6	1485	696	111	0	0	0	0	0	0
s_05904	TCGCCCAGGCTGAAGTGCAG	NM_001037162	ACOT6	290	161	19	0	0	0	0	0	0
s_05905	TTCAATACCTTTTGGTGTAC	NM_001037162	ACOT6	287	165	53	0	0	0	0	0	0
s_41246	ATCGCGGCTCTCGCTAAGAT	NM_007274	ACOT7	860	497	7	0	0	0	0	0	0
s_41248	TGGGGGCGGGGGTGGGAATC	NM_007274	ACOT7	4	0	17	0	0	0	0	0	0
s_67179	TGTGAGTTCAGGCCGAGTCA	NM_181864	ACOT7	110	88	8	0	0	0	0	0	0
s_67185	GTAGACGCTCTGGATTGGCG	NM_181866	ACOT7	529	276	11	0	0	0	0	0	0
s_67177	ACAGGGCCACCACCCCTCTG	NM_181864	ACOT7	419	160	58	0	0	0	0	0	0
s_41247	CGGGCGACTGGTGCCGGGGT	NM_007274	ACOT7	82	22	24	0	0	0	0	0	0
s_67182	TGTTGCTGTGGAAGCCTGGT	NM_181865	ACOT7	252	112	80	0	0	0	0	0	0
s_67183	AGTAATTCTGTGAGCTCTTC	NM_181866	ACOT7	671	250	111	0	0	0	0	0	0
s_67180	AGATTCAAGCCACAACCAGA	NM_181865	ACOT7	358	125	9	0	0	0	0	0	0
s_67181	GGGCCTAGCACACCTGGACT	NM_181865	ACOT7	108	48	42	0	0	0	0	0	0
s_37422	GGCCCTCTTTCTCTAGCAAT	NM_005469	ACOT8	39	24	1	0	0	0	0	0	0
s_37421	AACCTCGGGACTGGATAATA	NM_005469	ACOT8	354	171	78	0	0	0	0	0	0
s_37423	TGGATATGTCGCTGAGGAGG	NM_005469	ACOT8	45	126	43	0	0	0	0	0	0
s_05916	CGGGTCGTGTTGCTACAGCG	NM_001037171	ACOT9	37	9	0	0	0	4	0	0	0
s_05917	TTACTCAACCGAGAATAGGC	NM_001037171	ACOT9	80	14	23	0	0	0	0	0	0
s_34337	GGTAAGAGGGGGGCAAGTGC	NM_004035	ACOX1	69	46	43	0	0	0	0	0	0
s_34335	GAAGCGTGACAGAGGCCGCG	NM_004035	ACOX1	60	10	2	0	0	0	0	0	0
s_33203	CACAAAGGTCACACCCATGC	NM_003500	ACOX2	501	267	24	0	0	0	0	0	0
s_33204	TCTGCTCTCAAGCCCTTGTC	NM_003500	ACOX2	219	132	16	0	0	0	0	0	0
s_33202	AAGGGCTTGAGAGCAGACAA	NM_003500	ACOX2	114	38	8	0	0	0	0	0	0
s_08923	ATGGCTGAGGTGGGCCGTAC	NM_001101667	ACOX3	42	23	7	0	0	0	0	0	0
s_08924	CGCGCCTGGGTAGCTGATCC	NM_001101667	ACOX3	104	76	0	29	0	0	0	0	0
s_12524	GGCGCGAGCGGGCGCTTCTA	NM_001142807	ACOXL	1014	353	31	0	0	0	0	0	0
s_40901	GGGCGGGGCTGCAGGTTGTC	NM_007099	ACP1	220	90	33	0	0	0	0	0	0
s_40900	CTGGGCCGCCGTTCACCTGC	NM_007099	ACP1	284	113	71	0	0	0	0	0	0
s_40902	GTCCTATGACGGTAGTAGGA	NM_007099	ACP1	142	73	0	0	0	0	1	0	0
s_28942	AGACCTCATCTTGATTAAGA	NM_001610	ACP2	969	488	93	0	0	0	0	0	0
s_28947	GGTCCACCCGGAGGCTGTGT	NM_001611	ACP5	77	26	43	0	0	0	0	0	0
s_28946	GCACACGTGTGCAGCAGCCT	NM_001611	ACP5	635	324	83	0	0	0	0	0	0
s_09304	GCAGCTGCAGCTGGGCTAGA	NM_001111036	ACP5	83	60	44	0	0	0	0	0	0
s_09300	CGGCCGATCCGCCCTGCTCG	NM_001111034	ACP5	324	227	60	0	0	0	0	0	0
s_09302	TGGCGGCCCCAGCTTTAAGC	NM_001111034	ACP5	50	77	2	0	0	0	0	0	0
s_46956	GCGGGTACAAGCCACTTCTT	NM_016361	ACP6	195	39	32	0	0	0	0	0	0
s_02854	CCGCCCACCCCACCAGGGCG	NM_001004318	ACP7	619	204	31	0	0	0	0	0	0
s_02856	CCGGCGCGCCACCTCTGAGC	NM_001004318	ACP7	280	129	104	0	0	0	0	0	0
s_10999	ACAGTTTCCCCATTTAAGTT	NM_001134194	ACPP	551	220	22	0	0	0	0	0	0
s_58043	ACCCCCATTATAGCAGGCCC	NM_033068	ACPT	155	162	87	0	0	0	0	0	0
s_58044	AGATGAAACGAAGATGAAAC	NM_033068	ACPT	64	50	90	0	0	0	0	0	0
s_58045	GGTTAATCCAAGGCTGGCAG	NM_033068	ACPT	262	79	7	0	0	0	0	0	0
s_08144	GACTTCTTGACTTCCTGCAT	NM_001097	ACR	809	404	120	0	0	0	0	0	0
s_08145	TAAGGCGAGGGGCTCTTACC	NM_001097	ACR	382	103	39	0	0	0	0	0	0
s_57152	GGGCTCTCAGGGCCCTAAAG	NM_032489	ACRBP	49	29	11	0	0	0	0	0	0
s_57150	AAGAAAAAGACGCTAAGTGA	NM_032489	ACRBP	636	401	116	0	0	0	0	0	0
s_57151	CCAGAGCCCATCCAGATGGT	NM_032489	ACRBP	59	31	44	0	0	0	0	0	0
s_50496	AATAAGCAGTGGGTTGCTAA	NM_020069	ACRV1	406	295	73	0	0	0	0	0	0
s_50497	AATGATTATTTTCTGTGTGC	NM_020069	ACRV1	114	181	36	0	0	0	0	0	0
s_44974	TCCAGACCCAGATCCTGAAG	NM_015162	ACSBG1	943	390	80	0	0	0	0	0	0
s_44972	CCCCCAGAAAACCTCCTCAC	NM_015162	ACSBG1	511	228	38	0	0	0	0	0	0
s_44973	CTGGCTTTAAAAGGTCATAG	NM_015162	ACSBG1	126	62	9	0	0	0	0	0	0
s_27739	TTATGAAGCCATGACCCTAA	NM_001289177	ACSBG2	838	385	73	0	0	0	0	0	0
s_27737	AAAGAGCAATCTCCCTGTCC	NM_001289177	ACSBG2	210	151	38	0	0	0	0	0	0
s_27738	CCTAATGGCAGGGATTGTGC	NM_001289177	ACSBG2	234	154	15	0	0	0	0	0	0
s_55181	CTTCCTCGCGACCATCCTCA	NM_025149	ACSF2	752	314	94	0	0	0	0	0	0
s_55180	CTGGTTTCCTCTGGATCCGA	NM_025149	ACSF2	336	77	26	0	0	0	0	0	0
s_55182	TCTGTTTCGGACTGCAGCTG	NM_025149	ACSF2	1001	462	80	0	0	0	0	0	0
s_21179	CGCGGGCGTCTCGTGAGCCG	NM_001243279	ACSF3	81	87	19	0	0	0	0	0	0
s_21180	GAGACCACGGCGCCTTGCCT	NM_001243279	ACSF3	320	144	26	0	0	0	0	0	0
s_21181	GCGCGGGACCACTCCCAACG	NM_001243279	ACSF3	97	108	57	0	0	0	0	0	0
s_26961	AGCTTCCCAATAAGAGACAA	NM_001286710	ACSL1	153	95	1	0	0	0	0	0	0
s_26960	AAACCACTGAAATGAAGGAT	NM_001286710	ACSL1	627	325	58	0	0	0	0	0	0
s_26957	GTGATTCTCCAAAAAGAAAG	NM_001286708	ACSL1	216	99	22	0	0	0	0	0	0
s_26968	GCTTAAGCAAATCTAACTTT	NM_001286712	ACSL1	751	354	62	0	0	0	0	0	0
s_26966	AATTTGCCAAGCCAGGGTTA	NM_001286712	ACSL1	761	417	93	0	0	0	0	0	0
s_26963	CTGCGGCGGGCGAACGCCGC	NM_001286711	ACSL1	66	43	1	0	0	0	0	0	0
s_26965	TGAATCTGAGGAAGGACAAA	NM_001286711	ACSL1	96	50	48	0	0	0	0	0	0
s_26964	TATGAAATCCGAGGCAGTCT	NM_001286711	ACSL1	1103	636	62	0	0	0	0	0	0
s_26962	CCGGGTGGTATGTCTAACCA	NM_001286710	ACSL1	94	22	56	0	0	0	0	0	0
s_26967	CGAATCCAACAGGTTTGGAG	NM_001286712	ACSL1	439	232	78	0	0	0	0	0	0
s_26958	GTTCTATGAATATATCCTCA	NM_001286708	ACSL1	415	312	56	0	0	0	0	0	0
s_26959	TAGAAGGAGACTACTGAAGT	NM_001286708	ACSL1	347	294	67	0	0	0	0	0	0
s_69390	GTCATTCCGCGGAGCCGCCG	NM_203372	ACSL3	117	55	32	0	0	0	0	0	0
s_69389	GGGGCTGGGCCTATCGAATT	NM_203372	ACSL3	430	192	69	0	0	0	0	0	0
s_69388	GGGGCGGGGCGAGGTTACTA	NM_203372	ACSL3	21	32	6	0	0	0	0	0	0
s_53545	CCTCAAGTTGTTGCTCCCGC	NM_022977	ACSL4	297	118	73	0	0	0	0	0	0
s_53546	GAGGAAGGCGAGGCGGCTAA	NM_022977	ACSL4	58	36	3	0	0	0	0	0	0
s_53547	GCTTCTGTCAGTCTCGCTGC	NM_022977	ACSL4	226	137	36	0	0	0	0	0	0
s_69411	TGGTGAAGGAAGACAGCACC	NM_203380	ACSL5	75	70	55	0	0	0	0	0	0
s_46724	TCAACTGTGTTGAGGCAAGC	NM_016234	ACSL5	82	25	1	0	0	0	0	0	0
s_69408	GTTACTACAAGTGTTTGAAC	NM_203379	ACSL5	698	263	16	0	0	0	0	0	0
s_46723	GTGTCGGCCCTTAGGGGCTG	NM_016234	ACSL5	44	76	28	0	0	0	0	0	0
s_69409	AGGGCTCAGAGGTATTAGTG	NM_203380	ACSL5	321	119	32	0	0	0	0	0	0
s_69407	ACTGCTTTTCTTACTGTCAG	NM_203379	ACSL5	424	281	44	0	0	0	0	0	0
s_69410	CTCAGGGCCAGGGGAAGATG	NM_203380	ACSL5	153	128	7	0	0	0	0	0	0
s_69406	AACAAGAGATTGTTATGCAA	NM_203379	ACSL5	636	371	21	0	0	0	0	0	0
s_04104	GCAGGGCAGGGAGTAAGGCT	NM_001009185	ACSL6	245	120	46	0	0	0	0	0	0
s_04105	GGAACCGCCAAGCTCCCGGG	NM_001009185	ACSL6	45	4	11	0	0	0	0	0	0
s_20124	GGAGTGGCAAGTGTTCACCT	NM_001205250	ACSL6	238	147	24	0	0	0	0	0	0
s_20128	CTGCGAGTCGCGCGGGGGCA	NM_001205251	ACSL6	362	169	86	0	0	0	0	0	0
s_58975	AAGGCACCCCTGATTGATTT	NM_052956	ACSM1	1376	766	162	0	0	0	0	0	0
s_58974	AACCACATGGCAGAAAACGC	NM_052956	ACSM1	257	72	47	0	0	0	0	0	0
s_09091	CAATAATTTTCTGTCAGTCC	NM_001105069	ACSM2B	1413	601	115	0	0	0	0	0	0
s_09092	CATGAAGCAGGTTTATGCCC	NM_001105069	ACSM2B	456	164	22	0	0	0	0	0	0
s_69285	TGTAAATCATTACCTGTAAG	NM_202000	ACSM3	161	67	64	0	0	0	0	0	0
s_69284	AACAGCAAGCTTTTGAGGGG	NM_202000	ACSM3	117	76	51	0	0	0	0	0	0
s_69283	AACAAGAAGGAAAGTGTCCA	NM_202000	ACSM3	183	122	74	0	0	0	0	0	0
s_07508	GAGACTGGGAGGTGGATTTG	NM_001080454	ACSM4	70	53	16	0	0	0	0	0	0
s_48352	CAGACCTCAACTGTCGTGCC	NM_017888	ACSM5	111	34	29	0	0	0	0	0	0
s_69870	AGCAAAAGAGATTGCCTTTT	NM_207321	ACSM6	300	221	77	0	0	0	0	0	0
s_69872	TTGCTTTCTGATATGATGTC	NM_207321	ACSM6	166	149	54	0	0	0	0	0	0
s_21823	TAAGCGGCCCCCCCTCTCCC	NM_001252677	ACSS1	596	301	2	0	0	0	0	0	0
s_21822	CCACCCCTTCTTCTGCTGCC	NM_001252677	ACSS1	166	105	103	0	0	0	0	0	0
s_21821	AGAGGGGAGCAGCGTGGGGA	NM_001252677	ACSS1	51	29	21	0	0	0	0	0	0
s_21819	CACATGAGAACCAGATCGCA	NM_001252676	ACSS1	326	162	85	0	0	0	0	0	0
s_21818	AAGAAACAAAGGCCTCCTTG	NM_001252676	ACSS1	335	161	1	0	0	0	0	0	0
s_49690	TAGGGGTGGAGCTGACTTGC	NM_018677	ACSS2	77	67	1	0	0	0	0	0	0
s_49689	CTCGACGGCGTCACTCCTTC	NM_018677	ACSS2	1353	1010	127	0	0	0	0	0	0
s_20662	GGAATCTGAGGGCCCACTGA	NM_001242393	ACSS2	69	40	8	0	0	0	0	0	0
s_20661	AAGTATCTGACCCCTTGGTG	NM_001242393	ACSS2	141	108	96	0	0	0	0	0	0
s_54225	AGAGAAGCAACAGGCTAAAG	NM_024560	ACSS3	96	75	59	0	0	0	0	0	0
s_54226	GCGCAACTAACCTGCTGCAA	NM_024560	ACSS3	222	184	104	0	0	0	0	0	0
s_54227	TGGAAGTGCATGTTGGGGTT	NM_024560	ACSS3	293	159	34	0	0	0	0	0	0
s_08709	ACCCAAATATGGCTCGAGAA	NM_001100	ACTA1	913	452	35	0	0	0	0	0	0
s_12066	GGGGCTGAATGAGCTTCTGG	NM_001141945	ACTA2	11	46	27	0	0	0	0	0	0
s_12065	AGCCGGAGGGCTCGGAAGAA	NM_001141945	ACTA2	554	250	39	0	0	0	0	0	0
s_28950	TCTCTAATCTGGGTGGCCGG	NM_001613	ACTA2	275	98	101	0	0	0	0	0	0
s_12067	TTCTCGAAAAAGTTATATGG	NM_001141945	ACTA2	336	119	19	0	0	0	0	0	0
s_28948	CCGTTTCATGAGCAGACCAG	NM_001613	ACTA2	445	324	54	0	0	0	0	0	0
s_08856	AAAGAGCGAGAGCGAGATTG	NM_001101	ACTB	128	71	37	0	0	0	0	0	0
s_08857	GCTGCACTGTGCGGCGAAGC	NM_001101	ACTB	205	150	23	0	0	0	0	0	0
s_08858	TCGCAAAAGGAGGGGAGAGG	NM_001101	ACTB	23	31	46	0	0	0	0	0	0
s_05079	CATCCAGAAATGCTGGGAAC	NM_001017992	ACTBL2	339	145	55	0	0	0	0	0	0
s_05080	CATCTCTGAGGTATTAATGA	NM_001017992	ACTBL2	735	323	34	0	0	0	0	0	0
s_36719	GGGTGTGGGTGCTCCCTGGA	NM_005159	ACTC1	262	201	16	0	0	0	0	0	0
s_19479	CGCGCGGGGGTGGCGCGGGC	NM_001199954	ACTG1	42	18	3	0	0	0	0	0	0
s_19478	CGCGACCCTGCGCGGGCCGG	NM_001199954	ACTG1	9	50	13	0	0	0	0	0	0
s_19480	GGGCCGTTGGGAGGCGGTGC	NM_001199954	ACTG1	146	54	24	0	0	0	0	0	0
s_28951	ATGTATGCAAAAGGACTCAG	NM_001615	ACTG2	386	208	21	0	0	0	0	0	0
s_28953	TTGGGGGTAGGGAAGGGGGG	NM_001615	ACTG2	8	6	1	0	0	0	0	0	0
s_28952	GAACAAATCTACCAGCACCG	NM_001615	ACTG2	166	49	9	0	0	0	0	0	0
s_05286	CCTACCTTATGACAACTCCC	NM_001024675	ACTL10	3538	1476	221	0	0	0	0	0	0
s_05284	AGAGCCAAGGGCAGTGATTT	NM_001024675	ACTL10	554	205	60	0	0	0	0	0	0
s_66207	GAAAGCGACAGCAGGACAGA	NM_178042	ACTL6A	44	26	34	0	0	0	0	0	0
s_66206	CAGCAGGTTTAGCCAATCGA	NM_178042	ACTL6A	76	71	5	0	0	0	0	0	0
s_66208	GAGTTGGGTTGCGGAGCTGG	NM_178042	ACTL6A	96	26	5	0	0	0	0	0	0
s_46631	GGAAGATACACTCTATTAAG	NM_016188	ACTL6B	117	101	26	0	0	0	0	0	0
s_40062	TCCCAAATGTACCCTAACAC	NM_006687	ACTL7A	2086	1154	185	0	0	0	0	0	0
s_40063	TTGAATGTCTGCTATATACA	NM_006687	ACTL7A	233	159	29	0	0	0	0	0	0
s_40058	AACTTGAGTTAGAGAGGTGG	NM_006686	ACTL7B	199	81	47	0	0	0	0	0	0
s_40060	TCCCGGACAGAGCAGGTGGC	NM_006686	ACTL7B	307	132	11	0	0	0	0	0	0
s_40059	GCTTGGATTTCTAAAACTGC	NM_006686	ACTL7B	15	32	21	0	0	0	0	0	0
s_55677	CAGATCCATTTTTACCAAGC	NM_030812	ACTL8	760	402	60	0	0	0	0	0	0
s_55678	TGCTGATATTTCATTGTTGC	NM_030812	ACTL8	556	313	93	0	0	0	0	0	0
s_66501	CTTCTCTGAAGAGCCAAATT	NM_178525	ACTL9	605	220	68	0	0	0	0	0	0
s_66502	TGCGCTAGAAGCTAATACGA	NM_178525	ACTL9	161	80	59	0	0	0	0	0	0
s_66500	CCCTCTTAACACATTTCTGT	NM_178525	ACTL9	489	290	66	0	0	0	0	0	0
s_10580	TGGCGTCACATGAGCCGCGG	NM_001130005	ACTN1	197	60	13	0	0	0	0	0	0
s_10578	CAGCCCGGCTGACGGATGCC	NM_001130005	ACTN1	334	212	87	0	0	0	0	0	0
s_09036	GTGCGGGCGGACAAGGGCGC	NM_001103	ACTN2	730	407	1	0	0	0	0	0	0
s_09060	GTGTGACCTTGAGAAATCCA	NM_001104	ACTN3	851	286	3	0	0	0	0	0	0
s_09059	CTCCGCCGCGAGATCCACCC	NM_001104	ACTN3	719	229	40	0	0	0	0	0	0
s_36188	CTGCGCAGAGTCCCGCTTCC	NM_004924	ACTN4	237	160	75	0	0	0	0	0	0
s_36187	CAAGGCCGCGCTCCGGAGCT	NM_004924	ACTN4	247	115	50	0	0	0	0	0	0
s_36186	AACGACGCGCGCGTTCACGC	NM_004924	ACTN4	165	156	2	0	0	0	0	0	0
s_49524	CGCCTCTTTTCCCCTAGTCC	NM_018477	ACTR10	554	369	45	0	0	0	0	0	0
s_49523	ACGGCAGCACCTGCAAGGGT	NM_018477	ACTR10	220	341	28	0	0	0	0	0	0
s_38020	CTAGGGAGACCACAAATCCC	NM_005736	ACTR1A	376	183	25	0	0	0	0	0	0
s_38019	ATTTCCAATGCGCAGTACCC	NM_005736	ACTR1A	191	60	36	0	0	0	0	0	0
s_38018	ATGTCATGGCTCCGTCTTAA	NM_005735	ACTR1B	806	410	29	0	0	0	0	0	0
s_38017	ACGCCGCGACCACTTTTTTC	NM_005735	ACTR1B	379	173	17	0	0	0	0	0	0
s_38016	AAGGTAGGCTGCGCAGTGTC	NM_005735	ACTR1B	519	180	14	0	0	0	0	0	0
s_37986	AAGCAGCGAAGAACCCGGGT	NM_005722	ACTR2	190	53	31	0	0	0	0	0	0
s_37987	CTTTCTCCCTAAAGTGTCAC	NM_005722	ACTR2	547	224	28	0	0	0	0	0	0
s_37983	AAATCCACTGCGGGTTTTCC	NM_005721	ACTR3	885	485	55	0	0	0	0	0	0
s_37985	TTCAGGATCGGAGCCCAGGC	NM_005721	ACTR3	267	124	26	0	0	0	0	0	0
s_37984	CTTCTCCGCCTCTACACTCC	NM_005721	ACTR3	683	306	21	0	0	0	0	0	0
s_24396	GCCCGCAGCCAGGGCCTCGC	NM_001277140	ACTR3	732	405	28	0	0	0	0	0	0
s_50988	CATACGTCCAACCTTGCTGC	NM_020445	ACTR3B	78	85	11	0	0	0	0	0	0
s_15060	CTATTCCCGTAATGTAGACG	NM_001164458	ACTR3C	169	131	42	0	0	0	0	0	0
s_15062	CACTGATCTATGATGGGAAA	NM_001164459	ACTR3C	345	199	26	0	0	0	0	0	0
s_15063	CTTAGTCATCCCTGTCCACA	NM_001164459	ACTR3C	805	428	176	0	0	0	0	0	0
s_15064	TCTGGGAAATGCTTTTTTCT	NM_001164459	ACTR3C	436	188	68	0	0	0	0	0	0
s_15061	TTAACACTAACAATCTCATG	NM_001164458	ACTR3C	289	213	3	0	0	0	0	0	0
s_15059	ACCGAGGCGTGTGCTGGAGC	NM_001164458	ACTR3C	93	22	108	0	0	0	0	0	0
s_54812	TGGCCGGGCTTCGAGAAGGG	NM_024855	ACTR5	28	24	57	0	0	0	0	0	0
s_54810	CTTTCCACTTGACTCGCCTC	NM_024855	ACTR5	122	94	66	0	0	0	0	0	0
s_54811	TCGCTGAGACGTACCCATTC	NM_024855	ACTR5	246	115	21	0	0	0	0	0	0
s_53217	CGGGCTAGGACAACTGCCAA	NM_022496	ACTR6	256	87	62	0	0	0	0	0	0
s_53218	CTCAGGCGCTCAAAGTGGCC	NM_022496	ACTR6	242	155	46	0	0	0	0	0	0
s_53219	GGGGGCGTTCTACAAATTCC	NM_022496	ACTR6	138	48	15	0	0	0	0	0	0
s_53497	GGGTGTGCATGCGGATTGAT	NM_022899	ACTR8	543	185	23	0	0	0	0	0	0
s_53496	ATAGCTTTTCGAGCGCCTAG	NM_022899	ACTR8	123	95	3	0	0	0	0	0	0
s_53498	TTGCTGGCATCTACACAGTC	NM_022899	ACTR8	267	155	59	0	0	0	0	0	0
s_60331	GCTTTGTATCTGACCAAGTA	NM_138289	ACTRT1	72	44	55	0	0	0	0	0	0
s_60330	ATTGGCTCAGAGGCCCCACC	NM_138289	ACTRT1	851	284	35	0	0	0	0	0	0
s_60332	TAGGTATGATTTGCTTTCCT	NM_138289	ACTRT1	262	172	116	0	0	0	0	0	0
s_59423	GGCGGTGCTGGACAAGCCTG	NM_080431	ACTRT2	47	15	17	0	0	0	0	0	0
s_57145	GGGGAAAAATGAGACTTAAG	NM_032487	ACTRT3	43	38	26	0	0	0	0	0	0
s_57144	GAAAGTTGTTGCAGGAAGGG	NM_032487	ACTRT3	116	20	23	0	0	0	0	0	0
s_57146	TAAGAGGAGAAAGTTGTTGC	NM_032487	ACTRT3	142	60	19	0	0	0	0	0	0
s_09314	GGGCCGGCCCAGAGCGGCGG	NM_001111067	ACVR1	15	44	33	0	0	0	0	0	0
s_09313	GCGTGGGGCCGGGAGCTTCC	NM_001111067	ACVR1	85	46	24	0	0	0	0	0	0
s_09088	ACTGCAGCTAGGAAGAACCG	NM_001105	ACVR1	250	53	38	0	0	0	0	0	0
s_34891	GGTGGGCGGGGCTCACGCCT	NM_004302	ACVR1B	232	69	36	0	0	0	0	0	0
s_50785	TTGTTTTTGAGATTCCAAAG	NM_020327	ACVR1B	267	77	17	0	0	0	0	0	0
s_50784	GGTGTCTTTTCTTGACTGTC	NM_020327	ACVR1B	996	524	185	0	0	0	0	0	0
s_09298	GGCAAAGGCGGCCCTGTGCC	NM_001111032	ACVR1C	90	32	40	0	0	0	0	0	0
s_09299	GGGAAGCAGTGCGGAGCCTC	NM_001111032	ACVR1C	76	58	21	0	0	0	0	0	0
s_09296	TTACAGAATGACCTCCACTC	NM_001111031	ACVR1C	606	437	35	0	0	0	0	0	0
s_09294	CATCTAGTGGCAGCAGAAGC	NM_001111031	ACVR1C	124	51	79	0	0	0	0	0	0
s_09297	CTCTGGGCGATCTCACTGCC	NM_001111032	ACVR1C	442	114	47	0	0	0	0	0	0
s_09295	GAAATGCTAATCCGGAGTGG	NM_001111031	ACVR1C	290	161	50	0	0	0	0	0	0
s_24950	GCCGGGCGCAGCGCGCGTGC	NM_001278579	ACVR2A	86	30	6	0	0	0	0	0	0
s_28956	TGGCGTTTTGTTCCGAGAGA	NM_001616	ACVR2A	300	170	23	0	0	0	0	0	0
s_28955	GTTGTTGGCTTTTCGTTGTT	NM_001616	ACVR2A	322	121	100	0	0	0	0	0	0
s_28954	AAACCCGCTTTTGTTGTTGT	NM_001616	ACVR2A	392	172	20	0	0	0	0	0	0
s_09217	CGAGCAGCGTTCGGGCTCCA	NM_001106	ACVR2B	133	68	24	0	0	0	0	0	0
s_09216	ACGAGACCGAAGGAAGGAGC	NM_001106	ACVR2B	64	43	2	0	0	0	0	0	0
s_09218	GAAGGCGCAGGAAGCGCGCA	NM_001106	ACVR2B	76	13	9	0	0	0	0	0	0
s_00018	CTCCCCGAGGGGGCGGGCCT	NM_000020	ACVRL1	92	69	25	0	0	0	0	0	0
s_07087	AGCCGCAGGGAGCACCCAAT	NM_001077401	ACVRL1	449	163	27	0	0	0	0	0	0
s_00017	CGGGTCGCTGGCCCGCACCC	NM_000020	ACVRL1	211	73	22	0	0	0	0	0	0
s_07088	GCAGCAGGAGTGCAGAGCTA	NM_001077401	ACVRL1	199	76	88	0	0	0	0	0	0
s_07089	TGTTTAAGTGACTGAGAGCT	NM_001077401	ACVRL1	262	248	114	0	0	0	0	0	0
s_18870	ACGGGACCGTCCTGAGCTCC	NM_001198895	ACY1	621	411	49	0	0	0	0	0	0
s_18872	GCATCTTGAGAGCCTCGGGG	NM_001198895	ACY1	66	31	31	0	0	0	0	0	0
s_59556	GCCCCGTGGGTTGACTGAAA	NM_080658	ACY3	78	45	23	0	0	0	0	0	0
s_59555	AAATTCTTTGGACCTAGCAG	NM_080658	ACY3	415	160	40	0	0	0	0	0	0
s_09221	GATTTCAGGACGCGGTTGTC	NM_001107	ACYP1	53	51	8	0	0	0	0	0	0
s_09220	GATGAGGGCTAGGTTTGTGG	NM_001107	ACYP1	68	14	8	0	0	0	0	0	0
s_09219	GATCTGTCCAGGAACTCGGC	NM_001107	ACYP1	245	178	27	0	0	0	0	0	0
s_60593	GGATGGGGGATGAAAGGGGT	NM_138448	ACYP2	68	26	11	0	0	0	0	0	0
s_60594	GGGTGGGGGACCTGGGATGG	NM_138448	ACYP2	56	10	2	0	0	0	0	0	0
s_60592	GATGAAAGGGGTTGGAAATG	NM_138448	ACYP2	447	142	3	0	0	0	0	0	0
s_00022	CTGGAGCGCGCGCCCACAGG	NM_000022	ADA	63	6	36	0	0	0	0	0	0
s_25453	TGCGCCATTGCACTCCAGCT	NM_001282226	ADA2	494	203	77	0	0	0	0	0	0
s_25452	GAGAACTGCTTGAACCCGGG	NM_001282226	ADA2	215	203	50	0	0	0	0	0	0
s_66010	GGGGTTTTACCATATTGCCC	NM_177405	ADA2	223	202	6	0	0	0	0	0	0
s_25457	GGCCGTAAAAACGTGGAACA	NM_001282227	ADA2	123	86	16	0	0	0	0	0	0
s_25456	GGAGCACACGTGAGGCCATT	NM_001282227	ADA2	1112	432	53	0	0	0	0	0	0
s_66008	AGCCACCGCGCCTGGCGAGA	NM_177405	ADA2	371	148	50	0	0	0	0	0	0
s_25454	TTCACTCTTGTTGCCCAAGC	NM_001282226	ADA2	543	388	44	0	0	0	0	0	0
s_25455	ATCATCACGCCTTTTCAGCT	NM_001282227	ADA2	596	235	41	0	0	0	0	0	0
s_61118	AGGTGTTAGGTGATAGTTCG	NM_139243	ADAD1	57	31	3	0	0	0	0	0	0
s_14204	TTTACCTGGCTTCTCCAGAA	NM_001159285	ADAD1	251	71	60	0	0	0	0	0	0
s_61120	GTTGAAGGAGGCCCTACTCG	NM_139243	ADAD1	701	374	41	0	0	0	0	0	0
s_14203	TTCGGAGAACAGAGTCACCC	NM_001159285	ADAD1	557	293	55	0	0	0	0	0	0
s_61084	GCATCCAAGCCGCCGTCGTT	NM_139174	ADAD2	831	350	207	0	0	0	0	0	0
s_61083	CTCAGCCGGAACTTCCGTCC	NM_139174	ADAD2	394	161	4	0	0	0	0	0	0
s_14201	TCTGCGCGCGAAGCGCGGCC	NM_001159280	ADAL	242	128	33	0	0	0	0	0	0
s_14200	GGAGCAGATTGGCGCGCCCC	NM_001159280	ADAL	181	49	53	0	0	0	0	0	0
s_14199	CTATTTTCGCTTAAAAACCG	NM_001159280	ADAL	186	136	20	0	0	0	0	0	0
s_09256	GCTACGTGTTAGAGCTGCTG	NM_001110	ADAM10	39	11	11	0	0	0	0	0	0
s_09255	GACCTTCCCTTGGGCTAAAA	NM_001110	ADAM10	57	25	47	0	0	0	0	0	0
s_30732	GGCCGGAGCGCGCTGAGCCC	NM_002390	ADAM11	75	71	15	0	0	0	0	0	0
s_30731	CCGCCCCGCCGGGATGGCCG	NM_002390	ADAM11	173	71	23	0	0	0	0	0	0
s_27595	ACGTGTGCGCTCCGGGCGCC	NM_001288973	ADAM12	401	124	62	0	0	0	0	0	0
s_27596	CAAGCGCACATGCGGCGGCA	NM_001288973	ADAM12	675	275	63	0	0	0	0	0	0
s_33909	AGCAGCGCGGGCGTAGTGGG	NM_003815	ADAM15	363	217	16	0	0	0	0	0	0
s_33908	ACCGCTTCCCCGCAACTGTG	NM_003815	ADAM15	1093	697	139	0	0	0	0	0	0
s_33910	TGAAGGCGCGCCGCCCAAGC	NM_003815	ADAM15	134	52	32	0	0	0	0	0	0
s_32540	GAGCCTCCCGGGATGCCGCG	NM_003183	ADAM17	60	166	2	0	0	0	0	0	0
s_32542	GTGACGGGCGGGGCCGAACA	NM_003183	ADAM17	41	26	24	0	0	0	0	0	0
s_32541	GGCAGCGGACCAGAGGCCCG	NM_003183	ADAM17	221	102	67	0	0	0	0	0	0
s_17853	GAAATGCCAGATGCAAGCAT	NM_001190956	ADAM18	46	83	54	0	0	0	0	0	0
s_58339	GGGGAGGAGCTGGCGAGACT	NM_033274	ADAM19	147	37	24	0	0	0	0	0	0
s_58338	CTCGGATTCTCCCTTCCCCG	NM_033274	ADAM19	451	325	14	0	0	0	0	0	0
s_58337	CCCCCAGGAGGAGGGATTTG	NM_033274	ADAM19	422	223	74	0	0	0	0	0	0
s_24561	TTGCAGGACAAGCACTCCAC	NM_001278114	ADAM2	708	322	34	0	0	0	0	0	0
s_24560	TAATTAGGCATCACGTCCAG	NM_001278114	ADAM2	498	244	33	0	0	0	0	0	0
s_24559	AAAATCACTTCCAACAGCTG	NM_001278114	ADAM2	182	104	31	0	0	0	0	0	0
s_33905	ACTGGGAAATTTACATGATG	NM_003814	ADAM20	267	101	1	0	0	0	0	0	0
s_33907	TGAGTACCTCAAAGACTGAG	NM_003814	ADAM20	153	77	36	0	0	0	0	0	0
s_33906	ATTTCACCTCTCAGTCTTTG	NM_003814	ADAM20	555	230	36	0	0	0	0	0	0
s_33904	TTACAAACCTGTGCTGTCAG	NM_003813	ADAM21	94	72	41	0	0	0	0	0	0
s_33902	GGGGACATAGACTGGAGGTG	NM_003813	ADAM21	59	78	9	0	0	0	0	0	0
s_33903	TGCTGTCAGGGGACATAGAC	NM_003813	ADAM21	321	156	52	0	0	0	0	0	0
s_46927	CTCGGCAGGGAGCGAGCGCC	NM_016351	ADAM22	75	10	30	0	0	0	0	0	0
s_46929	TCGTGGAGACAAGCGGGACA	NM_016351	ADAM22	364	154	61	0	0	0	0	0	0
s_46928	GCGCGCGCAGGAGAGTCAGC	NM_016351	ADAM22	35	20	24	0	0	0	0	0	0
s_33899	ACGCGCGGGAGCGAGCGGCG	NM_003812	ADAM23	35	14	23	0	0	0	0	0	0
s_33900	CGCCGGGCCTGAGGATGCTG	NM_003812	ADAM23	220	84	49	0	0	0	0	0	0
s_52402	TGGAGTGGGGAGTATGGCAA	NM_021777	ADAM28	79	47	19	0	0	0	0	0	0
s_52400	CGGAAGTCCTGGCTGCCTCC	NM_021777	ADAM28	533	294	86	0	0	0	0	0	0
s_43156	TTGTTACCTAACTTCTCCCT	NM_014269	ADAM29	548	356	9	0	0	0	0	0	0
s_43155	GCCTATCAATCAAAATGTTG	NM_014269	ADAM29	412	198	2	0	0	0	0	0	0
s_43154	AGATGTATGACAGATGTCAC	NM_014269	ADAM29	263	307	12	0	0	0	0	0	0
s_52412	AACAAAGGAGAACGTGTTAA	NM_021794	ADAM30	214	149	4	0	0	0	0	0	0
s_52414	TGGAGAAGGAATAGAGAAAT	NM_021794	ADAM30	289	185	41	0	0	0	0	0	0
s_52413	GAGAGGGTAGAGAACACCAT	NM_021794	ADAM30	321	235	7	0	0	0	0	0	0
s_61709	AACTGGGAAGTGTCTGGTGC	NM_145004	ADAM32	276	158	14	0	0	0	0	0	0
s_61710	CTTTTTTTTCTTTTTGGGAC	NM_145004	ADAM32	220	69	19	0	0	0	0	0	0
s_61711	GGGTGCTCACTATTCTGCCC	NM_145004	ADAM32	88	91	7	0	0	0	0	0	0
s_55296	GGCGGAGGAGGGAATCCGTG	NM_025220	ADAM33	269	127	6	0	0	0	0	0	0
s_55295	GCTCGGGCCGGTCATCCGAG	NM_025220	ADAM33	147	91	34	0	0	0	0	0	0
s_55294	GCCCCTCGAGGGGGTGGAGC	NM_025220	ADAM33	69	52	4	0	0	0	0	0	0
s_33914	CTAATTAAAGACAACTACCG	NM_003817	ADAM7	339	120	52	0	0	0	0	0	0
s_15095	GGCACAGCCTGTCCCAAGTC	NM_001164489	ADAM8	369	279	97	0	0	0	0	0	0
s_15094	GATGCTGGATTGTGGGGAGA	NM_001164489	ADAM8	105	191	34	0	0	0	0	0	0
s_15096	TTTCCTCACCTGTGCAAGGG	NM_001164489	ADAM8	260	106	41	0	0	0	0	0	0
s_33912	GGCGATGTCGGGAGCGAGCT	NM_003816	ADAM9	88	49	9	0	0	0	0	0	0
s_33913	TTCCCTACGTCAGCGCAGCT	NM_003816	ADAM9	939	345	53	0	0	0	0	0	0
s_33911	CTAGTGCTGGTTGCCACCGC	NM_003816	ADAM9	324	109	16	0	0	0	0	0	0
s_13382	TATCTACATACTCACCAAAC	NM_001145271	ADAMDEC1	1436	784	160	0	0	0	0	0	0
s_13380	ACAATCGTAATGGTCCAGTT	NM_001145271	ADAMDEC1	918	335	117	0	0	0	0	0	0
s_13381	ATACTGAACAACAATCGTAA	NM_001145271	ADAMDEC1	271	211	70	0	0	0	0	0	0
s_40693	CATCCCAAAGACGCCGCCCC	NM_006988	ADAMTS1	296	109	77	0	0	0	0	0	0
s_40694	GGTTTAGCACCAACGGAGCC	NM_006988	ADAMTS1	535	286	36	0	0	0	0	0	0
s_25525	AGACAGGACCACGATAAGCG	NM_001282352	ADAMTS10	88	45	20	0	0	0	0	0	0
s_25526	CCTGAGCACAGGGTGCTTAA	NM_001282352	ADAMTS10	178	22	17	0	0	0	0	0	0
s_55822	AGTTCCCGGGTCCCTGGCTG	NM_030957	ADAMTS10	108	14	47	0	0	0	0	0	0
s_55815	CACCGAGCGGGCGGGCTGCG	NM_030955	ADAMTS12	328	100	25	0	0	0	0	0	0
s_60983	GCATGTGAAGTGAGTCTTCC	NM_139027	ADAMTS13	311	118	44	0	0	0	0	0	0
s_60985	TGGCAATCCCCTTCATCTCC	NM_139027	ADAMTS13	140	71	47	0	0	0	0	0	0
s_61045	GCTTCCCTCCCGCCTGCTCC	NM_139155	ADAMTS14	241	127	42	0	0	0	0	0	0
s_61043	GCCCCGGGCTGTCGGAGCAC	NM_139155	ADAMTS14	307	83	48	0	0	0	0	0	0
s_60996	ACAGCCGGCAGTTCCCAGAA	NM_139055	ADAMTS15	572	308	71	0	0	0	0	0	0
s_60997	CGTTGGCGGTTCCAGAGTGC	NM_139055	ADAMTS15	164	169	17	0	0	0	0	0	0
s_60999	GACCGAGGAGGGGAGAGTGC	NM_139056	ADAMTS16	244	108	20	0	0	0	0	0	0
s_60998	GACAAAGAGCAGAGGGGAGG	NM_139056	ADAMTS16	633	240	1	0	0	0	0	0	0
s_61000	GCGAGGTCAGCGGGGCGCTG	NM_139056	ADAMTS16	23	14	9	0	0	0	0	0	0
s_61003	TGTCAGCGCTTTCTTACACG	NM_139057	ADAMTS17	159	102	77	0	0	0	0	0	0
s_61001	CCAACCAGTAGGGAAGGAGG	NM_139057	ADAMTS17	35	17	2	0	0	0	0	0	0
s_61002	CGAAACCACAGTGCGTAGTT	NM_139057	ADAMTS17	264	124	77	0	0	0	0	0	0
s_69065	GGAGGCTGGGTGGGAGTGAT	NM_199355	ADAMTS18	44	15	27	0	0	0	0	0	0
s_69063	AAAACGTAATTTAAGCGCAC	NM_199355	ADAMTS18	190	32	23	0	0	0	0	0	0
s_69064	AGGGACCGACCGCCATGAGA	NM_199355	ADAMTS18	67	11	17	0	0	0	0	0	0
s_60244	GGCCCTTTGTCTGCCGGGGG	NM_133638	ADAMTS19	116	64	36	0	0	0	0	0	0
s_60242	CCGGGGAGGCCGCTGCGCCC	NM_133638	ADAMTS19	37	7	38	0	0	0	0	0	0
s_43109	ACGGCGGGCGCCTCAGCCTG	NM_014244	ADAMTS2	54	33	7	0	0	0	0	0	0
s_43111	TGACCCGGCGCATCTTGGCG	NM_014244	ADAMTS2	488	208	36	0	0	0	0	0	0
s_55013	GCTCAGCGAGCGGAGACAGG	NM_025003	ADAMTS20	19	79	5	0	0	0	0	0	0
s_55015	TGGCTGGACCAGCCGGCCCA	NM_025003	ADAMTS20	327	274	25	0	0	0	0	0	0
s_43107	GACGGGGTGAGAAGGTGAAG	NM_014243	ADAMTS3	402	161	49	0	0	0	0	0	0
s_43108	TGAAATTTGAGCTCTGAGAC	NM_014243	ADAMTS3	71	50	23	0	0	0	0	0	0
s_36608	GCCGAATGGATAATAGGCAC	NM_005099	ADAMTS4	2	40	49	0	0	0	0	0	0
s_36607	ATCATCGCTTCCCAAAAAAA	NM_005099	ADAMTS4	307	94	117	0	0	0	0	0	0
s_40804	CCATCTGATTAGGCGCGGAC	NM_007038	ADAMTS5	586	238	182	0	0	0	0	0	0
s_40806	GGAAAGGGAGACGAAGTAGG	NM_007038	ADAMTS5	18	3	21	0	0	0	0	0	0
s_40805	GCAAAAGAGGAGGGTGATCG	NM_007038	ADAMTS5	244	76	33	0	0	0	0	0	0
s_68030	CCAACTACCAGCCATTCAGA	NM_197941	ADAMTS6	575	247	61	0	0	0	0	0	0
s_68031	TGTCCTGGGTCGTCACGTGG	NM_197941	ADAMTS6	199	102	175	0	0	0	0	0	0
s_68029	AGGGGAGGTAGAGGTACAAT	NM_197941	ADAMTS6	314	177	30	0	0	0	0	0	0
s_43164	GCCTCAAGGGCTGGCCGGCC	NM_014272	ADAMTS7	112	52	35	0	0	0	0	0	0
s_43165	GCGGGGCCAGGGGCGGGGGA	NM_014272	ADAMTS7	16	8	9	0	0	0	0	0	0
s_43163	CACGGCCTGCGGGGCCGATG	NM_014272	ADAMTS7	1037	397	27	0	0	0	0	0	0
s_40801	CAGGGGGGCGGGTGGCGGAC	NM_007037	ADAMTS8	55	41	7	0	0	0	0	0	0
s_40802	GAGAGTGGAGAAAAAAAAAT	NM_007037	ADAMTS8	228	123	24	0	0	0	0	0	0
s_67696	TTGCTCAGCCGAGCGCAGAC	NM_182920	ADAMTS9	306	222	6	0	0	0	0	0	0
s_67695	GTCGCTGAGGTCTCGCTGCG	NM_182920	ADAMTS9	46	14	32	0	0	0	0	0	0
s_06444	GCGAGCAAAAAAGGGGGAAA	NM_001040272	ADAMTSL1	144	112	26	0	0	0	0	0	0
s_06445	GGAGGACAGAGAAAGTGTAA	NM_001040272	ADAMTSL1	53	102	44	0	0	0	0	0	0
s_06443	GAGCGAGCAGCAGAGCGAGA	NM_001040272	ADAMTSL1	34	5	4	0	0	0	0	0	0
s_43990	ATGCTCTTTGAAGTGGGAGA	NM_014694	ADAMTSL2	383	190	31	0	0	0	0	0	0
s_43989	ACAGCTATAAAGGCGGCCGC	NM_014694	ADAMTSL2	188	69	39	0	0	0	0	0	0
s_13444	TGACCACTTTGGAGGTTCCC	NM_001145320	ADAMTSL2	457	128	81	0	0	0	0	0	0
s_13443	GGTTCCAGGGAAAACACGGC	NM_001145320	ADAMTSL2	70	16	5	0	0	0	0	0	0
s_43991	CAAGAGAGGGGGTTCCCGGG	NM_014694	ADAMTSL2	55	32	0	0	2	0	0	0	0
s_13442	GGGATAGAGAAGCAGGCTTG	NM_001145320	ADAMTSL2	202	131	14	0	0	0	0	0	0
s_70117	TCAAGCCGAGGGCGCGGTGC	NM_207517	ADAMTSL3	391	157	44	0	0	0	0	0	0
s_70115	ACGGCGTCTCTTCGCGCCCC	NM_207517	ADAMTSL3	1260	424	34	0	0	0	0	0	0
s_55020	CAGCCCGGGGTGGGTGGTCC	NM_025008	ADAMTSL4	237	89	92	0	0	0	0	0	0
s_55019	AGTGGGGCTGCGAGGCAGAC	NM_025008	ADAMTSL4	56	55	27	0	0	0	0	0	0
s_70237	GCGCCCGGAATAGCAGCCCC	NM_213604	ADAMTSL5	437	254	20	0	0	0	0	0	0
s_70235	ACATTCCCGGGCCCTGAGCG	NM_213604	ADAMTSL5	136	138	77	0	0	0	0	0	0
s_26355	TGCTCAAGGCTCACCATACC	NM_001284310	ADAP1	635	264	217	0	0	0	0	0	0
s_26358	CTTTCGGGGACCGAATTTTG	NM_001284311	ADAP1	256	96	37	0	0	0	0	0	0
s_26352	GCTGTGCGTCAGCCTTGGGA	NM_001284309	ADAP1	510	150	62	0	0	0	0	0	0
s_26348	CATTTATCGAGACAGGGTTT	NM_001284308	ADAP1	321	238	46	0	0	0	0	0	0
s_26357	CCCATCAGATCCTGTGGGCG	NM_001284311	ADAP1	388	282	58	0	0	0	0	0	0
s_40461	GATTTCCCAGCGGGTCCCCG	NM_006869	ADAP1	120	67	10	0	0	0	0	0	0
s_40463	GTCCCACCTGCCTGGGCGCG	NM_006869	ADAP1	147	41	5	0	0	0	0	0	0
s_40462	GCCTCCTCCCTCGGCCGCTC	NM_006869	ADAP1	357	247	103	0	0	0	0	0	0
s_26353	GGCAAAGGTCTCTGGAACCA	NM_001284309	ADAP1	218	44	60	0	0	0	0	0	0
s_26351	GATCCCGGTGCAATCGAGGC	NM_001284309	ADAP1	62	34	25	0	0	0	0	0	0
s_26354	CAATGACCCTGCCGCCAGCC	NM_001284310	ADAP1	234	66	78	0	0	0	0	0	0
s_49387	TATGCAAATGCCACCTCCTC	NM_018404	ADAP2	263	103	20	0	0	0	0	0	0
s_49386	GTATCACAGAGGGCTTCCTG	NM_018404	ADAP2	59	49	70	0	0	0	0	0	0
s_49385	CTTTAACAGAAGTTAGATTC	NM_018404	ADAP2	109	49	38	0	0	0	0	0	0
s_45992	TGCGCCATTGCACTCCAGCC	NM_015841	ADAR	314	63	6	0	0	0	0	0	0
s_18114	ATGATTCCTAAATTATCCCC	NM_001193495	ADAR	143	75	17	0	0	0	0	0	0
s_18115	TATTCACCTGGGGATAATTT	NM_001193495	ADAR	200	132	4	0	0	0	0	0	0
s_05353	TTGTGTTAATGCCGCTGTTT	NM_001025107	ADAR	798	348	85	0	0	0	0	0	0
s_05354	TTTTGTTGCTACGTCTTCCT	NM_001025107	ADAR	494	458	56	0	0	0	0	0	0
s_45990	GAGTCTCGCTCTTTTTGCCC	NM_015841	ADAR	679	414	61	0	0	0	0	0	0
s_45991	TCACTGCAACCTCTGCCCCC	NM_015841	ADAR	435	159	53	0	0	0	0	0	0
s_18116	TGCGCACACATACACATTCA	NM_001193495	ADAR	90	37	10	0	0	0	0	0	0
s_09354	CCGTGTCTGTCGTGGGCAGC	NM_001112	ADARB1	88	41	108	0	0	0	0	0	0
s_09355	CGCCCCAGCGCGCGCACGTC	NM_001112	ADARB1	117	83	17	0	0	0	0	0	0
s_09356	TGAGGGAGGTGCCACAGCTC	NM_001112	ADARB1	46	51	3	0	0	0	0	0	0
s_49738	GTTTGCAAGCGGCCAGGCGG	NM_018702	ADARB2	50	101	25	0	0	0	0	0	0
s_49737	ATCCAATCACAACTGCTTTC	NM_018702	ADARB2	2056	727	120	0	0	0	0	0	0
s_41465	GGATGATGGGAGCCGCTTGT	NM_012091	ADAT1	1106	388	93	0	0	0	0	0	0
s_41464	AGATACGTCATTCTAGTTGA	NM_012091	ADAT1	1700	908	67	0	0	0	0	0	0
s_41466	GGCTGCGGGACTTGAAGCGC	NM_012091	ADAT1	113	201	20	0	0	0	0	0	0
s_67287	TCCACGCCCCCTTGCCGCTC	NM_182503	ADAT2	252	91	66	0	0	0	0	0	0
s_67285	CTCACTGGTCCGACAAGCCC	NM_182503	ADAT2	350	236	9	0	0	0	0	0	0
s_26657	TGGCAATTTAGGTGGAATGG	NM_001286259	ADAT2	345	263	81	0	0	0	0	0	0
s_26656	CAGCAAGGTGGTGGCAATTT	NM_001286259	ADAT2	348	336	20	0	0	0	0	0	0
s_67286	CTTTCCGCAGAGACTGTCAC	NM_182503	ADAT2	497	262	175	0	0	0	0	0	0
s_12347	GGTGGCCTTGTTGCTTTGCC	NM_001142545	ADCK1	464	91	49	0	0	0	0	0	0
s_12346	GGTCTCGGGCTTACTCCGTC	NM_001142545	ADCK1	71	39	6	0	0	0	0	0	0
s_58769	GCCAGGACCCACGCGAAGCC	NM_052853	ADCK2	276	150	23	0	0	0	0	0	0
s_58768	CATACTGGCCCCTGGGCGCA	NM_052853	ADCK2	77	55	35	0	0	0	0	0	0
s_65520	GGCGCGGTCCGGGCGCCAAA	NM_174922	ADCK5	51	83	3	0	0	0	0	0	0
s_65521	TGGAACCCTCCGCTCTCAGG	NM_174922	ADCK5	373	168	0	0	21	0	0	0	0
s_51989	GGCTGCCCCGCGCGCGCGCC	NM_021116	ADCY1	34	27	3	0	0	0	0	0	0
s_25337	CCCTCTCAAATCTAGTGGCC	NM_001281768	ADCY1	201	79	69	0	0	0	0	0	0
s_51987	CTCCAGTGCGCAGGCGCGGC	NM_021116	ADCY1	220	57	29	0	0	0	0	0	0
s_25338	CCGCGTCTGACTGCGAACCC	NM_001281768	ADCY1	59	56	6	0	0	0	0	0	0
s_15787	TCCCTTGGCCATGTGGAGGA	NM_001167749	ADCY10	52	87	67	0	0	0	0	0	0
s_15786	GGTTGAAATTAGGCAATAGT	NM_001167749	ADCY10	464	290	48	0	0	0	0	0	0
s_15785	GAATTGTGTAAACTACTCTG	NM_001167749	ADCY10	124	66	23	0	0	0	0	0	0
s_51074	CGGGGGCCGGGCGGCGGCCT	NM_020546	ADCY2	79	68	19	0	0	0	0	0	0
s_51076	GCGTCAGCGCGCCCAGCCCG	NM_020546	ADCY2	185	109	101	0	0	0	0	0	0
s_34339	CGGTGGGCGGTGGTGTGAGC	NM_004036	ADCY3	38	3	19	0	0	0	0	0	0
s_34338	ATTGAGTGTCTGGCGTGGAC	NM_004036	ADCY3	44	68	6	0	0	0	0	0	0
s_61127	AGGAGAGACAAAACCAAGTG	NM_139247	ADCY4	139	76	20	0	0	0	0	0	0
s_19263	AACAAGTCTCTCATAGAAAC	NM_001199642	ADCY5	595	195	52	0	0	0	0	0	0
s_67817	CCCGACGTGTGACCCTAGCC	NM_183357	ADCY5	247	158	18	0	0	0	0	0	0
s_19264	GGAGTTTGCTCAAAATCTTG	NM_001199642	ADCY5	577	209	43	0	0	0	0	0	0
s_19265	TAGTCAAATCAGAGACAGGG	NM_001199642	ADCY5	358	155	3	0	0	0	0	0	0
s_67819	GACGGCCGAGCAGGGGGACC	NM_183357	ADCY5	169	106	45	0	0	0	0	0	0
s_67818	CTTGGCACCCCCGTCCTGAG	NM_183357	ADCY5	497	292	37	0	0	0	0	0	0
s_45180	AAAAAGGAAGGAAGGAAAAA	NM_015270	ADCY6	293	133	34	0	0	0	0	0	0
s_45182	TCAGGCTATGGCTATTGCCC	NM_015270	ADCY6	81	34	2	0	0	0	0	0	0
s_26536	TCAAATTTCCATGAAGTCAT	NM_001286057	ADCY7	366	158	18	0	0	0	0	0	0
s_09500	AAGTTAGGTTAGGGTTAAGA	NM_001114	ADCY7	301	205	16	0	0	0	0	0	0
s_26537	TCCGCAGCCTGGGAGCTGCC	NM_001286057	ADCY7	401	187	239	0	0	0	0	0	0
s_09501	GGGACTAGCTTTACGACAAC	NM_001114	ADCY7	428	286	12	0	0	0	0	0	0
s_09633	GCAGCAGAAGCACGGCGCCC	NM_001115	ADCY8	128	109	4	0	0	0	0	0	0
s_09655	GTCGCGGGAGCCCGGCTCTG	NM_001116	ADCY9	275	80	44	0	0	0	0	0	0
s_09654	GGCGGCCCCCGGCGTGGGCG	NM_001116	ADCY9	37	10	13	0	0	0	0	0	0
s_08640	CTCCGTGTCACGCTCCCTCC	NM_001099733	ADCYAP1	530	210	102	0	0	0	0	0	0
s_09656	GAAAATCTTACCAAAGCGAC	NM_001117	ADCYAP1	488	173	27	0	0	0	0	0	0
s_09658	GCTTTGCCCGCCGTCCTACC	NM_001117	ADCYAP1	481	203	19	0	0	0	0	0	0
s_19258	GAGCAGGGGGAGGCGGTGGT	NM_001199637	ADCYAP1R1	37	23	38	0	0	0	0	0	0
s_19259	TCCAGCTTGGCTCCGTCCTG	NM_001199637	ADCYAP1R1	198	81	3	0	0	0	0	0	0
s_19257	CCTCCCTCCAGCGCCCAGCC	NM_001199637	ADCYAP1R1	416	239	26	0	0	0	0	0	0
s_65883	CATGAGGGGCGGGTCCCCTG	NM_176801	ADD1	25	8	12	0	0	0	0	0	0
s_65884	GCAGGGCGATTGGACTCGCC	NM_176801	ADD1	97	142	20	0	0	0	0	0	0
s_26895	GGGCCCGGTTCGGGCTGAGG	NM_001286645	ADD1	268	131	1	0	0	0	0	0	0
s_26896	TCACCTCAGAAGCGAATCGT	NM_001286645	ADD1	734	339	125	0	0	0	0	0	0
s_28957	AGCCTGGCTAGGGGGGTCTG	NM_001617	ADD2	59	38	1	0	0	0	0	0	0
s_28958	GGGCGGTAGTGGGGGTGCTG	NM_001617	ADD2	215	97	100	0	0	0	0	0	0
s_28959	GGGGCGAGGCCGCTGCGGGG	NM_001617	ADD2	144	97	51	0	0	0	0	0	0
s_17535	GGGTCGCTGGTCTCCTGGCG	NM_001185054	ADD2	356	135	16	0	0	0	0	0	0
s_09665	CTCGCAGCCCCCTACGCCTC	NM_001121	ADD3	79	42	65	0	0	0	0	0	0
s_50468	GATGGAATCAGGGAGTTTTG	NM_019903	ADD3	300	166	27	0	0	0	0	0	0
s_50469	TGAGTAAATGAGTACAGCTG	NM_019903	ADD3	171	69	71	0	0	0	0	0	0
s_09666	GCTCGGGGCTGCCAGAGGCG	NM_001121	ADD3	4	3	29	0	0	0	0	0	0
s_54503	GGGGAGAAATCGAGGTTCTG	NM_024694	ADGB	232	79	31	0	0	0	0	0	0
s_54501	ACTGAAATCCCACATCCCCG	NM_024694	ADGB	169	44	17	0	0	0	0	0	0
s_07980	GGAGGCAGGCGCGTAACCAT	NM_001083909	ADGRA1	535	310	86	0	0	0	0	0	0
s_28148	TCCTGCGTTTGCTTATTACG	NM_001291085	ADGRA1	573	207	26	0	0	0	0	0	0
s_07982	GGGACCGGGGCGGGCGATGG	NM_001083909	ADGRA1	26	21	3	0	0	0	0	0	0
s_28147	ACGAATGCCGGCCCCGTGGG	NM_001291085	ADGRA1	526	118	1	0	0	0	0	0	0
s_28149	TTACTCCAAAGGTAGCAGTG	NM_001291085	ADGRA1	141	56	7	0	0	0	0	0	0
s_57558	GACAAGCGGGAGAGGAGTGT	NM_032777	ADGRA2	76	37	13	0	0	0	0	0	0
s_62041	TCTGCAGCTGCCCGGGACCT	NM_145290	ADGRA3	540	374	55	0	0	0	0	0	0
s_62039	ACGGGGAGAGCAGGAGAGCC	NM_145290	ADGRA3	321	122	65	0	0	0	0	0	0
s_29147	GGGGTGGGCTCTCTCAGAGG	NM_001702	ADGRB1	232	84	25	0	0	0	0	0	0
s_29145	AGCTTAGCCTGCTACCAACG	NM_001702	ADGRB1	67	31	34	0	0	0	0	0	0
s_29146	GGACTTTGGGCCGCAGACAC	NM_001702	ADGRB1	197	90	70	0	0	0	0	0	0
s_29152	GGCGGCGGCGGCGGCTGCTA	NM_001704	ADGRB3	27	47	22	0	0	0	0	0	0
s_29153	TTTGCTTCTTGGTTTGTTGG	NM_001704	ADGRB3	490	324	77	0	0	0	0	0	0
s_29151	GCGCTGAGACGAGAAGTGAC	NM_001704	ADGRB3	491	269	22	0	0	0	0	0	0
s_68708	TGATTCTGAGCCTGAGATCC	NM_198827	ADGRD1	552	184	24	0	0	0	0	0	0
s_68706	ATATTTCAGCTGTTGTTAAG	NM_198827	ADGRD1	222	130	18	0	0	0	0	0	0
s_22144	CTTCTCTTTATTGTGAAGAA	NM_001256252	ADGRE1	93	61	7	0	0	0	0	0	0
s_22145	GAGAGAGAATGATATACATT	NM_001256252	ADGRE1	381	201	25	0	0	0	0	0	0
s_23766	GGTTGGTCAGAGCCACATGG	NM_001271052	ADGRE2	42	40	55	0	0	0	0	0	0
s_42674	TAGGAGGGTTCTTTCCTTTC	NM_013447	ADGRE2	105	61	13	0	0	0	0	0	0
s_23765	ATGGTGGAAACTCCAGCAGA	NM_001271052	ADGRE2	243	86	40	0	0	0	0	0	0
s_42676	TCAACAGAGAATCATGTGAT	NM_013447	ADGRE2	634	224	61	0	0	0	0	0	0
s_42675	TATGATTAGCTTGTCTCTTG	NM_013447	ADGRE2	574	412	48	0	0	0	0	0	0
s_57304	CATCACATTGTCTGAGGATT	NM_032571	ADGRE3	1101	481	128	0	0	0	0	0	0
s_57303	AAGATTTATTTTGGCCCCAA	NM_032571	ADGRE3	232	116	9	0	0	0	0	0	0
s_57305	TTCAGGGCATTTCCTCGTTA	NM_032571	ADGRE3	463	173	21	0	0	0	0	0	0
s_59349	ATAGCTCTGGACGCCCACGC	NM_078481	ADGRE5	189	57	14	0	0	0	0	0	0
s_59350	GACGCAGGCTCTGCCAACTC	NM_078481	ADGRE5	351	144	14	0	0	0	0	0	0
s_59348	AGGGAAACGTTCTGCCAGCT	NM_078481	ADGRE5	305	177	20	0	0	0	0	0	0
s_64371	GGGTGTCTGAAATCACAGAA	NM_153840	ADGRF1	42	25	15	0	0	0	0	0	0
s_64372	TCACTATCAGGTCTGGTAAG	NM_153840	ADGRF1	1551	859	148	0	0	0	0	0	0
s_64369	GAGAATGGATGAGTCACACC	NM_153839	ADGRF2	314	166	93	0	0	0	0	0	0
s_64368	CCTGACAGACAAGTCCTGCA	NM_153839	ADGRF2	304	112	63	0	0	0	0	0	0
s_13312	TGGGGCATGTGGGCTCCAGG	NM_001145168	ADGRF3	104	37	62	0	0	0	0	0	0
s_13311	GGGAATCCAGGTCACTGTGG	NM_001145168	ADGRF3	138	73	7	0	0	0	0	0	0
s_64355	AGAGGAATTTGTGAAGCGCT	NM_153835	ADGRF3	390	214	9	0	0	0	0	0	0
s_13310	GCCTGTGACTCTGAGTGAAA	NM_001145168	ADGRF3	146	115	40	0	0	0	0	0	0
s_64356	CAGATTTCTTTATTTCGTCT	NM_153835	ADGRF3	809	458	71	0	0	0	0	0	0
s_64365	TCATGCAATCATCTGAGATA	NM_153838	ADGRF4	764	369	109	0	0	0	0	0	0
s_64366	TCTGCTTGCATCTGCTGCAC	NM_153838	ADGRF4	461	284	63	0	0	0	0	0	0
s_64364	AAGGAGGGTGATAAAATGCA	NM_153838	ADGRF4	32	12	21	0	0	0	0	0	0
s_45114	CCTGTTTCCTCTAGGGAGCC	NM_015234	ADGRF5	280	131	50	0	0	0	0	0	0
s_45113	ATATAGGAAATCATGTGGAG	NM_015234	ADGRF5	220	80	14	0	0	0	0	0	0
s_08284	GGAGAGGTTTCCAGATAAGA	NM_001098518	ADGRF5	568	159	16	0	0	0	0	0	0
s_08282	AAACAAGTCTGTCCACTTGG	NM_001098518	ADGRF5	407	196	112	0	0	0	0	0	0
s_45115	CTCTTCTTTCCAGTGGCCAG	NM_015234	ADGRF5	554	146	75	0	0	0	0	0	0
s_13783	GCAGATTTCATGTAAAAACC	NM_001145774	ADGRG1	231	121	14	0	0	0	0	0	0
s_27976	CAGGGATGGAAGCCTCTTCC	NM_001290142	ADGRG1	132	64	69	0	0	0	0	0	0
s_13782	AAGACAGGCAGGTGTCCCCG	NM_001145774	ADGRG1	571	309	108	0	0	0	0	0	0
s_13778	TCAGCACCTAAGGGTCAGGT	NM_001145770	ADGRG1	181	62	11	0	0	0	0	0	0
s_13777	CCCCACCCCTCACCTCTTCG	NM_001145770	ADGRG1	475	314	154	0	0	0	0	0	0
s_13779	CCGGTCAGTCGTGCGTGGCC	NM_001145771	ADGRG1	104	114	42	0	0	0	0	0	0
s_27977	GGGAGAACTGAGGTAGACAA	NM_001290142	ADGRG1	619	360	39	0	0	0	0	0	0
s_13776	AGGGGAGTCCTTGGGTTCTC	NM_001145770	ADGRG1	944	360	21	0	0	0	0	0	0
s_13784	TTGGAAGCTCTGGCTCTTTG	NM_001145774	ADGRG1	892	618	44	0	0	0	0	0	0
s_13780	GGAGCACTGAGAGGGGAGAC	NM_001145771	ADGRG1	139	35	16	0	0	0	0	0	0
s_27978	TCAGGTGTCCTGCAGGAGCC	NM_001290142	ADGRG1	364	136	15	0	0	0	0	0	0
s_38061	TCTGAGGGTCCCGCAGTGCC	NM_005756	ADGRG2	474	376	75	0	0	0	0	0	0
s_38059	AGAAGCGGGGGCGGCGAGCT	NM_005756	ADGRG2	897	368	46	0	0	0	0	0	0
s_64506	TCCCACCCCAGTGGGGCCCC	NM_170776	ADGRG3	130	46	18	0	0	0	0	0	0
s_64504	CCCACCCAGGTATGTGCCCC	NM_170776	ADGRG3	768	480	100	0	0	0	0	0	0
s_64354	GAGTGAGAACATGTGGTGTT	NM_153834	ADGRG4	455	363	40	0	0	0	0	0	0
s_64352	CAAGGAGAACGCTTGGACAC	NM_153834	ADGRG4	84	54	24	0	0	0	0	0	0
s_64362	CAGGTGTGGGGCAAAGGGAG	NM_153837	ADGRG5	48	31	13	0	0	0	0	0	0
s_64361	AGCAGAGAGAAGTGCAGTGG	NM_153837	ADGRG5	253	110	45	0	0	0	0	0	0
s_51007	GTCATACGCCGCACGCCGCC	NM_020455	ADGRG6	14	34	31	0	0	0	0	0	0
s_51006	CGACTCCGGCTGCCCTGGTC	NM_020455	ADGRG6	242	97	6	0	0	0	0	0	0
s_51005	CACACAGGATCTTCAACCCC	NM_020455	ADGRG6	176	141	16	0	0	0	0	0	0
s_57583	GGCTTCCTGTATTTTTGTCT	NM_032787	ADGRG7	343	160	18	0	0	0	0	0	0
s_57582	CAAAATAGAAGAAACCAAAG	NM_032787	ADGRG7	394	230	16	0	0	0	0	0	0
s_57584	TGGTTGCCAGTAGTCACCTA	NM_032787	ADGRG7	256	102	6	0	0	0	0	0	0
s_44473	GATCGGGTCTGCGCCCCTCC	NM_014921	ADGRL1	495	204	59	0	0	0	0	0	0
s_41882	ACGAGCGCGCCGGAAATCTC	NM_012302	ADGRL2	1358	495	146	0	0	0	0	0	0
s_41884	TCTTTGATACCTGAGATTTC	NM_012302	ADGRL2	402	170	20	0	0	0	0	0	0
s_41883	CAATAAAGTCAAAGTTTAGC	NM_012302	ADGRL2	397	177	69	0	0	0	0	0	0
s_45119	TCGCCCCGGCTGGAGTGCAG	NM_015236	ADGRL3	284	91	2	0	0	0	0	0	0
s_52952	AGTGAGTACTTAAAAAGCAA	NM_022159	ADGRL4	667	274	38	0	0	0	0	0	0
s_52954	GTGGGGCTGTAACATTGCTC	NM_022159	ADGRL4	31	3	2	0	0	0	0	0	0
s_56518	GCGGACCTGGCTGCCCGCTG	NM_032119	ADGRV1	50	17	41	0	0	0	0	0	0
s_56516	AGCGCTGCCCCGGGAGCCAT	NM_032119	ADGRV1	460	176	61	0	0	0	0	0	0
s_01491	AACAAGAAATTTGACAGATG	NM_000667	ADH1A	126	109	72	0	0	0	0	0	0
s_01493	GACAGATGAGGAATAAAGTG	NM_000667	ADH1A	183	56	14	0	0	0	0	0	0
s_01492	ACTGTCAAATCATAAAGAAG	NM_000667	ADH1A	791	372	24	0	0	0	0	0	0
s_01496	TTTATCTGTTTTGACAGTCT	NM_000668	ADH1B	388	141	61	0	0	0	0	0	0
s_01495	TGGGAATAATCCAGTGGGTG	NM_000668	ADH1B	97	32	17	0	0	0	0	0	0
s_01498	TCTGATTTTCTGCTATAAAG	NM_000669	ADH1C	422	276	14	0	0	0	0	0	0
s_01500	CAAATGATGTGGTAAGAGGC	NM_000670	ADH4	588	206	43	0	0	0	0	0	0
s_01502	GGAGCTCACTGGGAGCAATG	NM_000670	ADH4	148	82	20	0	0	0	0	0	0
s_01504	GCAGAACTCGTTTTTTTTGT	NM_000671	ADH5	747	383	45	0	0	0	0	0	0
s_01505	TCGGATTTTAGCAATGAAAC	NM_000671	ADH5	65	50	45	0	0	0	0	0	0
s_08971	TCTCAGTGAAAGAGCACAAA	NM_001102470	ADH6	1143	277	190	0	0	0	0	0	0
s_08970	TCCTAAGTGTAATCTGAAAT	NM_001102470	ADH6	1217	602	64	0	0	0	0	0	0
s_15658	ATCCAAGACAAAGACAGGAT	NM_001166504	ADH7	80	84	114	0	0	0	0	0	0
s_15657	AAAGACAGGATGGGCACTGC	NM_001166504	ADH7	809	393	29	0	0	0	0	0	0
s_01508	CTCTAAAATCAGCCATGCCT	NM_000673	ADH7	497	290	61	0	0	0	0	0	0
s_15659	GTGCCTTCACATAGATAGTC	NM_001166504	ADH7	224	133	3	0	0	0	0	0	0
s_61408	CAGAACGCCAGCTGCCCCAG	NM_144650	ADHFE1	271	111	21	0	0	0	0	0	0
s_61409	GGCTCAGGGCCATTTTCCCA	NM_144650	ADHFE1	172	89	56	0	0	0	0	0	0
s_61407	ACGGCAATTTCAAGGGTGGA	NM_144650	ADHFE1	119	41	27	0	0	0	0	0	0
s_49109	CTTCACCTGCCCGGCGCGTC	NM_018269	ADI1	791	363	89	0	0	0	0	0	0
s_49108	AGGCAGGTCCGAGGGTGCCC	NM_018269	ADI1	102	88	15	0	0	0	0	0	0
s_49110	TTCAAGCCCCGACCCTGTCC	NM_018269	ADI1	707	367	151	0	0	0	0	0	0
s_05147	AGGCAGTGAGACAGACAGTC	NM_001018082	ADIG	202	219	37	0	0	0	0	0	0
s_05148	GGCTGAGAATTAAAAAGCCC	NM_001018082	ADIG	42	29	4	0	0	0	0	0	0
s_05146	AGCATGCAGGGGACACTTTG	NM_001018082	ADIG	250	91	5	0	0	0	0	0	0
s_17108	CAGGCTGTGGGCAACTGCCA	NM_001177800	ADIPOQ	468	202	49	0	0	0	0	0	0
s_17109	GGGTTGTACCAGGTTCCCTA	NM_001177800	ADIPOQ	52	57	5	0	0	0	0	0	0
s_28120	GCGGAGGAGACAGCTGTTGG	NM_001290553	ADIPOR1	128	8	32	0	0	0	0	0	0
s_28126	TAATCTCTTCTTCAACCGCA	NM_001290629	ADIPOR1	514	299	43	0	0	0	0	0	0
s_28128	TTGAGCCCCTACCATGTGCC	NM_001290629	ADIPOR1	256	154	37	0	0	0	0	0	0
s_28125	TTCAGGCTGCGATAACGAGG	NM_001290557	ADIPOR1	192	120	24	0	0	0	0	0	0
s_28123	CCTGGCTGCGGCGGGGAGGT	NM_001290557	ADIPOR1	494	315	51	0	0	0	0	0	0
s_28124	CTCCACCCGCCCCGGGGTAG	NM_001290557	ADIPOR1	432	277	76	0	0	0	0	0	0
s_28122	TCTCCCAGGGGCTGCGCGGT	NM_001290553	ADIPOR1	106	37	3	0	0	0	0	0	0
s_28127	TAGTTTGTGGAAGGGAAGGA	NM_001290629	ADIPOR1	453	181	45	0	0	0	0	0	0
s_28121	GGAACCCGCTCCGACTTGCC	NM_001290553	ADIPOR1	337	131	19	0	0	0	0	0	0
s_54213	ATGCGCGTCACGGCGACGTG	NM_024551	ADIPOR2	103	87	59	0	0	0	0	0	0
s_54215	TTTTAGAGCGGTCAGAGGGG	NM_024551	ADIPOR2	224	141	161	0	0	0	0	0	0
s_54214	CGCACGGCGTGTGGTCTTAT	NM_024551	ADIPOR2	112	90	27	0	0	0	0	0	0
s_40374	GGAAAGGGGCAGACCGAACC	NM_006829	ADIRF	20	15	22	0	0	0	0	0	0
s_40373	CCTGGCACCTCTTCGGTCCC	NM_006829	ADIRF	224	98	11	0	0	0	0	0	0
s_40375	TCCTGGCCTAAGACGGGCCG	NM_006829	ADIRF	223	86	109	0	0	0	0	0	0
s_19673	TTCCTAGGCTGAGGCTTCCC	NM_001202449	ADK	482	202	102	0	0	0	0	0	0
s_19671	CCTGCAAAATCCATCTGCAA	NM_001202449	ADK	285	191	50	0	0	0	0	0	0
s_19674	ATCTGCTGCCTAACGCAGTC	NM_001202450	ADK	526	182	42	0	0	0	0	0	0
s_19672	GCGCTGTCAGGGCAGGTCTT	NM_001202449	ADK	813	400	57	0	0	0	0	0	0
s_19676	TCTCTCCATCTAGATTCAGG	NM_001202450	ADK	207	98	82	0	0	0	0	0	0
s_19675	GGGGTCCCTCATGGTAGGGG	NM_001202450	ADK	77	52	3	0	0	0	0	0	0
s_09813	GAAAGAAAGGGAAGGCAACC	NM_001124	ADM	355	160	5	0	0	0	0	0	0
s_09814	GACGCGCGCATTGCTTCCTT	NM_001124	ADM	559	314	18	0	0	0	0	0	0
s_09812	AGCAGGAGCGCGCGTGGCTG	NM_001124	ADM	114	64	42	0	0	0	0	0	0
s_21904	GGCTCCGCCCCTTGCTGGAA	NM_001253845	ADM2	230	125	7	0	0	0	0	0	0
s_21903	GGCTACGTATTCAGCCCTGG	NM_001253845	ADM2	93	24	16	0	0	0	0	0	0
s_21902	GGCGGGTTGGGGGTCCTGCC	NM_001253845	ADM2	390	244	3	0	0	0	0	0	0
s_08879	GGCACTGCAGTACCTGCGAA	NM_001101340	ADM5	104	37	28	0	0	0	0	0	0
s_08877	ACAGAATGGCAGCCACCAGC	NM_001101340	ADM5	110	72	52	0	0	0	0	0	0
s_08878	AGCAGTGGGGGGACCGGCCT	NM_001101340	ADM5	94	65	27	0	0	0	0	0	0
s_25737	TGTGGGAGAGGCGGCTTCAC	NM_001282531	ADNP	253	125	66	0	0	0	0	0	0
s_25738	CTTCGGGCACAGCTGGATTG	NM_001282532	ADNP	103	80	17	0	0	0	0	0	0
s_25736	TCAGACACAGCTCCCTCTCT	NM_001282531	ADNP	396	195	18	0	0	0	0	0	0
s_44455	GTGGAGCTAGTGGCAGCTCC	NM_014913	ADNP2	124	43	0	0	0	0	0	0	13
s_44457	TATCACAGTTGGGCTCCCAT	NM_014913	ADNP2	1017	607	147	0	0	0	0	0	0
s_44456	GTGGGCGGGGTCACCACTCC	NM_014913	ADNP2	477	165	30	0	0	0	0	0	0
s_57621	GTTTGTTGATTGGAAAATAG	NM_032804	ADO	102	62	5	0	0	0	0	0	0
s_57622	TCAGAGCTCAAGCGGAAGGC	NM_032804	ADO	185	62	51	0	0	0	0	0	0
s_01511	TGGTGTGTGCGCCCAGCCTC	NM_000674	ADORA1	294	77	18	0	0	0	0	0	0
s_01513	GAGGCTTGAAGGGGCAGTGC	NM_000675	ADORA2A	392	159	22	0	0	0	0	0	0
s_01514	GCAGGGCCTCACAATGCCCC	NM_000675	ADORA2A	285	167	40	0	0	0	0	0	0
s_24864	GCAAAAATGCTTTTCTTTTC	NM_001278498	ADORA2A	472	250	47	0	0	0	0	0	0
s_24863	CTGGACCCCAAATGACCTCT	NM_001278498	ADORA2A	764	320	104	0	0	0	0	0	0
s_24865	TACGGAACCAGGACTCACTG	NM_001278498	ADORA2A	105	28	45	0	0	0	0	0	0
s_24867	TCTTGGTCTTTCGCCCAGGC	NM_001278500	ADORA2A	256	105	84	0	0	0	0	0	0
s_01517	GTCCCAGGAGCCGCCGCGAG	NM_000676	ADORA2B	63	13	58	0	0	0	0	0	0
s_01515	CGGGGTGCGCAGGGTTAGCC	NM_000676	ADORA2B	25	24	12	0	0	0	0	0	0
s_01516	GGGCGGGGCGAGCTCACTCC	NM_000676	ADORA2B	113	57	2	0	0	0	0	0	0
s_55963	AGGGGGTGCAGCGCCCGGAC	NM_031284	ADPGK	220	52	49	0	0	0	0	0	0
s_55962	AGGCCTGGGACTGAGGCGTG	NM_031284	ADPGK	448	243	43	0	0	0	0	0	0
s_55964	GGGGATACGATTAGAGTTCC	NM_031284	ADPGK	99	75	26	0	0	0	0	0	0
s_09827	GCATTTGGGGCGGGCGACGG	NM_001125	ADPRH	73	23	20	0	0	0	0	0	0
s_09829	TTCCGGTGCCGCCACATTCC	NM_001125	ADPRH	162	113	10	0	0	0	0	0	0
s_09828	GGTCCCGTCCACTCTCGCTT	NM_001125	ADPRH	167	86	91	0	0	0	0	0	0
s_68910	GACCGGGGCTCACTCCTTCC	NM_199162	ADPRHL1	631	307	46	0	0	0	0	0	0
s_60549	GGCTGCCGGCAGAAGCTAGC	NM_138430	ADPRHL1	130	58	3	0	0	0	0	0	0
s_60548	AACTGACACCTCCCACGTGG	NM_138430	ADPRHL1	194	117	10	0	0	0	0	0	0
s_68912	GAGAGGCTCACCGGGAAGGA	NM_199162	ADPRHL1	89	106	39	0	0	0	0	0	0
s_68911	GACTGGGGCTGCCTCCTTCC	NM_199162	ADPRHL1	443	228	100	0	0	0	0	0	0
s_60550	TCAACGCTCTGAATGTGCTG	NM_138430	ADPRHL1	804	518	127	0	0	0	0	0	0
s_48215	ACTGGGTGGGAAGGCCACTA	NM_017825	ADPRHL2	220	106	71	0	0	0	0	0	0
s_50715	GGCCTCTGGGTGGCCAACTT	NM_020233	ADPRM	75	44	10	0	0	0	0	0	0
s_50716	TAGTACCCGGACGAGTTATG	NM_020233	ADPRM	481	335	56	0	0	0	0	0	0
s_58373	AATGTAGGTAACTGCGGGCC	NM_033303	ADRA1A	202	78	8	0	0	0	0	0	0
s_01522	TCGCTCGGGTCTGCGGACCG	NM_000679	ADRA1B	103	48	30	0	0	0	0	0	0
s_01520	TGCTACTCCACGGCCGGCCT	NM_000678	ADRA1D	491	154	99	0	0	0	0	0	0
s_01518	ACAGCCGCGCTCCGCGTCAC	NM_000678	ADRA1D	284	227	39	0	0	0	0	0	0
s_01519	CGTAGCGGGCCCCGGCTCTT	NM_000678	ADRA1D	78	78	18	0	0	0	0	0	0
s_01525	CTCAGGCGGGACGAGCCCTT	NM_000681	ADRA2A	379	189	40	0	0	0	0	0	0
s_01526	GCGCTAGACTGGCGGAGGGG	NM_000681	ADRA2A	20	17	2	0	0	0	0	0	0
s_01524	CGCGCCTAGCGCTGGACCTC	NM_000681	ADRA2A	54	60	2	0	0	0	0	0	0
s_01529	GCGCGACTTTCTCCGGTCCC	NM_000682	ADRA2B	152	91	12	0	0	0	0	0	0
s_01527	ACAACTTGGGAAACTTCTCT	NM_000682	ADRA2B	848	411	178	0	0	0	0	0	0
s_01528	GCACCGGTGGAGGAGGATGT	NM_000682	ADRA2B	195	99	47	0	0	0	0	0	0
s_01532	GAGCCACCACGGCCGAGGGC	NM_000683	ADRA2C	180	59	21	0	0	0	0	0	0
s_01531	CTGGGCGCCGCGGTCCCCGG	NM_000683	ADRA2C	375	132	54	0	0	0	0	0	0
s_00025	CAGTGGTGGCCCGCCCTCCA	NM_000024	ADRB2	157	87	8	0	0	0	0	0	0
s_00026	CGCCCTCCTTCTCCTGGGGC	NM_000024	ADRB2	75	70	6	0	0	0	0	0	0
s_00028	ACGTTTCCTTTAGCTAAATC	NM_000025	ADRB3	157	159	37	0	0	0	0	0	0
s_00029	AGATGGTGGCAGAGGAACCA	NM_000025	ADRB3	168	68	3	0	0	0	0	0	0
s_65663	GCAGGGCGCTTGGACCAGAG	NM_175573	ADRM1	253	43	17	0	0	0	0	0	0
s_65662	CTCTTTTCCGGCGGAAGCGC	NM_175573	ADRM1	667	411	37	0	0	0	0	0	0
s_65661	CCCTATTGTTGCTGTGTCAT	NM_175573	ADRM1	355	141	71	0	0	0	0	0	0
s_00031	CAATTCTCAGGCAGAAGCAG	NM_000026	ADSL	384	153	15	0	0	0	0	0	0
s_09832	GGGCTGCGGCGGTGTATTCT	NM_001126	ADSS	98	108	28	0	0	0	0	0	0
s_09830	AATCCCAGCATGCAACGCTC	NM_001126	ADSS	213	179	50	0	0	0	0	0	0
s_09831	CGGAAGCGCGTGTGGAGCGT	NM_001126	ADSS	165	49	25	0	0	0	0	0	0
s_62649	TTTAGGGGTGAGGGGCCGCA	NM_152328	ADSSL1	14	6	17	0	0	0	0	0	0
s_62648	TGTGGCGGCCGGAGGTCACC	NM_152328	ADSSL1	27	16	27	0	0	0	0	0	0
s_68913	CGGCGTCGTGGGGAGGAGCG	NM_199165	ADSSL1	109	74	13	0	0	0	0	0	0
s_62647	GAGACTCAACTGGGCTTCCC	NM_152328	ADSSL1	68	56	24	0	0	0	0	0	0
s_68914	CGTCGGCGTCGGGAGGAGCG	NM_199165	ADSSL1	191	120	3	0	0	0	0	0	0
s_57522	AATCTAGCGAAATACTTCCA	NM_032744	ADTRP	234	147	12	0	0	0	0	0	0
s_57524	CAGGTTGATAAACCAGATCA	NM_032744	ADTRP	1198	460	52	0	0	0	0	0	0
s_10487	GGCGGCGAGCGTCCCAAGCC	NM_001129	AEBP1	1494	804	36	0	0	0	0	0	0
s_10485	AAGGAGGAGCCGAGAGTGGA	NM_001129	AEBP1	768	395	32	0	0	0	0	0	0
s_23323	CCTTCCTCCTCTTGAACTCC	NM_001267043	AEBP2	1404	569	43	0	0	0	0	0	0
s_23322	ATCGCGGCAAAACGTCGCCT	NM_001267043	AEBP2	1048	427	27	0	0	0	0	0	0
s_09563	ACGCGCTACGGAGCCCGCGC	NM_001114176	AEBP2	63	99	70	0	0	0	0	0	0
s_53380	AAATTTCCCGCCAGTATGGC	NM_022767	AEN	351	255	40	0	0	0	0	0	0
s_53381	GCACGAGTTACGCCCTCTTC	NM_022767	AEN	403	233	132	0	0	0	0	0	0
s_68805	AGTTCTGCAGAAAAACCAGC	NM_198969	AES	869	338	26	0	0	0	0	0	0
s_10574	TCGCCGCCATTAGACAATAG	NM_001130	AES	574	298	89	0	0	0	0	0	0
s_68807	TGCAAAGTTAAAGAGGTGGG	NM_198969	AES	220	154	14	0	0	0	0	0	0
s_10572	AGCCGAGCCGCGGCCACTGC	NM_001130	AES	253	329	55	0	0	0	0	0	0
s_68806	TGAATTCCTGGCAGGTCAGA	NM_198969	AES	166	71	26	0	0	0	0	0	0
s_11121	CGTCCTGTAGAGCCGACTCC	NM_001134647	AFAP1	235	132	79	0	0	0	0	0	0
s_14107	CCCTCCGCGGCGCTCCCACT	NM_001146337	AFAP1L1	293	118	27	0	0	0	0	0	0
s_57255	CATTGGGTTTGCAGCGGGCA	NM_032550	AFAP1L2	118	35	97	0	0	0	0	0	0
s_20404	ACGGCGGGCGGCGGCGCGCA	NM_001207008	AFDN	175	121	31	0	0	0	0	0	0
s_20405	GCCGGGCGCACACCGGCCGG	NM_001207008	AFDN	32	4	10	0	0	0	0	0	0
s_38437	GCCCGCCTACTTAAATGGGC	NM_005935	AFF1	120	51	41	0	0	0	0	0	0
s_15695	TGCGGTACCGGGTTCCGCCC	NM_001166693	AFF1	339	167	4	0	0	0	0	0	0
s_38435	AGCAGGGCTTGTCGGCGCCC	NM_005935	AFF1	138	79	6	0	0	0	0	0	0
s_15694	GCCCTCCCGGGATTGGTGGG	NM_001166693	AFF1	293	74	6	0	0	0	0	0	0
s_16069	AGCAGGCACGTTATCATCCC	NM_001169125	AFF2	124	54	10	0	0	0	0	0	0
s_16132	AGGTGTCTAAGAATGGATGG	NM_001170628	AFF2	47	36	1	0	0	0	0	0	0
s_16070	GGCGAGCCCCTGCCAGATCC	NM_001169125	AFF2	177	102	3	0	0	0	0	0	0
s_16134	GTTTGATAGTTTGAGTATTC	NM_001170628	AFF2	478	206	29	0	0	0	0	0	0
s_05356	GAGAAGCGCATGTCTCCATC	NM_001025108	AFF3	508	275	61	0	0	0	0	0	0
s_05357	TAGAACCGGAAGCCCCTCCA	NM_001025108	AFF3	174	118	27	0	0	0	0	0	0
s_05355	ACTGTGGAGAAGCAGAGGTA	NM_001025108	AFF3	213	110	21	0	0	0	0	0	0
s_30524	GGCCTGGTCTACCAGAAGGC	NM_002285	AFF3	21	14	12	0	0	0	0	0	0
s_30522	GACTAAACCAGATACCCAAC	NM_002285	AFF3	240	140	5	0	0	0	0	0	0
s_43476	GCTCGGGCGGGTCCTTTGCC	NM_014423	AFF4	317	118	31	0	0	0	0	0	0
s_43475	GCCGGGAACGTCACCACCCC	NM_014423	AFF4	77	38	27	0	0	0	0	0	0
s_43477	GGGGTCTGATGACCCGGGCC	NM_014423	AFF4	63	22	11	0	0	0	0	0	0
s_62083	AGGGAGGGCGATTCTCCGCC	NM_145315	AFG1L	420	314	82	0	0	0	0	0	0
s_40292	AGCAGCGTTGGGGGCGCGGC	NM_006796	AFG3L2	196	130	20	0	0	0	0	0	0
s_10993	GAGTTGGAACAAAAGTCCAC	NM_001133	AFM	101	91	11	0	0	0	0	0	0
s_13625	GGATTCCTCCCACGAGGGGG	NM_001145526	AFMID	58	39	18	0	0	0	0	0	0
s_13624	CTGCGGCCAAATCTCCCGCC	NM_001145526	AFMID	368	190	16	0	0	0	0	0	0
s_10998	TTCAAGGACACAGAGCTCTT	NM_001134	AFP	127	29	48	0	0	0	0	0	0
s_10997	GCCAATAATTAACAGCATAG	NM_001134	AFP	426	188	20	0	0	0	0	0	0
s_10996	AATGTCCCATTTTCAACCTA	NM_001134	AFP	1561	697	194	0	0	0	0	0	0
s_69483	CGCAAGGAAGTAAAAGGAAA	NM_203437	AFTPH	549	220	44	0	0	0	0	0	0
s_69485	TTCTGTGACACCAATTCCCC	NM_203437	AFTPH	411	152	36	0	0	0	0	0	0
s_16507	GCTAAATCTATTTTAACCAC	NM_001171988	AGA	985	378	19	0	0	0	0	0	0
s_16508	TAAAAATCTGAACAGCACTT	NM_001171988	AGA	181	202	70	0	0	0	0	0	0
s_44459	CTTCCCAGCGCGCCGGATCC	NM_014914	AGAP1	264	95	27	0	0	0	0	0	0
s_44458	CCGGAGGGCGGCAAGCGCGC	NM_014914	AGAP1	16	7	12	0	0	0	0	0	0
s_44460	GGGGCCTGGCGCAATTCCCC	NM_014914	AGAP1	211	154	4	0	0	0	0	0	0
s_60120	AGGCGCCATCTAGCACAGCC	NM_133447	AGAP11	658	263	145	0	0	0	0	0	0
s_60119	AAATGACAGCAGGGAGACTT	NM_133447	AGAP11	437	189	55	0	0	0	0	0	0
s_60121	TCTGGGATTGGGAAAAAATT	NM_133447	AGAP11	233	199	25	0	0	0	0	0	0
s_09722	GAGCAGGGCGGCCCCATGGC	NM_001122772	AGAP2	451	298	86	0	0	0	0	0	0
s_44170	GACTGGCTGGCAGGGTTGAT	NM_014770	AGAP2	96	50	20	0	0	0	0	0	0
s_44169	CTGGCTGGGAAATCATAGCA	NM_014770	AGAP2	120	73	36	0	0	0	0	0	0
s_09723	GCGCCCCCCTCCCATCACAT	NM_001122772	AGAP2	534	243	70	0	0	0	0	0	0
s_44171	GGTAGTGCTGTCCCAGGCTG	NM_014770	AGAP2	51	51	0	0	0	0	6	0	0
s_56330	CGGGGCCGGGACTACTGGGC	NM_031946	AGAP3	25	7	5	0	0	0	0	0	0
s_25217	AGAGGAACTGGGACATTTCA	NM_001281300	AGAP3	126	68	3	0	0	0	0	0	0
s_24264	TCACAACCTATTAAATAAGC	NM_001276343	AGAP4	607	341	82	0	0	0	0	0	0
s_28223	GGCAGACAATAGCTACGACC	NM_001291379	AGAP4	27	22	43	0	0	0	0	0	0
s_24263	CAGGGGAGGCAGCAGGGTGC	NM_001276343	AGAP4	94	55	1	0	0	0	0	0	0
s_24265	TGTGTCTCTCAGCACTTGTT	NM_001276343	AGAP4	494	363	42	0	0	0	0	0	0
s_28224	TGACCCCATTTTAAGACAAC	NM_001291379	AGAP4	170	81	99	0	0	0	0	0	0
s_28222	CACTGTGGACTTAATTCTAC	NM_001291379	AGAP4	961	408	140	0	0	0	0	0	0
s_12846	CAGGGGAGGCAGCAGGGTGT	NM_001144000	AGAP5	179	133	77	0	0	0	0	0	0
s_12847	CCGGGGCCGGGGCCGGGGCC	NM_001144000	AGAP5	101	30	16	0	0	0	0	0	0
s_12848	GCGGCCCCGGGCACCATCCC	NM_001144000	AGAP5	280	121	41	0	0	0	0	0	0
s_07165	GCATCATAAGCCACAGGGTG	NM_001077665	AGAP6	381	247	9	0	0	0	0	0	0
s_07166	GGACTAAAATCTCAGGAAGC	NM_001077665	AGAP6	310	160	79	0	0	0	0	0	0
s_07167	GGCCCCTCGTGCAGTGCCAT	NM_001077665	AGAP6	689	291	185	0	0	0	0	0	0
s_62668	CAGAGCTCTACTTCCTGTCA	NM_152336	AGBL1	199	90	19	0	0	0	0	0	0
s_62670	GACAGGCAAGGGGATTCACT	NM_152336	AGBL1	316	90	63	0	0	0	0	0	0
s_54664	CTGGGGCTGTGATGTATGAG	NM_024783	AGBL2	100	22	16	0	0	0	0	0	0
s_54665	TCAATGCGGTTTCGATTCCG	NM_024783	AGBL2	303	65	28	0	0	0	0	0	0
s_54663	AAGGTCTGCAACATGTATGG	NM_024783	AGBL2	79	34	35	0	0	0	0	0	0
s_66568	TAGGTTTTGGCTCCAGGAAG	NM_178563	AGBL3	162	118	56	0	0	0	0	0	0
s_66566	AGAGAGGCTTTGGGGTCTGT	NM_178563	AGBL3	272	197	24	0	0	0	0	0	0
s_57578	GTTGCCAGGATGCGGTGGAT	NM_032785	AGBL4	415	195	31	0	0	0	0	0	0
s_57576	AAGCGCCATCCCTACAGACC	NM_032785	AGBL4	509	282	120	0	0	0	0	0	0
s_52478	CGAGTGTCGTTCGGGGACGA	NM_021831	AGBL5	89	62	38	0	0	0	0	0	0
s_52480	TTAACGGCCTGCCTGCCGGG	NM_021831	AGBL5	220	62	1	0	0	0	0	0	0
s_52479	TAGCAGCGTCTTCCGGAAGA	NM_021831	AGBL5	66	70	41	0	0	0	0	0	0
s_20339	TGAGGGAATGAGACCCTAGA	NM_001206940	AGER	108	109	26	0	0	0	0	0	0
s_20338	GATGGAATAAATAGGATCGG	NM_001206940	AGER	50	20	3	0	0	0	0	0	0
s_11357	GGCCGGGTCTGGAGCCAAGT	NM_001135187	AGFG1	446	203	40	0	0	0	0	0	0
s_38729	ACGCACGGTTCTCGCTGCTG	NM_006076	AGFG2	51	20	30	0	0	0	0	0	0
s_38730	CGGCCAATAGGAGAGGCCTG	NM_006076	AGFG2	100	54	18	0	0	0	0	0	0
s_48637	CGTGGAGAGCTGTGGCAATG	NM_018046	AGGF1	596	260	24	0	0	0	0	0	0
s_48636	ACCGAAGCCCTAAGAGCGAC	NM_018046	AGGF1	27	3	5	0	0	0	0	0	0
s_49049	TTATTTTCCGACTTAGTTCC	NM_018238	AGK	1123	344	73	0	0	0	0	0	0
s_49047	AACTAAATGAACAAGGCCAT	NM_018238	AGK	451	1179	63	0	0	0	0	0	0
s_01462	CGGGGAGAAACAGAAGGGGA	NM_000643	AGL	15	15	2	0	0	0	0	0	0
s_01467	CAGAGAAAAGCAATACACTT	NM_000646	AGL	379	179	76	0	0	0	0	0	0
s_01468	CTTTTCTCTGAGAATGGTCT	NM_000646	AGL	280	164	18	0	0	0	0	0	0
s_01459	GCTCGCAGGCTGTTAAAGGA	NM_000642	AGL	239	95	5	0	0	0	0	0	0
s_01463	GGTGCTACGGTCGGGGGGAG	NM_000643	AGL	32	28	5	0	0	0	0	0	0
s_01469	TATTCGTTGTGCTCAAAGGC	NM_000646	AGL	46	59	23	0	0	0	0	0	0
s_01460	TGGGGAAGGTGCACCGGCCA	NM_000642	AGL	183	93	15	0	0	0	0	0	0
s_54605	ATTACTCTGAATGGGAGAAG	NM_024758	AGMAT	170	172	97	0	0	0	0	0	0
s_54607	GGCTGCTGAAGGCCACAGTG	NM_024758	AGMAT	215	117	11	0	0	0	0	0	0
s_54606	CCACTGGCCGGCACTGTGCC	NM_024758	AGMAT	363	197	15	0	0	0	0	0	0
s_02862	GCATGTGGGGGAGGGAAAAG	NM_001004320	AGMO	77	45	1	0	0	0	0	0	0
s_02861	GCACTGTATGACTTTGATTT	NM_001004320	AGMO	444	304	146	0	0	0	0	0	0
s_02860	ATACAGTGCAGTTTGACTGT	NM_001004320	AGMO	197	117	20	0	0	0	0	0	0
s_41669	CGGCGGGAGGGCGCCAGTAG	NM_012199	AGO1	59	49	57	0	0	0	0	0	0
s_41670	GGTGCCTTGGAACCGCGCAG	NM_012199	AGO1	133	59	11	0	0	0	0	0	0
s_41668	ATGGCGACGGGTGACCGCCA	NM_012199	AGO1	75	50	12	0	0	0	0	0	0
s_15129	GGGAGGGGAGGCGAGGCCGG	NM_001164623	AGO2	13	3	27	0	0	0	0	0	0
s_15127	CCGCGTCGGGTAAACCTGTT	NM_001164623	AGO2	295	120	24	0	0	0	0	0	0
s_54805	TCCGGGAGCCGGGCCACATG	NM_024852	AGO3	77	43	60	0	0	0	0	0	0
s_47839	GGAGGGGGCGTGCGCGGCCC	NM_017629	AGO4	32	26	14	0	0	0	0	0	0
s_39466	CCTTTCAGCTCTGGATCCCC	NM_006411	AGPAT1	200	87	94	0	0	0	0	0	0
s_57521	ACAATGGCTATTGGCTGATA	NM_032741	AGPAT1	252	170	111	0	0	0	0	0	0
s_39467	GAGATGGGGGCAAAGACCGA	NM_006411	AGPAT1	169	122	55	0	0	0	0	0	0
s_39468	CCCGACACGGTCCCCTCACC	NM_006412	AGPAT2	590	321	26	0	0	0	0	0	0
s_39470	GTGGAGGGGAGGTCCGGGCC	NM_006412	AGPAT2	206	93	51	0	0	0	0	0	0
s_50534	CGGCGATCCCACAGTTCCGC	NM_020132	AGPAT3	152	85	25	0	0	0	0	0	0
s_05987	GCATGGCTGGGAGCAACCAC	NM_001037553	AGPAT3	28	12	3	0	0	0	0	0	0
s_05988	GCTGGCTGCTTCTGCCGTCC	NM_001037553	AGPAT3	336	158	35	0	0	0	0	0	0
s_05989	TCTGGGTCATGCGGGGAAGA	NM_001037553	AGPAT3	217	108	38	0	0	0	0	0	0
s_50536	GGACACGCTGGGGGGACACG	NM_020132	AGPAT3	45	11	33	0	0	0	0	0	0
s_50538	GTGTAAGGCAGTGCTTCAGT	NM_020133	AGPAT4	92	24	12	0	0	0	0	0	0
s_50537	GCCGAGAGGGAAGAGCGAGC	NM_020133	AGPAT4	91	42	1	0	0	0	0	0	0
s_50539	TACACTAATTGGAAGGGGAA	NM_020133	AGPAT4	33	22	24	0	0	0	0	0	0
s_49288	GGTAGCTGTACTGCAACTGT	NM_018361	AGPAT5	79	16	20	0	0	0	0	0	0
s_49289	TGGGGAGCATGCGCAGTGGC	NM_018361	AGPAT5	270	156	12	0	0	0	0	0	0
s_49287	CGGGTTGCCCGCGCCCCAGC	NM_018361	AGPAT5	135	90	30	0	0	0	0	0	0
s_33577	GGTGAGTTCGAGCTGACTCC	NM_003659	AGPS	430	230	100	0	0	0	0	0	0
s_33575	GAAGCGCGCACCTGCCAAGC	NM_003659	AGPS	322	48	20	0	0	0	0	0	0
s_33576	GGCGCTCCCTTGTCACGCCT	NM_003659	AGPS	63	60	14	0	0	0	0	0	0
s_39461	GTAAAGACAAATCAGCCTTC	NM_006408	AGR2	972	556	64	0	0	0	0	0	0
s_65899	ACAAACTTAGAAAAATAGGC	NM_176813	AGR3	73	56	25	0	0	0	0	0	0
s_68594	GAGGGGGAGGGGCGCCGCCC	NM_198576	AGRN	67	35	45	0	0	0	0	0	0
s_12007	GCTTCCAAGAATTCGGGTCA	NM_001138	AGRP	219	117	52	0	0	0	0	0	0
s_12009	TGGAGCGGGTGATGGGCCAA	NM_001138	AGRP	112	25	20	0	0	0	0	0	0
s_00035	GACACAAACAAAATGCCTTC	NM_000029	AGT	286	123	94	0	0	0	0	0	0
s_00034	CAATCTGGCTGTGCTATTGT	NM_000029	AGT	1511	629	104	0	0	0	0	0	0
s_26969	GCGGGTGTTCCGCGCGCTGC	NM_001286715	AGTPBP1	31	22	13	0	0	0	0	0	0
s_26970	GCGTGGGGGCGGAGCGCGCA	NM_001286715	AGTPBP1	181	57	38	0	0	0	0	0	0
s_01538	TAGTTGACACGGGACGACTG	NM_000685	AGTR1	673	307	76	0	0	0	0	0	0
s_56473	GCTATGAGACCCTAGAGCTT	NM_032049	AGTR1	708	265	36	0	0	0	0	0	0
s_56474	GTGTTATTAAGTTCACACTG	NM_032049	AGTR1	180	43	25	0	0	0	0	0	0
s_56472	AACAAAAGTTCCAAAGCTCT	NM_032049	AGTR1	1116	428	39	0	0	0	0	0	0
s_01540	AAAATTCTCTAGCACATTTG	NM_000686	AGTR2	135	105	25	0	0	0	0	0	0
s_01539	AAAAAACCTCTCTGGAAAGC	NM_000686	AGTR2	493	144	27	0	0	0	0	0	0
s_01541	TTTGAATGAGCTGTTATGAT	NM_000686	AGTR2	311	112	63	0	0	0	0	0	0
s_06433	GCCACCGCCCAGGCAGTACT	NM_001040197	AGTRAP	920	469	182	0	0	0	0	0	0
s_06431	CGCTTCCTGGAATATTAGCC	NM_001040197	AGTRAP	246	76	5	0	0	0	0	0	0
s_00037	GGACGAAGCCCTCAGGCAGA	NM_000030	AGXT	96	184	49	0	0	0	0	0	0
s_00038	GGACGTGCAGGACTCAGAGT	NM_000030	AGXT	211	75	23	0	0	0	0	0	0
s_56251	GTGGTGCTGGGTGTGGGAGA	NM_031900	AGXT2	77	8	0	0	0	0	0	0	1
s_56249	CCTGCAGAGAAAAGTGTACC	NM_031900	AGXT2	274	97	39	0	0	0	0	0	0
s_14636	CCCCCAACGGAAGAAACCCG	NM_001161766	AHCY	325	101	29	0	0	0	0	0	0
s_01544	GGACGGCCCGGCTGGCTCTC	NM_000687	AHCY	665	316	35	0	0	0	0	0	0
s_14637	CGCTGTGAGTCGGGCGTCCC	NM_001161766	AHCY	139	110	23	0	0	0	0	0	0
s_01542	CAACTGGCTGAACCAGCGAG	NM_000687	AHCY	728	360	111	0	0	0	0	0	0
s_20803	TTAGAAAAAAGGCAGTAAGT	NM_001242675	AHCYL1	417	279	93	0	0	0	0	0	0
s_20802	TTACATTCTGTTGCAAATTG	NM_001242675	AHCYL1	838	478	68	0	0	0	0	0	0
s_20801	ATTGTGGTGTTCAAAAGATT	NM_001242675	AHCYL1	380	147	8	0	0	0	0	0	0
s_20797	GGACCCTTTGTGCCACCAGG	NM_001242673	AHCYL1	306	131	8	0	0	0	0	0	0
s_20798	GCAATTTGCTACCAACACTG	NM_001242674	AHCYL1	1129	570	147	0	0	0	0	0	0
s_20795	CGGGAGAGGAACGGCTTCTG	NM_001242673	AHCYL1	349	206	37	0	0	0	0	0	0
s_20799	GGGGCTAAGTGACTTGCTTA	NM_001242674	AHCYL1	468	194	131	0	0	0	0	0	0
s_20800	TGCTTTTTAAACCTCAGTGT	NM_001242674	AHCYL1	514	184	19	0	0	0	0	0	0
s_10845	TGTTTAAACTTGAAAGCCCT	NM_001130723	AHCYL2	219	179	42	0	0	0	0	0	0
s_10841	TAGCGAGCAAAAAAGTGCAG	NM_001130722	AHCYL2	132	25	89	0	0	0	0	0	0
s_45292	CGGGACTGGCGGGCGGAGAA	NM_015328	AHCYL2	154	68	48	0	0	0	0	0	0
s_10842	TTGTTATGCGCATGCAAGTT	NM_001130722	AHCYL2	623	152	8	0	0	0	0	0	0
s_10844	TCAAGCAACTCTTGAGAAAT	NM_001130723	AHCYL2	241	196	41	0	0	0	0	0	0
s_10843	CCTTGAAATCAAGAGCTCCT	NM_001130723	AHCYL2	597	154	33	0	0	0	0	0	0
s_45291	CAAACGCACTACAGGTTCCG	NM_015328	AHCYL2	224	154	103	0	0	0	0	0	0
s_45293	TCTTCTCGCCGCGTGCGGCC	NM_015328	AHCYL2	96	74	36	0	0	0	0	0	0
s_05482	AGAGAGAGCGGGAGGGAGGA	NM_001029882	AHDC1	87	30	24	0	0	0	0	0	0
s_05483	CGCGGGGCGCGTTCCCTCCC	NM_001029882	AHDC1	254	180	61	0	0	0	0	0	0
s_05484	GTTTGCTATTGGGGGGGGTG	NM_001029882	AHDC1	128	82	52	0	0	0	0	0	0
s_47880	GCGCGAGCTTCAGGGAACTT	NM_017651	AHI1	139	95	1	0	0	0	0	0	0
s_47881	GGGCCGTGCGGCGCCTGCCC	NM_017651	AHI1	144	77	3	0	0	0	0	0	0
s_53814	GGCAGACCCTGGAGGGACCC	NM_024060	AHNAK	81	239	19	0	0	0	0	0	0
s_53813	CAGGTCCGGGACAGGACAGG	NM_024060	AHNAK	424	225	81	0	0	0	0	0	0
s_53812	AATGTCCCCGCGTCCCCCAG	NM_024060	AHNAK	405	166	12	0	0	0	0	0	0
s_60529	GGGTGGGGCGGGGCCTGGCT	NM_138420	AHNAK2	91	56	29	0	0	0	0	0	0
s_60528	GCGCTCCGCAGTGGCCCGGC	NM_138420	AHNAK2	193	101	55	0	0	0	0	0	0
s_28966	GGAATGGAATCCAGATGGGC	NM_001621	AHR	122	18	4	0	0	0	0	0	0
s_51269	ATGGCAGCCGACACGTCACC	NM_020731	AHRR	339	169	144	0	0	0	0	0	0
s_51268	AGTGGTTTTCTAGACACTCC	NM_020731	AHRR	463	174	21	0	0	0	0	0	0
s_41507	GCTTTTTGGGGAGAACCCGA	NM_012111	AHSA1	379	89	29	0	0	0	0	0	0
s_41506	AACACGTCTCATTGCTTCCC	NM_012111	AHSA1	227	114	42	0	0	0	0	0	0
s_62788	CCTAACGCTAGGGCGGGACG	NM_152392	AHSA2	90	47	1	0	0	0	0	0	0
s_62790	GCTGTCTGGGCCGCCTGCGA	NM_152392	AHSA2	27	82	3	0	0	0	0	0	0
s_62789	GACGCGCAGCGGAACCCCGG	NM_152392	AHSA2	148	47	15	0	0	0	0	0	0
s_28970	GCATCTCCCCCACAGCAGCA	NM_001622	AHSG	197	107	35	0	0	0	0	0	0
s_28971	GGACTTTGGCAGATTTCTTG	NM_001622	AHSG	330	139	27	0	0	0	0	0	0
s_28969	CACCCTGCAAACATCAGCCC	NM_001622	AHSG	182	100	47	0	0	0	0	0	0
s_47410	AAAGATAAATGAGGAAACCC	NM_016633	AHSP	98	29	8	0	0	0	0	0	0
s_47411	CTGAAGGTAGAAAGATAACA	NM_016633	AHSP	970	461	30	0	0	0	0	0	0
s_47412	TCTTGCCTTCTTGCATTTCC	NM_016633	AHSP	1313	531	144	0	0	0	0	0	0
s_51138	TCACACAGGTTAAACCATTG	NM_020661	AICDA	526	209	34	0	0	0	0	0	0
s_51139	TGGGTGGGTGGGGCTGTCAT	NM_020661	AICDA	82	39	46	0	0	0	0	0	0
s_51137	CTGGATCCAAATCAGGAGCA	NM_020661	AICDA	41	31	32	0	0	0	0	0	0
s_53462	GGCCGAGGGAGAAGTTAGAA	NM_022831	AIDA	260	138	33	0	0	0	0	0	0
s_53460	AGAAGAGTTGCCCCTACCTC	NM_022831	AIDA	586	288	32	0	0	0	0	0	0
s_53461	ATGATGAACGAAGCGTTTTG	NM_022831	AIDA	300	210	11	0	0	0	0	0	0
s_28972	ACACTAGCACCCCAGGAAGG	NM_001623	AIF1	340	172	57	0	0	0	0	0	0
s_57876	GCTAGAGGGGATGCTGAGAG	NM_032955	AIF1	213	39	67	0	0	0	0	0	0
s_57878	TACTTTTGTGGTAGCAAAAG	NM_032955	AIF1	1156	554	93	0	0	0	0	0	0
s_57877	GGCAGGAGGGCAATAAAGGC	NM_032955	AIF1	9	7	2	0	0	0	0	0	0
s_28974	TCTAATCTGCATTTCACACC	NM_001623	AIF1	2750	1279	201	0	0	0	0	0	0
s_28973	CTCTCATTTAAGAGGAATTT	NM_001623	AIF1	1198	596	55	0	0	0	0	0	0
s_56073	CCGCCGGCCGACCCCTCTGC	NM_031426	AIF1L	214	97	121	0	0	0	0	0	0
s_56072	AATAGCCGCTTTGAAGCCCG	NM_031426	AIF1L	709	324	26	0	0	0	0	0	0
s_10870	AACCTTAATTAGGCTGGGTG	NM_001130846	AIFM1	276	108	10	0	0	0	0	0	0
s_10872	CTAAACACTGAGATTAGTTC	NM_001130846	AIFM1	295	134	7	0	0	0	0	0	0
s_10871	CGCCTGTAATCCCAGCACTT	NM_001130846	AIFM1	1824	707	182	0	0	0	0	0	0
s_57604	TTGCTTTAAAGTATGCTGAA	NM_032797	AIFM2	351	172	130	0	0	0	0	0	0
s_57602	GCGCGGGTGCTGGCAGGAGC	NM_032797	AIFM2	120	34	4	0	0	0	0	0	0
s_14082	GCGTGGCAGGGCTGTGTGCC	NM_001146288	AIFM3	202	143	26	0	0	0	0	0	0
s_61533	GAGGCAGCCAGGGGCCGCTC	NM_144704	AIFM3	52	59	25	0	0	0	0	0	0
s_61532	AGGCCGAGGCCCTCGGCGTC	NM_144704	AIFM3	511	365	83	0	0	0	0	0	0
s_46501	CCCGGGTGACCTGTACTGGC	NM_016108	AIG1	273	185	84	0	0	0	0	0	0
s_26850	CTGGAGCGGGTTGCTGCTGC	NM_001286587	AIG1	193	86	50	0	0	0	0	0	0
s_46503	TCGCGGCCGCGCCAGTCCCC	NM_016108	AIG1	1222	598	4	0	0	0	0	0	0
s_26849	CAAAGCTTCCACAGCATGAA	NM_001286587	AIG1	474	157	169	0	0	0	0	0	0
s_36007	GCCTGGTGATGACATTTTTC	NM_004833	AIM2	305	111	31	0	0	0	0	0	0
s_36008	GGTCATTTTTTACAGTTTCT	NM_004833	AIM2	191	114	16	0	0	0	0	0	0
s_36009	GTGTATCAAGAAGTCATCTG	NM_004833	AIM2	445	269	47	0	0	0	0	0	0
s_35853	GACGACTGACTAAACCTCGA	NM_004757	AIMP1	120	56	43	0	0	0	0	0	0
s_12224	CTTTTCAAGGATCCCTGTCC	NM_001142415	AIMP1	558	271	81	0	0	0	0	0	0
s_12226	GAAAATACTGGGTGAGGGAA	NM_001142416	AIMP1	164	77	7	0	0	0	0	0	0
s_35852	AGTTACTTGAGGATTGTCAG	NM_004757	AIMP1	1729	736	95	0	0	0	0	0	0
s_39223	CGTTGTGCTCCACCCTTTCC	NM_006303	AIMP2	325	209	62	0	0	0	0	0	0
s_39221	AAAGCAGCCAATGGGAGTTC	NM_006303	AIMP2	386	219	33	0	0	0	0	0	0
s_34260	CATTGAATTGATTGGGACTG	NM_003977	AIP	544	257	68	0	0	0	0	0	0
s_34261	GGCGGAGCCTAGGAATGTCT	NM_003977	AIP	100	101	45	0	0	0	0	0	0
s_26486	CTTTTTGTTCCACCCCAAGA	NM_001285401	AIPL1	980	408	73	0	0	0	0	0	0
s_26490	GTGGCTCTGATGAGAAGCCG	NM_001285402	AIPL1	380	187	41	0	0	0	0	0	0
s_26488	TCTAGCACAACCCTGGGCAG	NM_001285401	AIPL1	508	551	103	0	0	0	0	0	0
s_26489	GACGGTGGGGGCGGTGACCT	NM_001285402	AIPL1	424	218	71	0	0	0	0	0	0
s_26487	GGGCCGGGCCTGTGGTCCAC	NM_001285401	AIPL1	110	82	25	0	0	0	0	0	0
s_00871	AGGGCAGCTGCCTTGGGGGC	NM_000383	AIRE	84	129	21	0	0	0	0	0	0
s_00872	GACTTCCCGAGAGCGAGGGA	NM_000383	AIRE	78	56	26	0	0	0	0	0	0
s_00870	ACAGCAGCGCCTCCATCACA	NM_000383	AIRE	473	240	74	0	0	0	0	0	0
s_49787	TGAGTGGCGCCGATCGGCGG	NM_018836	AJAP1	691	258	99	0	0	0	0	0	0
s_49785	GCGAGTCCCCTCCGCGCTGC	NM_018836	AJAP1	473	174	5	0	0	0	0	0	0
s_49786	GGGCGGCGCTGCTTAGGGTT	NM_018836	AJAP1	111	85	31	0	0	0	0	0	0
s_57783	GTCCGCGGGTCTCCACATCC	NM_032876	AJUBA	373	132	29	0	0	0	0	0	0
s_57781	CCCCTACAACACTGAAGAAT	NM_032876	AJUBA	85	49	71	0	0	0	0	0	0
s_68114	GTCTGCTGGAAGAAGATCCT	NM_198086	AJUBA	149	67	80	0	0	0	0	0	0
s_01099	GTATCGCAATGGAAAACTCT	NM_000476	AK1	192	97	26	0	0	0	0	0	0
s_19078	GGGCGGGCCAGCATGTACTA	NM_001199199	AK2	391	161	13	0	0	0	0	0	0
s_19077	GACAGAATTGGTGCGGGATA	NM_001199199	AK2	57	54	8	0	0	0	0	0	0
s_19079	TGAGGAACTTTGCTTTTGAT	NM_001199199	AK2	654	288	105	0	0	0	0	0	0
s_19404	CCTGTGATTCTACACAGAGA	NM_001199855	AK3	475	126	66	0	0	0	0	0	0
s_19397	AGTGGAGGGCGCGTGGGGGT	NM_001199852	AK3	5	1	26	0	0	0	0	0	0
s_19399	GAGGGGCGCCGAAGGGATCC	NM_001199852	AK3	182	62	18	0	0	0	0	0	0
s_19405	GAGTGGGAAGAGAGGGCGCT	NM_001199855	AK3	82	42	20	0	0	0	0	0	0
s_19401	GGAAAAGGCCCTAAAACTGG	NM_001199853	AK3	147	78	20	0	0	0	0	0	0
s_19406	CATTATTCAACTGGCAACGA	NM_001199856	AK3	595	151	11	0	0	0	0	0	0
s_19408	TTAGTTGAAAAAGGAGCAGC	NM_001199856	AK3	533	235	17	0	0	0	0	0	0
s_19398	CGGCCGGTGGAGAGGGGCCG	NM_001199852	AK3	51	83	22	0	0	0	0	0	0
s_19402	GGTTTGGCATGTTTCAAGAA	NM_001199853	AK3	261	149	0	0	0	0	0	0	2
s_03540	GGAGCGCATCCGCCAACCCC	NM_001005353	AK4	144	52	3	0	0	0	0	0	0
s_69508	AGCGAGGTGCAGACCACGCG	NM_203464	AK4	47	3	20	0	0	0	0	0	0
s_03539	CGTCGCGCGCCCCATGGCCG	NM_001005353	AK4	101	109	23	0	0	0	0	0	0
s_42637	GGATGAAGGTGGGACTGGCC	NM_013410	AK4	709	408	59	0	0	0	0	0	0
s_42638	TGGGGAGCGAGCTGGAGTTA	NM_013410	AK4	265	223	70	0	0	0	0	0	0
s_69509	TGCAGTAGACCGCGGTCCCC	NM_203464	AK4	1349	790	36	0	0	0	0	0	0
s_65432	GGGGTCGTAGTCATACCCCT	NM_174858	AK5	43	43	1	0	0	0	0	0	0
s_41470	CATCTCAGGGGTTCGGGTTG	NM_012093	AK5	54	44	32	0	0	0	0	0	0
s_65430	CGGCTGCCGGTCACGCTGCG	NM_174858	AK5	79	85	6	0	0	0	0	0	0
s_62646	GGGCGTGTCGTGGGCGAAGC	NM_152327	AK7	395	267	16	0	0	0	0	0	0
s_62644	GGCGCTAATCAGGGCGTGCC	NM_152327	AK7	97	58	53	0	0	0	0	0	0
s_63150	CAACTTCTCTGGGTGCTCCG	NM_152572	AK8	262	145	33	0	0	0	0	0	0
s_63151	CTCCGTGAGTGTCGGTGCCC	NM_152572	AK8	289	107	210	0	0	0	0	0	0
s_13259	ACGAGCCTCCGGACCGCCCC	NM_001145128	AK9	497	307	155	0	0	0	0	0	0
s_13319	CCACCGCTTTCACGCGACGA	NM_001145194	AKAIN1	243	152	82	0	0	0	0	0	0
s_13321	GCAATTCACTGTCCCCTGCC	NM_001145194	AKAIN1	343	193	39	0	0	0	0	0	0
s_20994	GGGCAGACAACCGGCGGGGA	NM_001242902	AKAP1	217	71	22	0	0	0	0	0	0
s_20992	CGCGATCTGTCAGGAGCCCG	NM_001242902	AKAP1	266	127	69	0	0	0	0	0	0
s_20995	TGGGCCTGCCTGACAGCGCG	NM_001242903	AKAP1	87	40	94	0	0	0	0	0	0
s_33182	CGCGAGCAAGACCCGGCTCC	NM_003488	AKAP1	217	49	7	0	0	0	0	0	0
s_20993	GACGAGAGGGGGCGCAGACG	NM_001242902	AKAP1	66	89	19	0	0	0	0	0	0
s_33183	GCTGTAGACCGCGCCCCCTC	NM_003488	AKAP1	65	46	3	0	0	0	0	0	0
s_41108	TGCTACCCGCGCCTCTTTCC	NM_007202	AKAP10	559	250	55	0	0	0	0	0	0
s_46757	GCGGGCCGGAGCTGCGGCGG	NM_016248	AKAP11	23	70	21	0	0	0	0	0	0
s_46758	TGGGAGGCGTGGAGAGTAGG	NM_016248	AKAP11	26	24	18	0	0	0	0	0	0
s_46756	CTCTCGCGAGAAAAATTCCG	NM_016248	AKAP11	166	125	6	0	0	0	0	0	0
s_36610	ACCGAGAGGTTAACGCAGTC	NM_005100	AKAP12	126	127	39	0	0	0	0	0	0
s_61217	GCTGGGCATGAGTTCGATGC	NM_144497	AKAP12	512	180	8	0	0	0	0	0	0
s_61215	AGTATTAGTAAATCGGTGCC	NM_144497	AKAP12	34	11	11	0	0	0	0	0	0
s_61216	GCCGGCGCATTGGATCTAAA	NM_144497	AKAP12	94	29	15	0	0	0	0	0	0
s_36611	ACGGATGAGGTGGGCCACGC	NM_005100	AKAP12	262	106	31	0	0	0	0	0	0
s_36612	CCACGTGAGGTGCCCAAATA	NM_005100	AKAP12	348	157	5	0	0	0	0	0	0
s_41104	GTACTCACGGGAGGACTCGC	NM_007200	AKAP13	263	156	16	0	0	0	0	0	0
s_41103	GCGGAGCAAGAACTGCGAGC	NM_007200	AKAP13	498	235	25	0	0	0	0	0	0
s_23611	AATAAACTGGCTAAGCATAA	NM_001270546	AKAP13	241	141	24	0	0	0	0	0	0
s_23612	GCAAACACCGTTTCCATCAC	NM_001270546	AKAP13	1125	719	164	0	0	0	0	0	0
s_66598	TATTGCAGTTGAACAGACTG	NM_178813	AKAP14	1380	704	63	0	0	0	0	0	0
s_66597	TAAATGACTTCAGACACTGA	NM_178813	AKAP14	916	446	84	0	0	0	0	0	0
s_66596	ACAGTGACTGGCATATCATA	NM_178813	AKAP14	838	456	18	0	0	0	0	0	0
s_36577	CACGCGCAGTGCAAAAGGTC	NM_005088	AKAP17A	350	128	77	0	0	0	0	0	0
s_36579	GCGAGTCCGCCCCGCCCCCA	NM_005088	AKAP17A	845	458	34	0	0	0	0	0	0
s_11949	TGTCACGCTCAAGGCTGAGC	NM_001136562	AKAP2	529	222	48	0	0	0	0	0	0
s_18742	AGCTGAGTGTTTCCTAACTC	NM_001198656	AKAP2	412	303	64	0	0	0	0	0	0
s_18743	GAGAGGGAAAGACGGAGGGA	NM_001198656	AKAP2	230	132	60	0	0	0	0	0	0
s_18741	AAATGAATGAATGCAGAGAC	NM_001198656	AKAP2	195	109	59	0	0	0	0	0	0
s_24734	CCCTGGTCGGGATTCCGAGA	NM_001278309	AKAP3	816	502	28	0	0	0	0	0	0
s_24733	CACGTAAGTGTTACCGGGAA	NM_001278309	AKAP3	375	171	12	0	0	0	0	0	0
s_61173	GAAAAAGTTTGTCGCACCAC	NM_139289	AKAP4	297	208	53	0	0	0	0	0	0
s_34062	CAACTAGATCAGCCTTTCTC	NM_003886	AKAP4	667	331	24	0	0	0	0	0	0
s_61174	GATGTGCTTTTGATGGGAAT	NM_139289	AKAP4	895	378	12	0	0	0	0	0	0
s_34064	TGTGCTCTAAGTGGTCTAGC	NM_003886	AKAP4	232	109	25	0	0	0	0	0	0
s_61175	TGCTTAGGTTGTGACAGTTC	NM_139289	AKAP4	166	85	54	0	0	0	0	0	0
s_36062	GCGCCCGGGCGGAGCACGAT	NM_004857	AKAP5	111	64	3	0	0	0	0	0	0
s_36060	CTGCTGCTGCAGGTGGGTCC	NM_004857	AKAP5	1473	643	47	0	0	0	0	0	0
s_36061	CTTCCCCGCGGCAGGCAGGC	NM_004857	AKAP5	593	201	47	0	0	0	0	0	0
s_34840	GGATTTCCCTGAAAGCATTT	NM_004274	AKAP6	377	156	24	0	0	0	0	0	0
s_34839	CTCATTGGACTAAAATCCAT	NM_004274	AKAP6	399	207	79	0	0	0	0	0	0
s_34838	AAAATTTAGACCAAAGGAAG	NM_004274	AKAP6	440	239	32	0	0	0	0	0	0
s_36026	GCAGTTTGCTAGGTAGTTAA	NM_004842	AKAP7	97	28	3	0	0	0	0	0	0
s_36027	TAGAAATGATAGGCTAAGTG	NM_004842	AKAP7	35	56	28	0	0	0	0	0	0
s_38270	CCGTGGCCTAATGGGAGTTG	NM_005858	AKAP8	96	100	17	0	0	0	0	0	0
s_38272	GGTCCCACCGCGGTGCCCGA	NM_005858	AKAP8	143	127	32	0	0	0	0	0	0
s_38271	CTGGATCGTAGCAGCCCGAA	NM_005858	AKAP8	153	137	136	0	0	0	0	0	0
s_43365	GGGGGCGGAGCTGTGCACTA	NM_014371	AKAP8L	99	207	73	0	0	0	0	0	0
s_43363	CTGGAGGAGCGCCCGTACCC	NM_014371	AKAP8L	616	267	102	0	0	0	0	0	0
s_43364	GCGGAGTCCTATAGAATTTG	NM_014371	AKAP8L	370	199	14	0	0	0	0	0	0
s_38051	GCGGGATCCTCGCTGGTAGG	NM_005751	AKAP9	483	306	33	0	0	0	0	0	0
s_38052	TGCGGGAAGGGCGCTCTCTA	NM_005751	AKAP9	582	228	2	0	0	0	0	0	0
s_38050	GCAGGTCCCAGGCCTGGCAA	NM_005751	AKAP9	123	64	25	0	0	0	0	0	0
s_51100	TGGGACGCAGAAGGCGTGTT	NM_020642	AKIP1	303	100	71	0	0	0	0	0	0
s_51099	GGTTAACTGCTGAGCGCTGG	NM_020642	AKIP1	183	98	16	0	0	0	0	0	0
s_11848	TTCTTCAGCAGGGGGCGCCC	NM_001136275	AKIRIN1	418	292	65	0	0	0	0	0	0
s_11847	GTCACCAAGCAACACCGGGA	NM_001136275	AKIRIN1	52	107	3	0	0	0	0	0	0
s_11846	AACGGTCTGGGCGGAGAGCG	NM_001136275	AKIRIN1	516	242	14	0	0	0	0	0	0
s_48684	CCTTTCAAGCCGATTCCTCC	NM_018064	AKIRIN2	803	477	77	0	0	0	0	0	0
s_48686	GGCGCGCGATTCCGAGTTCC	NM_018064	AKIRIN2	9	16	5	0	0	0	0	0	0
s_48685	GAGTTGTAGTTTTTAGGTAC	NM_018064	AKIRIN2	45	21	8	0	0	0	0	0	0
s_55579	TGGGGGTTACAGAATGTTAT	NM_030767	AKNA	290	85	68	0	0	0	0	0	0
s_55577	CAGAGGAGGAGAAGGTGTGG	NM_030767	AKNA	136	65	48	0	0	0	0	0	0
s_55578	TACAGCCATTATGCAACATG	NM_030767	AKNA	61	25	89	0	0	0	0	0	0
s_63527	CCTGAAGTGTTTTCACAGCC	NM_152763	AKNAD1	1332	393	142	0	0	0	0	0	0
s_63528	GTCCATTCCTACTCAGGGAC	NM_152763	AKNAD1	49	9	15	0	0	0	0	0	0
s_63526	ACAGGGAATAGCTGTCAGCA	NM_152763	AKNAD1	307	104	103	0	0	0	0	0	0
s_19652	TTCCCAAAGTTCACCTAAGT	NM_001202414	AKR1A1	681	440	96	0	0	0	0	0	0
s_19651	TTAGGGAGAGTATGGAGCCA	NM_001202414	AKR1A1	271	80	22	0	0	0	0	0	0
s_28980	GCGGGGATGCTTCTTCCGCC	NM_001628	AKR1B1	377	236	75	0	0	0	0	0	0
s_28979	GAACTCCTTTCTGCCACGCG	NM_001628	AKR1B1	58	41	31	0	0	0	0	0	0
s_28978	AATCCGCTGCCACTAGGACC	NM_001628	AKR1B1	229	119	58	0	0	0	0	0	0
s_50746	TCCTCAATCTCACAAAAGCC	NM_020299	AKR1B10	593	306	71	0	0	0	0	0	0
s_07721	GCTAGAGCTTGAAATTCTCT	NM_001080538	AKR1B15	543	225	104	0	0	0	0	0	0
s_28460	CTCTCACACACACAATTTAA	NM_001353	AKR1C1	456	130	8	0	0	0	0	0	0
s_28462	GAGGAGAAAAAATTGCTAAG	NM_001354	AKR1C2	146	93	15	0	0	0	0	0	0
s_11393	GCAGAAGGAACTCATCATCA	NM_001135241	AKR1C2	549	285	37	0	0	0	0	0	0
s_11391	AAAAAGAGCTGTGCCGCTAG	NM_001135241	AKR1C2	1290	736	85	0	0	0	0	0	0
s_28463	GGAAGCACCAGAGGTTAGGG	NM_001354	AKR1C2	246	211	1	0	0	0	0	0	0
s_21931	TCTTCACAACCAGCATAAGA	NM_001253908	AKR1C3	1099	384	0	0	12	0	0	0	0
s_21929	AGAGAAAGAAAGATGAAAGT	NM_001253908	AKR1C3	280	275	9	0	0	0	0	0	0
s_21932	GCATGTAGGAGGAGGTACAT	NM_001253909	AKR1C3	514	197	61	0	0	0	0	0	0
s_21934	GTTAACCAATGGCATGTAGG	NM_001253909	AKR1C3	335	170	13	0	0	0	0	0	0
s_21930	TAGAGAAGAAACAATTGAAC	NM_001253908	AKR1C3	256	64	26	0	0	0	0	0	0
s_21933	GGTACATAGGCAGTCTTATA	NM_001253909	AKR1C3	187	140	31	0	0	0	0	0	0
s_29424	TTGATAAGAAACGAGTGAAC	NM_001818	AKR1C4	92	62	8	0	0	0	0	0	0
s_29422	CAAGTGATGGTGTATTACAC	NM_001818	AKR1C4	672	342	43	0	0	0	0	0	0
s_17835	AGTAAGCATAAACTCTCAAT	NM_001190906	AKR1D1	189	49	30	0	0	0	0	0	0
s_17834	AAGCCTCTGATGAAGTTCAA	NM_001190906	AKR1D1	320	166	55	0	0	0	0	0	0
s_17836	TTCAAAGGACAACCATGCTT	NM_001190906	AKR1D1	733	373	79	0	0	0	0	0	0
s_23751	TGGACATCCTGATTGGCTGG	NM_001271025	AKR1E2	34	6	4	0	0	0	0	0	0
s_23749	CGCGGTGCTTCCAGCCATTT	NM_001271025	AKR1E2	261	168	36	0	0	0	0	0	0
s_23750	TAGACGACGGAATTTTCGAT	NM_001271025	AKR1E2	422	297	54	0	0	0	0	0	0
s_33632	CGCCGCGCGCTGGGCTGACC	NM_003689	AKR7A2	101	31	34	0	0	0	0	0	0
s_33634	TGGCGCGCGGTCAGCTGACC	NM_003689	AKR7A2	344	108	36	0	0	0	0	0	0
s_33633	CTTCTGGGTCAAGGCCCGCC	NM_003689	AKR7A2	205	54	10	0	0	0	0	0	0
s_41421	TTGCTCGGTGCAAGTGCAGA	NM_012067	AKR7A3	442	185	15	0	0	0	0	0	0
s_41420	ATCTCCAAGACGCGAGTCAC	NM_012067	AKR7A3	637	213	28	0	0	0	0	0	0
s_41419	AAATGGCTGTGGCTTCGTAC	NM_012067	AKR7A3	39	114	35	0	0	0	0	0	0
s_04823	GAGCGCGCTCGGGGAGCGCG	NM_001014432	AKT1	26	44	57	0	0	0	0	0	0
s_04824	TCGGGAGCTGCCCCTCAGCC	NM_001014432	AKT1	1023	381	69	0	0	0	0	0	0
s_04822	GACGCCCCGGGCGGCGGAGG	NM_001014432	AKT1	18	38	15	0	0	0	0	0	0
s_36726	ATGCCTGTAGTTGGTGATGT	NM_005163	AKT1	54	52	6	0	0	0	0	0	0
s_24580	ACGGCCCAGGTAGAGATCCC	NM_001278159	AKT1S1	347	127	22	0	0	0	0	0	0
s_08364	GCAGACGCTGAAGGTGGATC	NM_001098633	AKT1S1	811	358	32	0	0	0	0	0	0
s_24581	CCTTGCGGTTCCAGAGCGCC	NM_001278159	AKT1S1	198	121	64	0	0	0	0	0	0
s_08366	TCAGAAGGGGGTTATTCCAC	NM_001098633	AKT1S1	1236	563	103	0	0	0	0	0	0
s_08365	GCCTGCGCACTCTCCGTAGC	NM_001098633	AKT1S1	153	65	20	0	0	0	0	0	0
s_24583	AAATTTGCAACGGAAAGTTT	NM_001278160	AKT1S1	655	281	81	0	0	0	0	0	0
s_21063	GGCCTCGCTAGGCCGTGGGG	NM_001243028	AKT2	34	1	11	0	0	0	0	0	0
s_21064	GGGCCTGTGTGGGTTAGAGA	NM_001243028	AKT2	206	31	13	0	0	0	0	0	0
s_20248	CAGAAGAATCGCTTGAACCT	NM_001206729	AKT3	248	138	52	0	0	0	0	0	0
s_37412	AAGAGCCAGACTTTTATGTG	NM_005465	AKT3	1127	573	133	0	0	0	0	0	0
s_20250	GTCGCCAGGCTGGAGTACAG	NM_001206729	AKT3	46	30	37	0	0	0	0	0	0
s_53166	AGTGCAGTCCCACCCAAACC	NM_022476	AKTIP	978	430	65	0	0	0	0	0	0
s_53168	GTGTGAGAGCCAGTTGGCGC	NM_022476	AKTIP	125	156	23	0	0	0	0	0	0
s_53167	GAAGAACGTCTTTGACGGGC	NM_022476	AKTIP	166	84	27	0	0	0	0	0	0
s_00041	CGCTGCACAAGCGCAGGGCC	NM_000031	ALAD	0	9	8	0	0	0	0	0	0
s_00040	ACTGCAGGAGGGAGGCCACG	NM_000031	ALAD	33	20	16	0	0	0	0	0	0
s_00042	CTGGCCAATTGGGTGTGTCG	NM_000031	ALAD	444	173	27	0	0	0	0	0	0
s_68917	CGGTGCTGCCGGGGATTCCC	NM_199166	ALAS1	74	36	3	0	0	0	0	0	0
s_68915	CGAGGGTGCAGGATGAGGTC	NM_199166	ALAS1	209	143	30	0	0	0	0	0	0
s_06046	GACAGTAAAATTAGCTCATT	NM_001037968	ALAS2	311	180	48	0	0	0	0	0	0
s_06047	TCAGACCATCCACATAGAGC	NM_001037968	ALAS2	379	262	67	0	0	0	0	0	0
s_06045	CAGAGAGGTGGTTTTGCTCA	NM_001037968	ALAS2	407	155	2	0	0	0	0	0	0
s_01101	CACTTGAACATTTTAGTTCT	NM_000477	ALB	275	163	127	0	0	0	0	0	0
s_01100	AATACATTGACAAGGTCTTG	NM_000477	ALB	244	150	29	0	0	0	0	0	0
s_21182	GTTAGTCCCAGGGCTCTCCC	NM_001243280	ALCAM	52	28	11	0	0	0	0	0	0
s_21184	TTTTAAACCTCAGCGAGGGT	NM_001243280	ALCAM	273	133	39	0	0	0	0	0	0
s_21183	GTTGCAGCGCCCCAGTGATA	NM_001243280	ALCAM	524	207	17	0	0	0	0	0	0
s_13506	GGCTCCGGATTTATGAGGAT	NM_001145396	ALDH16A1	430	200	66	0	0	0	0	0	0
s_13505	GCATGCGCACTGCTTAAAAC	NM_001145396	ALDH16A1	76	145	3	0	0	0	0	0	0
s_31791	CAGGGGGAACGCCCACGTCC	NM_002860	ALDH18A1	336	173	46	0	0	0	0	0	0
s_31792	CCTTCGAAACGCCGCCCCAC	NM_002860	ALDH18A1	234	134	19	0	0	0	0	0	0
s_31793	GCCTTCCAGGGAGGTAGAAG	NM_002860	ALDH18A1	57	32	28	0	0	0	0	0	0
s_01547	GGCCAGGTGTCTTCAGGACA	NM_000689	ALDH1A1	446	180	2	0	0	0	0	0	0
s_01546	CACTTGTTCTCAGTAGAAGC	NM_000689	ALDH1A1	742	345	73	0	0	0	0	0	0
s_64429	TTCACACACCTGTTCTCCTG	NM_170697	ALDH1A2	1565	520	149	0	0	0	0	0	0
s_64426	GGACTTGGTCTCCGGGTCCC	NM_170696	ALDH1A2	140	142	1	0	0	0	0	0	0
s_64428	CCTGTGGCTGGATTATAGAC	NM_170697	ALDH1A2	317	263	42	0	0	0	0	0	0
s_64425	CCTCCCGCCGACTCTGACCC	NM_170696	ALDH1A2	694	322	111	0	0	0	0	0	0
s_64427	AGATCTTTATAAACAACGAG	NM_170697	ALDH1A2	147	89	23	0	0	0	0	0	0
s_64424	ACAGCGGCCGAAGTCGAGCG	NM_170696	ALDH1A2	64	55	2	0	0	0	0	0	0
s_01555	GCGGCTCCACCCGCGTGCCG	NM_000693	ALDH1A3	58	18	6	0	0	0	0	0	0
s_01556	GGGCTGCGGGAGGGAGGAGA	NM_000693	ALDH1A3	141	86	40	0	0	0	0	0	0
s_01554	CGGGCTCCCGCAGGGGCGGC	NM_000693	ALDH1A3	742	493	81	0	0	0	0	0	0
s_01551	AGGGAGCGCTGAAGCGGTGC	NM_000692	ALDH1B1	436	262	2	0	0	0	0	0	0
s_01553	GAGCCTAGATCTGAGCAACG	NM_000692	ALDH1B1	47	47	23	0	0	0	0	0	0
s_23479	TAGCAGGGCACGGAGCAGTG	NM_001270364	ALDH1L1	158	107	44	0	0	0	0	0	0
s_23477	ATGACTGCAAGCCTGTGTCC	NM_001270364	ALDH1L1	172	54	27	0	0	0	0	0	0
s_23478	GGCCGCAGGTGTGGTGGGAA	NM_001270364	ALDH1L1	102	25	13	0	0	0	0	0	0
s_41647	CAAGTACCTGCCATGTGCTA	NM_012190	ALDH1L1	451	163	94	0	0	0	0	0	0
s_41648	GGCAAGGCTAAGTGGGTCAG	NM_012190	ALDH1L1	57	20	1	0	0	0	0	0	0
s_05817	ACAGCCAACCTGGTGCGACC	NM_001034173	ALDH1L2	448	218	48	0	0	0	0	0	0
s_05819	GTCTTGACAGCTAGGGGGCG	NM_001034173	ALDH1L2	223	130	0	0	30	0	0	0	0
s_20092	CGCTAGGTACCCCCGGCCCG	NM_001204889	ALDH2	188	142	29	0	0	0	0	0	0
s_20091	ACCAAGGCGAGCTGCGTTCG	NM_001204889	ALDH2	83	76	53	0	0	0	0	0	0
s_01548	ACATAGGCTCTTTTGAAGAT	NM_000691	ALDH3A1	429	253	24	0	0	0	0	0	0
s_11336	TTTCTTGGCAGAGCTGAACC	NM_001135168	ALDH3A1	545	446	80	0	0	0	0	0	0
s_11335	TTTAGAACAATGGCTTAGCC	NM_001135168	ALDH3A1	640	377	0	0	20	0	0	0	0
s_11331	CAGATTTCCACAAAGAGGTG	NM_001135167	ALDH3A1	436	312	93	0	0	0	0	0	0
s_11333	TACTTTCGTGTATTGGTAGC	NM_001135167	ALDH3A1	134	72	58	0	0	0	0	0	0
s_01549	AGCTGGAAGAGCTCCATGCC	NM_000691	ALDH3A1	818	322	53	0	0	0	0	0	0
s_00868	GGCAGCGGGCTGGGATGTAG	NM_000382	ALDH3A2	123	126	8	0	0	0	0	0	0
s_00867	AGCAGTGCGGGAGCCGAGCG	NM_000382	ALDH3A2	47	31	54	0	0	0	0	0	0
s_14544	GCAGGTGGGAGGGGTGTTTC	NM_001161473	ALDH3B1	12	13	19	0	0	0	0	0	0
s_14545	GGACCCATCTTGGCGGGTAC	NM_001161473	ALDH3B1	52	73	22	0	0	0	0	0	0
s_14543	CTGAGCCTGTAGGTCTCAGC	NM_001161473	ALDH3B1	267	78	16	0	0	0	0	0	0
s_01558	CGGAGCTCAGCCCTGCTGTG	NM_000694	ALDH3B1	811	354	117	0	0	0	0	0	0
s_01559	TGACTTCTTCTCTGTGGTCT	NM_000694	ALDH3B1	647	343	49	0	0	0	0	0	0
s_05548	CCACAGTTCAAGATGAGATT	NM_001031615	ALDH3B2	373	215	80	0	0	0	0	0	0
s_01562	GGTGTCTGCCCTGTTCTTCC	NM_000695	ALDH3B2	647	285	58	0	0	0	0	0	0
s_05550	GTGTGGTGGGAGTGACCTGG	NM_001031615	ALDH3B2	250	141	16	0	0	0	0	0	0
s_05549	GGGAGGTAATAGAATTATGG	NM_001031615	ALDH3B2	157	29	83	0	0	0	0	0	0
s_01561	CCCAAGCCGGCTGTGCAGTG	NM_000695	ALDH3B2	241	116	17	0	0	0	0	0	0
s_01560	AGACAAGTCAAGGCTGTCTG	NM_000695	ALDH3B2	57	133	6	0	0	0	0	0	0
s_14557	GTTCTTGAGACTCAGTGTCC	NM_001161504	ALDH4A1	303	131	82	0	0	0	0	0	0
s_64458	ACTCGCTGCGTCCGGCCCTC	NM_170726	ALDH4A1	627	270	209	0	0	0	0	0	0
s_64457	ACGTGCTGAAGCGGGGCAGA	NM_170726	ALDH4A1	1202	624	74	0	0	0	0	0	0
s_14556	GAGGTCAGAGGATTTGAGCA	NM_001161504	ALDH4A1	663	300	48	0	0	0	0	0	0
s_07335	GCGGTGCAGCGAGAAAGACG	NM_001080	ALDH5A1	26	51	3	0	0	0	0	0	0
s_07334	GAGAAGCCGCGCGGCGCTTA	NM_001080	ALDH5A1	153	77	8	0	0	0	0	0	0
s_24962	TAGAGAAGACGCCCCTGACT	NM_001278594	ALDH6A1	203	129	10	0	0	0	0	0	0
s_24961	GACACTCCCTACCGAGCACA	NM_001278594	ALDH6A1	55	50	3	0	0	0	0	0	0
s_24963	TCATTGGCTGAGGTGGCAGA	NM_001278594	ALDH6A1	590	268	15	0	0	0	0	0	0
s_19540	GTGCATTTACCACGACGACC	NM_001201377	ALDH7A1	365	128	8	0	0	0	0	0	0
s_19541	TGATTCAGTAAGTCTGGGCT	NM_001201377	ALDH7A1	355	229	67	0	0	0	0	0	0
s_53247	GAATGCTCTCTGAGAGCGTC	NM_022568	ALDH8A1	169	67	19	0	0	0	0	0	0
s_53248	TTAGTTCTGAGTTTGGAGAC	NM_022568	ALDH8A1	188	85	19	0	0	0	0	0	0
s_53249	TTCTAGTACATTACCTGACA	NM_022568	ALDH8A1	222	117	68	0	0	0	0	0	0
s_01565	TCATTGCATGTAAGCATCCT	NM_000696	ALDH9A1	571	228	33	0	0	0	0	0	0
s_01564	TAGCACTTTGCAAGTGTTTT	NM_000696	ALDH9A1	355	243	31	0	0	0	0	0	0
s_01563	GCAAATATTGATCACGAAGA	NM_000696	ALDH9A1	321	105	19	0	0	0	0	0	0
s_00048	CTCCCCGCGAGAAAGCCCCG	NM_000034	ALDOA	207	187	6	0	0	0	0	0	0
s_21110	GTCCGAGTCACGTCCGAGGG	NM_001243177	ALDOA	48	19	21	0	0	0	0	0	0
s_10134	TGGTGGCTGTTCTGATTCTC	NM_001127617	ALDOA	88	17	60	0	0	0	0	0	0
s_67875	AGAATCGTTGACGTGTGGAG	NM_184043	ALDOA	194	122	2	0	0	0	0	0	0
s_67877	GAGTCTGGCCCTTGAGTACC	NM_184043	ALDOA	726	370	66	0	0	0	0	0	0
s_00046	ATCTGATGAGGATCCGACCC	NM_000034	ALDOA	146	44	21	0	0	0	0	0	0
s_00047	CCGGACGTTGGAGGAGGCAC	NM_000034	ALDOA	410	228	2	0	0	0	0	0	0
s_10133	GTGAGGGGACTCGGATCACG	NM_001127617	ALDOA	66	54	27	0	0	0	0	0	0
s_21109	CCCTAGCGACCCGCGGGATG	NM_001243177	ALDOA	758	355	24	0	0	0	0	0	0
s_00050	CATAGAATGTTAAAGCTGCA	NM_000035	ALDOB	1066	436	51	0	0	0	0	0	0
s_00049	ATGGGCATGATTTTAAGGAC	NM_000035	ALDOB	630	345	33	0	0	0	0	0	0
s_00051	TATGAGCATAAGGAGTATAT	NM_000035	ALDOB	767	279	109	0	0	0	0	0	0
s_36734	GGTGGAGTGAGCGCCCCGCC	NM_005165	ALDOC	89	11	1	0	0	0	0	0	0
s_36732	ATGAACGCAAGGTCATGGCC	NM_005165	ALDOC	148	32	59	0	0	0	0	0	0
s_50306	TAACAGCTTTACTTTAGTCG	NM_019109	ALG1	251	185	9	0	0	0	0	0	0
s_50304	ACACTGGTGTGTAGGGAATC	NM_019109	ALG1	570	236	25	0	0	0	0	0	0
s_50305	GGCCAAGAATTAGTAGTAGT	NM_019109	ALG1	336	159	26	0	0	0	0	0	0
s_57697	GTTTAATTAATTCGGATCAC	NM_032834	ALG10	356	219	55	0	0	0	0	0	0
s_57695	AGAAATAACAGAAATAACGG	NM_032834	ALG10	113	51	61	0	0	0	0	0	0
s_04675	AATCCGAGACCCGCCCTTTC	NM_001013620	ALG10B	720	292	122	0	0	0	0	0	0
s_04677	GCGCACAGTGTCAAAACTTC	NM_001013620	ALG10B	414	118	49	0	0	0	0	0	0
s_04676	AGGGGCGTGGCTTGCTGCTT	NM_001013620	ALG10B	208	57	14	0	0	0	0	0	0
s_02805	TTACTGGTAGCCGCTTCCCA	NM_001004127	ALG11	1200	397	29	0	0	0	0	0	0
s_02803	CCGAACACTAGTCTACGCCT	NM_001004127	ALG11	372	120	6	0	0	0	0	0	0
s_53914	CAATCCGAGTTCGCCACGAG	NM_024105	ALG12	94	94	6	0	0	0	0	0	0
s_53915	GGACCCGCCCCGGCCTGATA	NM_024105	ALG12	164	68	8	0	0	0	0	0	0
s_22703	GACCCCTCACTATAAGGGAA	NM_001257237	ALG13	199	126	48	0	0	0	0	0	0
s_49504	TAGAACAGTGGCTGGTACCT	NM_018466	ALG13	123	53	3	0	0	0	0	0	0
s_22705	AGGAAACAGGCAACCCCGAG	NM_001257239	ALG13	929	467	112	0	0	0	0	0	0
s_22702	AGTCTTTTGCCCCACCCAAC	NM_001257237	ALG13	821	394	143	0	0	0	0	0	0
s_61675	TGGAGGCGACGGAGAAGCTG	NM_144988	ALG14	71	9	1	0	0	0	0	0	0
s_61674	CGAATACTACATGATAAATG	NM_144988	ALG14	223	108	12	0	0	0	0	0	0
s_61673	AGGTAAAATGGATTGTGACT	NM_144988	ALG14	30	45	14	0	0	0	0	0	0
s_18352	GCTGGGAAGCTCAAACTGGG	NM_001195223	ALG1L	1222	452	65	0	0	0	0	0	0
s_18351	GAGCCCACCACAGCTCAAGG	NM_001195223	ALG1L	16	75	49	0	0	0	0	0	0
s_11741	ACTAACTTATCCTTAAGGCC	NM_001136152	ALG1L2	99	99	55	0	0	0	0	0	0
s_11740	AAGAAGAGCTGGTATGGCCC	NM_001136152	ALG1L2	114	121	18	0	0	0	0	0	0
s_58066	GTCAGACAAGATATTTTCTC	NM_033087	ALG2	355	157	58	0	0	0	0	0	0
s_58067	TGAAGGACGTTGTGATCCAA	NM_033087	ALG2	682	250	18	0	0	0	0	0	0
s_38128	CCTCAGTTTATACCCAGCCC	NM_005787	ALG3	408	168	6	0	0	0	0	0	0
s_03807	GTTGAGAGCATGGCCTCTCC	NM_001006941	ALG3	326	128	25	0	0	0	0	0	0
s_38130	TGGAGCGTGGAGTGCATCAG	NM_005787	ALG3	21	3	20	0	0	0	0	0	0
s_03806	CTTCAGCCAATACGGAAGGC	NM_001006941	ALG3	88	102	58	0	0	0	0	0	0
s_12198	AGGTTCCACAGCGGGGCGCC	NM_001142364	ALG5	82	54	8	0	0	0	0	0	0
s_12199	TCTTGCATACTTGATAAACC	NM_001142364	ALG5	1787	826	77	0	0	0	0	0	0
s_42495	CCCCTAGCCTAACCCGGGGC	NM_013339	ALG6	476	135	2	0	0	0	0	0	0
s_53850	TCCGGCCCGGGGTGAGACGC	NM_024079	ALG8	70	87	23	0	0	0	0	0	0
s_53849	GTGGCTACAAACGCCTGCGC	NM_024079	ALG8	50	45	6	0	0	0	0	0	0
s_07173	GGGGATACGCGCCCCGGCTG	NM_001077692	ALG9	278	119	16	0	0	0	0	0	0
s_07171	AAGGGCAGCGGGGCCAGCAG	NM_001077692	ALG9	416	256	35	0	0	0	0	0	0
s_54569	AGAGTTAGAAGCAGGTGGAT	NM_024740	ALG9	257	80	17	0	0	0	0	0	0
s_54570	GCTGAAAAGTGACGGAAAAG	NM_024740	ALG9	311	149	28	0	0	0	0	0	0
s_34892	AGCCGATCGAGCCACGCCAT	NM_004304	ALK	188	224	15	0	0	0	0	0	0
s_34893	AGGCCTCTGCAGATTTGCAT	NM_004304	ALK	110	59	46	0	0	0	0	0	0
s_70045	GGCACCAGCCTCGGACTCAG	NM_207413	ALKAL1	167	80	1	0	0	0	0	0	0
s_70047	TCCCTGCGCAACGCCTGCCT	NM_207413	ALKAL1	452	251	194	0	0	0	0	0	0
s_02660	CCCACGGAGGAGGCCGGGTG	NM_001002919	ALKAL2	86	70	11	0	0	0	0	0	0
s_02662	TTCGGGGACTCGGCGCTCGC	NM_001002919	ALKAL2	113	98	12	0	0	0	0	0	0
s_38620	AAGGTGCTTTAGTCTGAAGA	NM_006020	ALKBH1	635	254	19	0	0	0	0	0	0
s_38622	GCGTAGAAGTATCAATCAGC	NM_006020	ALKBH1	251	98	10	0	0	0	0	0	0
s_38621	ATTCTTCTCACAAAAGCAAC	NM_006020	ALKBH1	249	130	27	0	0	0	0	0	0
s_20106	ACAGGTGATCAACGGGAAAG	NM_001205180	ALKBH2	90	67	24	0	0	0	0	0	0
s_61090	TGAGGGGATATGTGTTGCAG	NM_139178	ALKBH3	49	32	19	0	0	0	0	0	0
s_47824	GCAGCCCGCGCTGACCCAGT	NM_017621	ALKBH4	133	51	2	0	0	0	0	0	0
s_47823	CGTCTCCTGGAGCCCGGCAC	NM_017621	ALKBH4	195	143	24	0	0	0	0	0	0
s_47822	CCGCGGTAACTGAGCCCAGG	NM_017621	ALKBH4	51	58	38	0	0	0	0	0	0
s_48070	AACTCCAGTCAGGGCCTGCC	NM_017758	ALKBH5	180	96	25	0	0	0	0	0	0
s_48072	CATGATTACCAACCGACTTC	NM_017758	ALKBH5	1225	581	32	0	0	0	0	0	0
s_57786	TAGGCGAGCATGAAGGGGGC	NM_032878	ALKBH6	95	47	31	0	0	0	0	0	0
s_56811	GGGGCCAGCTATCCAGAGTT	NM_032306	ALKBH7	102	42	18	0	0	0	0	0	0
s_56813	TATGGTCAAAGGTCAGAGCG	NM_032306	ALKBH7	354	155	12	0	0	0	0	0	0
s_60822	CAAAGACACTTGGTCGAAAA	NM_138775	ALKBH8	1419	706	83	0	0	0	0	0	0
s_60820	AAATTCAGTTGTCTTTTTGG	NM_138775	ALKBH8	837	333	42	0	0	0	0	0	0
s_60821	AAGGGTCACTCCCGGGCTCT	NM_138775	ALKBH8	724	305	50	0	0	0	0	0	0
s_49444	CAGGGACCATGTCTGGCTTC	NM_018436	ALLC	164	77	30	0	0	0	0	0	0
s_49446	TAGGGACAGGGAAGGGCCCT	NM_018436	ALLC	79	31	88	0	0	0	0	0	0
s_44886	CCCCGGAAGGCGCCCAGTCC	NM_015120	ALMS1	97	118	9	0	0	0	0	0	0
s_44887	CTGTAAGCTCACAATAAACC	NM_015120	ALMS1	286	207	165	0	0	0	0	0	0
s_44885	ACAGTTCGCAAGGTCCCGGC	NM_015120	ALMS1	289	120	54	0	0	0	0	0	0
s_01568	CTAGTCTGGGGCGGGGACTT	NM_000697	ALOX12	998	427	82	0	0	0	0	0	0
s_01567	CCTGGTCGGAGCGTAGCTGC	NM_000697	ALOX12	101	59	25	0	0	0	0	0	0
s_12012	CCGTGGATGAAGGCGCCTTC	NM_001139	ALOX12B	147	94	58	0	0	0	0	0	0
s_12011	CCGCAACTTCCCTAGGGCCC	NM_001139	ALOX12B	145	91	25	0	0	0	0	0	0
s_12010	ATTAGTCTGATAAAGATCTG	NM_001139	ALOX12B	255	64	28	0	0	0	0	0	0
s_12054	GAATTCAGCCCCAGTCCAAA	NM_001140	ALOX15	1050	464	48	0	0	0	0	0	0
s_12053	CAATCAACTCCGCCTACCGC	NM_001140	ALOX15	273	192	27	0	0	0	0	0	0
s_12055	GCTCTGCTCCTTGGAGCTGG	NM_001140	ALOX15	222	105	20	0	0	0	0	0	0
s_12058	TGGGGAACGGGGCCTTTCAG	NM_001141	ALOX15B	52	20	1	0	0	0	0	0	0
s_12056	CAGGCCAGAGAGCCTAGAGT	NM_001141	ALOX15B	337	87	50	0	0	0	0	0	0
s_01570	CAGGAACAGACACCTCGCTG	NM_000698	ALOX5	249	88	43	0	0	0	0	0	0
s_01569	ACTCTTCACGCGGCGCCGAC	NM_000698	ALOX5	22	18	51	0	0	0	0	0	0
s_19976	ACAGTTTCCAACTGTGACAT	NM_001204406	ALOX5AP	804	377	89	0	0	0	0	0	0
s_28982	CAGGGAAGTTTCCCATGACA	NM_001629	ALOX5AP	560	165	6	0	0	0	0	0	0
s_19977	CTCATTTCCTTGTACCGTGC	NM_001204406	ALOX5AP	51	53	17	0	0	0	0	0	0
s_15337	GAAAAAGCTCAATCAGCAGC	NM_001165960	ALOXE3	185	49	23	0	0	0	0	0	0
s_15335	CTCTGTCGGTTCTACAAGCC	NM_001165960	ALOXE3	578	215	79	0	0	0	0	0	0
s_52332	GTCGGGCGTGCCAAAGGCTG	NM_021628	ALOXE3	75	50	42	0	0	0	0	0	0
s_52331	CAAAGAGGGCCATGCGTGGG	NM_021628	ALOXE3	84	78	10	0	0	0	0	0	0
s_52333	TCATTCTCTGCTCTGGAGTA	NM_021628	ALOXE3	121	45	4	0	0	0	0	0	0
s_28986	GAATGAGGTGAATGAAGGAG	NM_001631	ALPI	114	69	35	0	0	0	0	0	0
s_28985	CCTGAAGCCAAGCTTGCTGA	NM_001631	ALPI	823	259	116	0	0	0	0	0	0
s_55168	CTTGCACTTTCATTAGGAGA	NM_025144	ALPK1	843	250	47	0	0	0	0	0	0
s_55170	TGCTTCGGTGAAAGGTATTC	NM_025144	ALPK1	168	32	44	0	0	0	0	0	0
s_55169	TCCTAAAGGGGTGTGTCTTA	NM_025144	ALPK1	34	17	1	0	0	0	0	0	0
s_58951	CATCCCTGTGATGAAACTTG	NM_052947	ALPK2	333	312	87	0	0	0	0	0	0
s_58950	CACTTGTTGACACGACACGC	NM_052947	ALPK2	696	193	25	0	0	0	0	0	0
s_58952	GAGGCCCTGGCAAGGGGGCC	NM_052947	ALPK2	35	31	36	0	0	0	0	0	0
s_51370	CAGGAGAATGGCATGAACCC	NM_020778	ALPK3	120	70	34	0	0	0	0	0	0
s_10095	CCCCTGCCGGGAGCGGAGCT	NM_001127501	ALPL	552	300	107	0	0	0	0	0	0
s_10097	GGGCTGGGGTGACGCGGCCC	NM_001127501	ALPL	80	18	22	0	0	0	0	0	0
s_10096	CCCTGGCCTCGTGGCACGAC	NM_001127501	ALPL	1507	666	112	0	0	0	0	0	0
s_28989	CTCAATACCGCACCCTTCCC	NM_001632	ALPP	1255	405	90	0	0	0	0	0	0
s_28990	GTTGGGACCAGGTGTCCCCC	NM_001632	ALPP	104	162	5	0	0	0	0	0	0
s_28988	AGATGCCATTTGGGTGAGTG	NM_001632	ALPP	1032	500	26	0	0	0	0	0	0
s_56025	GGGAGTGGCAGGGTGTGGCT	NM_031313	ALPPL2	83	63	6	0	0	0	0	0	0
s_56024	CCTGAAGCCACACTGGCTGA	NM_031313	ALPPL2	83	29	52	0	0	0	0	0	0
s_56026	GGTGGGACCAGGTGTCCCCC	NM_031313	ALPPL2	109	21	59	0	0	0	0	0	0
s_51649	TGTTACCACCTCAAACTGCA	NM_020919	ALS2	218	58	18	0	0	0	0	0	0
s_51647	CCGGAAGTATAAAAGTAAAA	NM_020919	ALS2	251	44	5	0	0	0	0	0	0
s_17730	GCCACCGAGGAGCTGGCGCG	NM_001190707	ALS2CL	197	190	20	0	0	0	0	0	0
s_17729	CTGGGCGAAGGGGGCGGGGC	NM_001190707	ALS2CL	368	85	106	0	0	0	0	0	0
s_10038	GAATTCTTTGCTGTTGAGGG	NM_001127391	ALS2CR12	114	44	37	0	0	0	0	0	0
s_10039	TCCACTTTCGTCATCAGTCA	NM_001127391	ALS2CR12	2086	909	293	0	0	0	0	0	0
s_40678	CAAGATATAAAAGCAACTTC	NM_006982	ALX1	74	53	16	0	0	0	0	0	0
s_40680	GGAAGGGAAAGCGAGCGCTG	NM_006982	ALX1	516	225	54	0	0	0	0	0	0
s_40679	CCGGGACGTATTAAAGGGAC	NM_006982	ALX1	537	215	18	0	0	0	0	0	0
s_39627	CCCCGTGCGGGTTAACCCCT	NM_006492	ALX3	703	300	62	0	0	0	0	0	0
s_39628	CCGCGCCTCTGACTTAATGC	NM_006492	ALX3	299	179	1	0	0	0	0	0	0
s_52533	CTTTCCCTCGGCTAGCTGTG	NM_021926	ALX4	152	20	32	0	0	0	0	0	0
s_52534	GGAGGGAGGAAAGAGAGAGA	NM_021926	ALX4	109	30	11	0	0	0	0	0	0
s_52532	AGGAAGGGGGGGGGAGGGAG	NM_021926	ALX4	38	9	4	0	0	0	0	0	0
s_38120	AGCGGCTGCTGATTGGCCGC	NM_005782	ALYREF	109	51	5	0	0	0	0	0	0
s_38119	AGACTCGGCGGGCGCTGTTG	NM_005782	ALYREF	281	113	36	0	0	0	0	0	0
s_15729	GGAATTTAGGTTGCACAAAA	NM_001167595	AMACR	323	205	59	0	0	0	0	0	0
s_15730	GTCCCTGCAATTTAAGACTC	NM_001167595	AMACR	208	107	36	0	0	0	0	0	0
s_15728	GGAAAGCAACCTACTGCATT	NM_001167595	AMACR	329	241	5	0	0	0	0	0	0
s_47194	AAAAATAATGAGACCCTACT	NM_016519	AMBN	421	209	39	0	0	0	0	0	0
s_28992	CATGACTCAGCAGAAAGGCC	NM_001633	AMBP	57	26	51	0	0	0	0	0	0
s_28991	AGTTTTTTCCTGTGAGAAAT	NM_001633	AMBP	599	277	66	0	0	0	0	0	0
s_23436	TTTACGCCTCAGACAGGAGC	NM_001267783	AMBRA1	57	44	20	0	0	0	0	0	0
s_48057	TTCAGTTCCTAGTCCTTGAG	NM_017749	AMBRA1	1275	514	111	0	0	0	0	0	0
s_23435	TGCACTTCTGCCATTTTCTG	NM_001267783	AMBRA1	222	186	103	0	0	0	0	0	0
s_48055	ACTAAAATAGTGGGAGAATG	NM_017749	AMBRA1	63	38	66	0	0	0	0	0	0
s_23434	CAAACCCAGATCATAAGCCA	NM_001267783	AMBRA1	124	191	5	0	0	0	0	0	0
s_27179	GCATAGAGAAGCCAACGGGC	NM_001287215	AMD1	66	27	4	0	0	0	0	0	0
s_27180	GCGATCTCCGCCCTTCGGGC	NM_001287215	AMD1	457	158	25	0	0	0	0	0	0
s_28996	TGACAGGCGGCAGCAGCTAT	NM_001634	AMD1	1270	545	126	0	0	0	0	0	0
s_28995	GGGAGCTGCCCACTGCGCTG	NM_001634	AMD1	59	1	17	0	0	0	0	0	0
s_27178	CCTGTCGGGCGAACGCGGCC	NM_001287215	AMD1	26	8	21	0	0	0	0	0	0
s_28994	ACTCGCGGCCGAGTGGCGGC	NM_001634	AMD1	19	64	8	0	0	0	0	0	0
s_62887	ACAAGACGACCAAAAAAGAG	NM_152435	AMDHD1	214	77	21	0	0	0	0	0	0
s_62888	CCATCTCGTTTACTCGGGAT	NM_152435	AMDHD1	331	196	27	0	0	0	0	0	0
s_62889	GTGTCCCTACTTTTCAGATA	NM_152435	AMDHD1	1015	571	120	0	0	0	0	0	0
s_46157	CACAGCTCCGCGCAGGGCCA	NM_015944	AMDHD2	385	211	60	0	0	0	0	0	0
s_46159	GTCACATCCAAGAACTTTAT	NM_015944	AMDHD2	501	319	40	0	0	0	0	0	0
s_46158	CCAACAAGCTGAGCAGACAC	NM_015944	AMDHD2	1093	667	83	0	0	0	0	0	0
s_12084	GCATATGGAATCTTTCATTA	NM_001142	AMELX	163	97	11	0	0	0	0	0	0
s_12083	CTTTCATTATGGGCAATAAT	NM_001142	AMELX	452	98	37	0	0	0	0	0	0
s_12085	TATGTTGTGATTAGTGCATA	NM_001142	AMELX	879	446	26	0	0	0	0	0	0
s_12575	GAACAAAGGACATACCTTTA	NM_001143	AMELY	596	255	54	0	0	0	0	0	0
s_12574	CATTCAGACTTATGTTTAAG	NM_001143	AMELY	247	123	82	0	0	0	0	0	0
s_12576	TACTACCTTATATTTAGCCA	NM_001143	AMELY	626	442	48	0	0	0	0	0	0
s_62865	GGAAAACAGTGGGCGGGCCG	NM_152424	AMER1	524	240	36	0	0	0	0	0	0
s_62863	ATTTAAAGAGAAACGCACCA	NM_152424	AMER1	397	171	25	0	0	0	0	0	0
s_62864	CGCCTTCCCACCATAGCGAT	NM_152424	AMER1	262	132	49	0	0	0	0	0	0
s_68901	AAAAGTCATGGTTGTCCCAA	NM_199138	AMER2	257	173	8	0	0	0	0	0	0
s_68903	TGCAGGCAAACTCCACCCCG	NM_199138	AMER2	136	111	34	0	0	0	0	0	0
s_63403	GAATCTCAGACCCACTCCAC	NM_152704	AMER2	688	206	57	0	0	0	0	0	0
s_63405	TGTCTATTGTTATCAGATGT	NM_152704	AMER2	917	425	50	0	0	0	0	0	0
s_63404	GCTGACCGAGACACACAGGC	NM_152704	AMER2	103	101	20	0	0	0	0	0	0
s_63392	CTGAAGGGAAGGCAGAGCTC	NM_152698	AMER3	6	4	9	0	0	0	0	0	0
s_63393	GGAGTCCCGGGTCCACGCTG	NM_152698	AMER3	202	60	21	0	0	0	0	0	0
s_09103	AAGTAACTCCAGGAAGGCTC	NM_001105193	AMER3	79	12	49	0	0	0	0	0	0
s_09107	GGCGAGGGTTAAGCCGCCAG	NM_001105195	AMER3	51	12	33	0	0	0	0	0	0
s_09106	CCACCCCTGCGCGCCAGCGC	NM_001105195	AMER3	484	219	9	0	0	0	0	0	0
s_63391	CTCTCGGCCGTGGTGTGCCC	NM_152698	AMER3	238	60	51	0	0	0	0	0	0
s_09104	GGCAGCAGTGCCAGTAGTGT	NM_001105193	AMER3	123	31	12	0	0	0	0	0	0
s_09105	GGGGAGCGGGAGCGCACAGT	NM_001105193	AMER3	148	195	14	0	0	0	0	0	0
s_12844	GGGCTACGCCCGCTAGGCGG	NM_001144	AMFR	50	19	3	0	0	0	0	0	0
s_12843	CTGCGGGCCCAGCCAAGCCG	NM_001144	AMFR	5	60	6	0	0	0	0	0	0
s_12845	TGCGGACGGCGGATGATGCT	NM_001144	AMFR	950	498	61	0	0	0	0	0	0
s_01103	AGGCCCACACCTCAGCACCC	NM_000479	AMH	1104	632	47	0	0	0	0	0	0
s_01104	GGAGGAGGGTCCCAAGTCAG	NM_000479	AMH	206	124	10	0	0	0	0	0	0
s_01105	GGCGGGGGGCCCAGATGTCC	NM_000479	AMH	100	72	12	0	0	0	0	0	0
s_15141	TGGGGAAAGCAGGGAAAGAA	NM_001164691	AMHR2	344	94	28	0	0	0	0	0	0
s_15140	CACTATGCAGAGCAAAGAGG	NM_001164691	AMHR2	135	32	6	0	0	0	0	0	0
s_51216	TTCGTCTTTAGCTCAGCGTC	NM_020703	AMIGO1	480	245	40	0	0	0	0	0	0
s_51215	TTCCCTCAACCAGCGAGCTC	NM_020703	AMIGO1	119	107	55	0	0	0	0	0	0
s_51214	ATTGGCAGGAAGAGCGGCAC	NM_020703	AMIGO1	429	262	78	0	0	0	0	0	0
s_67176	TGGGAGCTGGAGGAGGAAAG	NM_181847	AMIGO2	99	15	10	0	0	0	0	0	0
s_67174	CGCGGCCGTTCTAGAGGTCC	NM_181847	AMIGO2	54	86	52	0	0	0	0	0	0
s_68690	GGCAGACTCTCACTATCTTA	NM_198722	AMIGO3	447	315	38	0	0	0	0	0	0
s_68689	GAAGGACTGATAATATTATG	NM_198722	AMIGO3	202	41	1	0	0	0	0	0	0
s_45365	GTGCGCGCTCCTCGCTTTCG	NM_015365	AMMECR1	455	114	98	0	0	0	0	0	0
s_16406	AAAGTGTCCCAAAATAGCTC	NM_001171689	AMMECR1	259	133	21	0	0	0	0	0	0
s_19030	GAGCCGGGACCCGAGTCCTC	NM_001199140	AMMECR1L	548	167	21	0	0	0	0	0	0
s_19029	AGGTAATGGAGGAAGAATGT	NM_001199140	AMMECR1L	114	70	15	0	0	0	0	0	0
s_56109	GAGGGCAGTGAAAGAGGATA	NM_031445	AMMECR1L	252	190	34	0	0	0	0	0	0
s_56110	GGCCCAGAGGGATAAGGGTG	NM_031445	AMMECR1L	68	54	38	0	0	0	0	0	0
s_19031	GGTATCCCAGCAGCCACCGG	NM_001199140	AMMECR1L	236	75	29	0	0	0	0	0	0
s_56108	CAAGGAGAGGAGTTCAGATC	NM_031445	AMMECR1L	212	60	30	0	0	0	0	0	0
s_55798	GCTGAGAAGGTGCCTCCCAG	NM_030943	AMN	228	136	96	0	0	0	0	0	0
s_55797	CCTGAACACCTTAGGTTCTC	NM_030943	AMN	279	89	58	0	0	0	0	0	0
s_55799	TCGGCCCTGGGCGGGTCTGG	NM_030943	AMN	199	85	42	0	0	0	0	0	0
s_24815	GGAGTTGTAGTTCTTTCACC	NM_001278411	AMN1	248	56	22	0	0	0	0	0	0
s_24816	TCGCGGCGGGGCTGCGCGCT	NM_001278411	AMN1	296	112	84	0	0	0	0	0	0
s_60032	AAGAAGGGCGGGAGCCTGCC	NM_133265	AMOT	146	45	1	0	0	0	0	0	0
s_60033	ACTCCTCACTTCCAGGGTCC	NM_133265	AMOT	252	120	43	0	0	0	0	0	0
s_09446	AAAATGGATATTGGAGGGTG	NM_001113490	AMOT	238	93	47	0	0	0	0	0	0
s_09447	GAAGCTTAACACCCAGTTGA	NM_001113490	AMOT	25	27	6	0	0	0	0	0	0
s_09448	GGACTGATTTATCCATCAAC	NM_001113490	AMOT	529	208	80	0	0	0	0	0	0
s_59972	AGCTCTGGGCAATTTCAGCC	NM_130847	AMOTL1	137	99	22	0	0	0	0	0	0
s_25070	TGGGTACAGGGGAAAGCCCC	NM_001278683	AMOTL2	20	5	5	0	0	0	0	0	0
s_46651	GCGGACACACCGCGGCCTGG	NM_016201	AMOTL2	35	19	11	0	0	0	0	0	0
s_46650	CCTGCCCCATGCTTTGCCTT	NM_016201	AMOTL2	1173	543	84	0	0	0	0	0	0
s_25069	GTGTCTGCCCTGTCCATCTA	NM_001278683	AMOTL2	250	167	34	0	0	0	0	0	0
s_00052	CTCTAAATCTTCTTACAGAC	NM_000036	AMPD1	1663	539	185	0	0	0	0	0	0
s_22751	ACGGAACTGGCCCAAGACCC	NM_001257360	AMPD2	378	147	33	0	0	0	0	0	0
s_34343	TCCTCTGTCTCTGCACACTC	NM_004037	AMPD2	1473	1028	178	0	0	0	0	0	0
s_69444	GATCGGGCAGACTGCAGCGG	NM_203404	AMPD2	117	79	1	0	0	0	0	0	0
s_69442	AGAGGCTCGGGGTGGTCTGG	NM_203404	AMPD2	173	113	12	0	0	0	0	0	0
s_34342	GGCCAGGAGACCCCCTTGTC	NM_004037	AMPD2	523	122	18	0	0	0	0	0	0
s_34341	GACAGAGACCCTAGCCTCTT	NM_004037	AMPD2	246	148	61	0	0	0	0	0	0
s_22753	GACGAACTCCAGAACTGAAG	NM_001257361	AMPD2	428	190	5	0	0	0	0	0	0
s_22754	GCCTCCACCTCTACAGTGCC	NM_001257361	AMPD2	296	128	20	0	0	0	0	0	0
s_69443	GACAGTGATGCCAGGGTCAA	NM_203404	AMPD2	206	128	75	0	0	0	0	0	0
s_22755	GGCTCCTAAGGGGGAGTAGC	NM_001257361	AMPD2	103	207	25	0	0	0	0	0	0
s_22750	AATGACAGTACCTCACTCAA	NM_001257360	AMPD2	392	225	28	0	0	0	0	0	0
s_05413	AAACAGCTGTGAGGACAGGT	NM_001025389	AMPD3	163	84	4	0	0	0	0	0	0
s_16592	TATTGCAGTTCCAAACCCTC	NM_001172430	AMPD3	381	138	29	0	0	0	0	0	0
s_16595	GGTGAGCGAGGGAGGCTGCA	NM_001172431	AMPD3	57	20	15	0	0	0	0	0	0
s_05414	AGGGTTGACACATGATCCTC	NM_001025389	AMPD3	801	415	54	0	0	0	0	0	0
s_05417	CCCCTAAAGCAGCCCTCCCA	NM_001025390	AMPD3	219	137	76	0	0	0	0	0	0
s_16593	CATTCAGGACTTTGAGGGGC	NM_001172431	AMPD3	63	30	24	0	0	0	0	0	0
s_16591	GTCTTGTTAGGAGGTTCCAG	NM_001172430	AMPD3	245	106	19	0	0	0	0	0	0
s_05416	AGGGGATTGTATTAGCAACT	NM_001025390	AMPD3	62	22	37	0	0	0	0	0	0
s_16590	GATTCTTTCTCTTCAGCAAA	NM_001172430	AMPD3	233	168	106	0	0	0	0	0	0
s_01106	AGCGGTGTGGAAGCCCGGCG	NM_000480	AMPD3	39	2	24	0	0	0	0	0	0
s_61183	CCCGAGCTGCCCCTGGGCCC	NM_139316	AMPH	75	38	9	0	0	0	0	0	0
s_61182	CCAAGCCTAGCAGAAGTCCC	NM_139316	AMPH	21	20	1	0	0	0	0	0	0
s_61184	GAAGAGTTTCGAGAGGAGAA	NM_139316	AMPH	52	54	19	0	0	0	0	0	0
s_15148	AAGGTCTGAATCATACCTTT	NM_001164712	AMT	532	370	112	0	0	0	0	0	0
s_15149	CTCAAGAGAGTAAGGTCAAG	NM_001164712	AMT	249	150	56	0	0	0	0	0	0
s_15150	TGTGGTGCTGCCTACCTGCC	NM_001164712	AMT	131	62	29	0	0	0	0	0	0
s_70191	CTATTCAAATGGTAGACATT	NM_212557	AMTN	194	127	7	0	0	0	0	0	0
s_03952	ATGTTCTTCTATACAATGTC	NM_001008221	AMY1A	1038	498	180	0	0	0	0	0	0
s_03953	CTACTGGGTTTAGGCCAACC	NM_001008221	AMY1A	1092	704	80	0	0	0	0	0	0
s_03954	CTGGAATCTATGAATAACAT	NM_001008221	AMY1A	1065	475	184	0	0	0	0	0	0
s_03945	ACTTGTTGCTGATTTTGGCC	NM_001008218	AMY1B	2694	1426	224	0	0	0	0	0	0
s_03947	TCTCTTCTCAATATCAGCAC	NM_001008218	AMY1B	3298	1448	402	0	0	0	0	0	0
s_01573	GAACATTAGGCCCCAGCAAC	NM_000699	AMY2A	48	56	19	0	0	0	0	0	0
s_01572	ATCTCTTTAAAGATCCAGAA	NM_000699	AMY2A	631	196	20	0	0	0	0	0	0
s_01574	TACTGTTATGTGAGAACATT	NM_000699	AMY2A	290	172	29	0	0	0	0	0	0
s_51745	AACAAGGTCGAGAACCACCA	NM_020978	AMY2B	355	147	68	0	0	0	0	0	0
s_60151	TGCACTGTTGGCACACGCAC	NM_133463	AMZ1	518	224	153	0	0	0	0	0	0
s_26387	CAGGAGGGCCACACCCCTCC	NM_001284355	AMZ1	101	105	60	0	0	0	0	0	0
s_60149	CACACGCACGAGCGCACACG	NM_133463	AMZ1	486	136	45	0	0	0	0	0	0
s_60150	GCGGGGAGGTCAGGGCGCCC	NM_133463	AMZ1	20	42	20	0	0	0	0	0	0
s_26389	TCCAGCCTCCCAGAAACACC	NM_001284355	AMZ1	163	79	121	0	0	0	0	0	0
s_47396	ATTCTGGAAGAGGCGGGTCG	NM_016627	AMZ2	813	374	50	0	0	0	0	0	0
s_47395	ACTGCGGGGGTGGACAGCTG	NM_016627	AMZ2	397	216	24	0	0	0	0	0	0
s_47397	CGCCTGGGCAGGCGCAGAGC	NM_016627	AMZ2	91	90	68	0	0	0	0	0	0
s_53283	GCAGACAGAGTCCGGCTTCG	NM_022662	ANAPC1	435	156	4	0	0	0	0	0	0
s_53282	GACCGCGGCGGGTTACAACT	NM_022662	ANAPC1	421	301	15	0	0	0	0	0	0
s_22467	AGGCAACAGCGGCGACAGCC	NM_001256708	ANAPC10	128	155	82	0	0	0	0	0	0
s_22464	AGTGAAGGCAAGAGCTGATT	NM_001256707	ANAPC10	1075	498	154	0	0	0	0	0	0
s_22468	CTCGAAGTCCCTCGCGGGTG	NM_001256708	ANAPC10	34	29	4	0	0	0	0	0	0
s_22465	GGCACCGCCATTTTGGCCGG	NM_001256707	ANAPC10	59	60	66	0	0	0	0	0	0
s_27780	TATAAAAACGACCACAGTCG	NM_001289420	ANAPC11	66	67	43	0	0	0	0	0	0
s_27778	CGCCCTACCCGCCCTTCCGT	NM_001289420	ANAPC11	587	191	13	0	0	0	0	0	0
s_27776	GTGAGCCGTTCGCCCTGCAC	NM_001289414	ANAPC11	43	16	15	0	0	0	0	0	0
s_27775	AGTCTCAGACGCCGATATTC	NM_001289414	ANAPC11	1495	595	33	0	0	0	0	0	0
s_27777	TAAGGCGGGAAGGGGACTCA	NM_001289414	ANAPC11	87	48	41	0	0	0	0	0	0
s_02580	CATGTCCATTTTGTCGGCCA	NM_001002245	ANAPC11	571	310	17	0	0	0	0	0	0
s_02581	CGTGCCGGCGTGCTGACGCG	NM_001002245	ANAPC11	155	63	3	0	0	0	0	0	0
s_02582	GCGGGCGCGGAATCGGGCAT	NM_001002245	ANAPC11	18	12	14	0	0	0	0	0	0
s_20654	TATTAAAAGTGTGGGGGCAG	NM_001242374	ANAPC13	758	403	28	0	0	0	0	0	0
s_20653	GCTGGACGTAAGCTTAGCGG	NM_001242374	ANAPC13	318	143	36	0	0	0	0	0	0
s_20652	AACAAACGCGCCGACTACAG	NM_001242374	ANAPC13	643	372	155	0	0	0	0	0	0
s_24860	TCAGTTAATTGGTCCTACCC	NM_001278491	ANAPC15	619	203	56	0	0	0	0	0	0
s_24862	GCGGGTCTCAGACAGAAATT	NM_001278494	ANAPC15	298	160	7	0	0	0	0	0	0
s_24859	GGACCTTGTGTGACGGGGTG	NM_001278491	ANAPC15	303	173	15	0	0	0	0	0	0
s_24857	GCAGGGGTTAAACGGGGCAG	NM_001278490	ANAPC15	205	32	81	0	0	0	0	0	0
s_24858	GAAGTGACACCAATGAATGA	NM_001278491	ANAPC15	513	311	29	0	0	0	0	0	0
s_64882	CAATATCGTGAGGGAAGCCG	NM_173473	ANAPC16	59	45	34	0	0	0	0	0	0
s_64881	AGGCGGCTGCAGGTAAACCA	NM_173473	ANAPC16	296	135	25	0	0	0	0	0	0
s_64883	TCATCAAAGAGAAGGAGAAG	NM_173473	ANAPC16	864	371	86	0	0	0	0	0	0
s_42559	CTGCAGCGCCGCGCCCTGCT	NM_013366	ANAPC2	132	123	34	0	0	0	0	0	0
s_42560	GGTCATGGTCAACGCCGCCC	NM_013366	ANAPC2	102	91	5	0	0	0	0	0	0
s_42558	ACGAGCTGGTCAAGTGTGAG	NM_013366	ANAPC2	216	111	7	0	0	0	0	0	0
s_26999	AGAAGGGGCGGACAGGGACG	NM_001286756	ANAPC4	388	133	3	0	0	0	0	0	0
s_27001	GGGGGTAGGATGGGGCCCGT	NM_001286756	ANAPC4	16	34	28	0	0	0	0	0	0
s_11976	GAGGTCTTGCGATGTTGTCC	NM_001137559	ANAPC5	115	62	18	0	0	0	0	0	0
s_46729	CCGAGTGGGAGCAGGTTCCC	NM_016237	ANAPC5	63	20	59	0	0	0	0	0	0
s_46731	TGGGAGGGGAAGTCGATGCT	NM_016237	ANAPC5	130	83	12	0	0	0	0	0	0
s_46730	CGGTCCCTGTCCACGTAGCC	NM_016237	ANAPC5	234	40	94	0	0	0	0	0	0
s_11974	AAAAAATTAGCCATGCATCC	NM_001137559	ANAPC5	712	380	69	0	0	0	0	0	0
s_46732	ACAACTCATTTCACCTGAAA	NM_016238	ANAPC7	312	106	63	0	0	0	0	0	0
s_46733	AGGATTTACAATGAGACAAA	NM_016238	ANAPC7	155	27	71	0	0	0	0	0	0
s_46734	CTAAACTGCAAACTTTACTG	NM_016238	ANAPC7	924	414	33	0	0	0	0	0	0
s_13097	ACAGTGGCTCGTTGGTCTAG	NM_001145	ANG	148	95	59	0	0	0	0	0	0
s_45231	ACACTATGGGGCCTCCAGTG	NM_015305	ANGEL1	132	118	5	0	0	0	0	0	0
s_45233	GCAGAAGTGGGAATAAACTG	NM_015305	ANGEL1	245	50	31	0	0	0	0	0	0
s_45232	CAATTTTAATTCGGGACGCC	NM_015305	ANGEL1	227	144	37	0	0	0	0	0	0
s_61235	GTTTCTTTAAGACGAAGTTC	NM_144567	ANGEL2	192	84	22	0	0	0	0	0	0
s_61233	CAAGGAGCATGCGCAGAGCG	NM_144567	ANGEL2	246	128	1	0	0	0	0	0	0
s_13899	TTGAGCCTTTAGCAGATTCA	NM_001146	ANGPT1	231	173	62	0	0	0	0	0	0
s_13898	GTCTGTGGAAAGGGGCGGGA	NM_001146	ANGPT1	22	26	23	0	0	0	0	0	0
s_13897	AGTCCACCTTAATACACTTT	NM_001146	ANGPT1	976	362	60	0	0	0	0	0	0
s_09661	GGTTTCTGCAGCATGGGTCC	NM_001118887	ANGPT2	268	124	31	0	0	0	0	0	0
s_09659	ACAGATCGGTTTTTCCCAGA	NM_001118887	ANGPT2	164	86	17	0	0	0	0	0	0
s_09660	AGAATGCCTGCCCTCCAACC	NM_001118887	ANGPT2	965	456	110	0	0	0	0	0	0
s_46251	TTGGTGCACGCTTAGGGTAA	NM_015985	ANGPT4	890	371	9	0	0	0	0	0	0
s_35680	TCCTCTTTGTAGCCTTAAAT	NM_004673	ANGPTL1	1293	647	35	0	0	0	0	0	0
s_35678	AGAGATTGTGTGCAGGTTGA	NM_004673	ANGPTL1	259	146	52	0	0	0	0	0	0
s_41480	CTTTGGGGAGAGGGCGGGCC	NM_012098	ANGPTL2	479	179	84	0	0	0	0	0	0
s_41479	AGGAAGGAGGGGGCCTGCCG	NM_012098	ANGPTL2	54	49	19	0	0	0	0	0	0
s_43622	AAACTACACATTCAATGCTA	NM_014495	ANGPTL3	1397	611	146	0	0	0	0	0	0
s_43623	AGCATTGATCTAACTCAATG	NM_014495	ANGPTL3	387	229	121	0	0	0	0	0	0
s_06210	GCCCTGGGGATGCCAAACTG	NM_001039667	ANGPTL4	94	78	52	0	0	0	0	0	0
s_06209	GAGGAAGGCCTGCCTGAGCC	NM_001039667	ANGPTL4	485	203	16	0	0	0	0	0	0
s_66230	CCTTTAAGAGGGCAATTTTG	NM_178127	ANGPTL5	211	107	15	0	0	0	0	0	0
s_66231	GAACACAATCATTTTCTGTA	NM_178127	ANGPTL5	1444	688	121	0	0	0	0	0	0
s_66232	TTTCAGAGTAACCTTTAAGA	NM_178127	ANGPTL5	209	157	105	0	0	0	0	0	0
s_56287	TGACCTGTGTTATCAGGCTC	NM_031917	ANGPTL6	30	90	6	0	0	0	0	0	0
s_56285	GATCACGCCTGGCTGCCCCA	NM_031917	ANGPTL6	142	74	21	0	0	0	0	0	0
s_56286	GGCTCTGCAGTGGAGGGTGT	NM_031917	ANGPTL6	347	120	22	0	0	0	0	0	0
s_52054	CATAATCTAATAGGCGAAAC	NM_021146	ANGPTL7	136	43	7	0	0	0	0	0	0
s_52053	AGAGGAGGGGAGGAGGGAGA	NM_021146	ANGPTL7	163	94	29	0	0	0	0	0	0
s_49703	AATGTCCGGCTAGGCCACGC	NM_018687	ANGPTL8	496	324	43	0	0	0	0	0	0
s_49705	CTTGTGCAATGCGGGGCACC	NM_018687	ANGPTL8	565	293	34	0	0	0	0	0	0
s_49704	AGCCCCAGGAAGCGTGATCC	NM_018687	ANGPTL8	575	371	3	0	0	0	0	0	0
s_17916	CCCGATGCGACCGCGGAGTC	NM_001191054	ANHX	285	272	77	0	0	0	0	0	0
s_17917	CGCGGGATTGGCTGCGAGCC	NM_001191054	ANHX	77	59	23	0	0	0	0	0	0
s_12242	GGCTCGTACTGCGGCGGCGG	NM_001142446	ANK1	266	113	15	0	0	0	0	0	0
[truncated: 51,797 more rows]

## Sheet: Legend
Table EV7: sgRNAs Occurrence in 7 tumors emerging from BRAFi-persister cells (CRISPRa-engineered 501Mel cell library exposed to BRAFi).
[truncated: 1 more rows]
