# Supplementary material for: CRISPR screens identify tumor‐promoting genes conferring melanoma cell plasticity and resistance
Source: EMBO Mol Med. 2021 Mar 16;13(5):e13466. doi: 10.15252/emmm.202013466 (PMC8103100; doi:10.15252/emmm.202013466)
Supplement: Supplementary file 13 — Source Data for Figure 1 [file EMMM-13-e13466-s019.zip]

Archive with 5 entries (4 files):
- Figure_1_Source_data_.xlsx
- Source_data_file_2.pdf
- __MACOSX/
- __MACOSX/._Figure_1_Source_data_.xlsx
- __MACOSX/._Source_data_file_2.pdf
