# Supplementary material for: CRISPR screens identify tumor‐promoting genes conferring melanoma cell plasticity and resistance
Source: EMBO Mol Med. 2021 Mar 16;13(5):e13466. doi: 10.15252/emmm.202013466 (PMC8103100; doi:10.15252/emmm.202013466)
Supplement: Supplementary file 13 — Source Data for Figure 1 [file EMMM-13-e13466-s019.zip › Figure_1_Source_data_.xlsx]

## Sheet: Figure 1
Figure 1D
	Tumor 471	Tumor 474	Tumor 475	Tumor 477	Tumor 479	Tumor 481	Tumor 482
1 week after xenograft	0	0	0	0	0	0	0
2 weeks after xenograft	0	0	0	0	0	0	0
3 weeks after xenograft	0	0	0	0	0	0	0
4 weeks after xenograft	0	0	0	0	0	0	0
5 weeks after xenograft	0	0	0	0	0	0	0
6 weeks after xenograft	0	0	0	0	0	16	0
7 weeks after xenograft	0	0	0	0	0	16	0
8 weeks after xenograft	0	64	6	0	0	320	0
9 weeks after xenograft	2	168	161.5	0	0	480	0
10 weeks after xenograft	20.25	660	570	0	0	1859	0
11 weeks after xenograft	66	924	1200	238	0		0
12 weeks after xenograft	78	1287	2002	361.25	0		2
12,5 weeks after xenograft	144			570	18		24
13 weeks after xenograft	360			936	105		67.5
14 weeks after xenograft	617.5				837.9		330
15 weeks after xenograft	869.856				1296.88		431.376
16 weeks after xenograft							621.155
Figure 1G
	EGFR	SMAD3	BIRC3	SLC9A5
sg RNA counts	129	81	15	298
	424	65629	217306	298423
	79	149647	300930	714427
	90	29706	67002	98955
	0	2845	722	3462
	0	2966	928	9587
	0	1467	259	193
	68	3218	686	820
	125	83	28	450
Figure 1J
	SMAD3	SLC9A5	BIRC3
mRNA expression	25.8342	1.40255	5.52764
	16.9729	1.92093	10.0122
	14.1758	1.06086	3.26407
	12.6653	2.69025	4.55943
	60.5749	1.97175	9.17682
	27.5963	3.33299	10.9113
	9.48	4.7	5.33
Figure 1K
	SMAD3				SLC9A5		BIRC3
Tumors :	1	2	3	4	1	2	1	2
Week 1	0	0	0	0	0	0	0	0
Week 2	0	0	0	0	0	0	0	0
Week 3	0	0	0	0	0	0	0	0
Week 4	0	0	0	0	0	165.75	0	0
Week 5	0	0	0	0	24.75	299.25	0	0
Week 6	0	0	0	30	36	701.385	0	0
Week 7	0	0	0	1187.84	107.64	828	0	0
Week 8	0	0	0		225.57	1296	0	0
Week 9	0	0	0		254.25		0	0
Week 10	0	500	0		365.75		0	0
Week 11	0	871.2	0		457.094		241.996	36
Week 12	44		310.5		787.5		637.2	102.12
Week 13	183.95		650				845	244.944
Week 14	534.726							346.752
