# Supplementary material for: CRISPR screens identify tumor‐promoting genes conferring melanoma cell plasticity and resistance
Source: EMBO Mol Med. 2021 Mar 16;13(5):e13466. doi: 10.15252/emmm.202013466 (PMC8103100; doi:10.15252/emmm.202013466)
Supplement: Supplementary file 14 — Source Data for Figure 2 [file EMMM-13-e13466-s012.xlsx]

## Sheet: Figure 2
Figure 2C
	EGFR		BIRC3
	DMSO	BRAFi	DMSO	BRAFi
sgRNA counts	586	8491	101	198
	86	142	208	338
	205	11723	0	0
Figure 2E
BRAFi IC50 (µM)	Sensitive (n=6)	Resistant (n=6)
MALME 3M	0.29
MelHO	0.31
G361	1.29
SKMel5	0.37
IGR137	0.9
UACC257	1.06
Hs294T		8
Hs695T		7.26
WM115		8
SKMel24		5.15
RPMI-7951		8
WM793		8
Figure 2F
	Fold change	P-value
NREP	1.21122	0.00182818
PDGFRB	1.19779	0.0141548
IL6	1.43426	0.0889494
AFAP1	1.67146	3.30985e-05
SLC9A5	1.14838	0.001377
SMAD3	1.25442	0.00463564
AQP1	1.6223	0.0497562
TIPARP	1.19644	0.000626846
EGFR	1.10586	0.044162
CDK14	1.37286	0.00267948
DDAH1	1.18278	0.0245109
BIRC3	1.51323	0.00464124
C1orf198	1.05793	0.0830834
SEMA3B	1.24743	0.126814
MMP2	1.68312	3.7602e-05
SLIT2	1.90085	0.00122479
TCEAL3	1.10552	0.00098995
GBP2	1.36011	0.00276141
TLE4	1.63	6.17675e-06
ST8SIA5	1.95988	0.00103665
TFPI	1.67438	0.0197323
PMEPA1	1.44425	0.000832428
LOXL3	1.53175	0.00253777
PKIG	1.13804	7.23587e-05
TGIF1	0.939473	0.055009
