# Supplementary material for: CRISPR screens identify tumor‐promoting genes conferring melanoma cell plasticity and resistance
Source: EMBO Mol Med. 2021 Mar 16;13(5):e13466. doi: 10.15252/emmm.202013466 (PMC8103100; doi:10.15252/emmm.202013466)
Supplement: Supplementary file 15 — Source Data for Figure 3 [file EMMM-13-e13466-s003.xlsx]

## Sheet: Figure 3
Figure 3E							AUCell scores for resistance gene set
							invasive	NCSC	SMC	pigmented
							0.361776	0.261665	0.0559727	0.0959199
							0.185534	0.186194	0.112974	0.0913994
							0.176862	0.226297	0.119997	0.129523
							0.244553	0.2586	0.102206	0.0978794
							0.147702	0.276701	0.168054	0.131347
							0.107134	0.233339	0.0541878	0.109365
							0.0198863	0.240945	0.149778	0.145219
							0.184603	0.217663	0.0561473	0.0450304
Figure 3F							0.222261	0.205692	0.11891	0.143861
							0.243234	0.111887	0.0540714	0.0547698
Patients	Baseline	Relapse					0.190113	0.198669	0.0962691	0.118193
Pt 1	5.63865	3.9365					0.185728	0.228528	0.0951633	0.0992181
Pt 2	7.53614	3.6477					0.219234	0.17855	0.0362416	0.0928739
Pt 3	6.20658	9.55408					0.257144	0.141998	0.0357565	0.088722
Pt 4	17.5692	15.2492					0.169819	0.322721	0.12605	0.0868983
Pt 5	3.22601	3.66814					0.189531	0.142793	0.0577382	0.0902353
Pt 6	4.685	3.13563					0.0798945	0.203713	0.210096	0.128068
Pt 8	6.5191	2.84931					0.152746	0.101488	0.0804571	0.0508895
Pt 9	7.80775	6.36957					0.261277	0.208932	0.139262	0.075762
Pt 15	4.26502	6.93568					0.198824	0.224065	0.123159	0.0827853
Pt 16	7.08024	6.55164					0.197505	0.260462	0.0694566	0.0717459
Pt 17	7.9765	9.59492					0.225385	0.153328	0.128223	0.128941
Pt 18	7.64142	4.41462					0.158955	0.242419	0.143007	0.0797004
Pt 19	8.1594	15.67					0.245737	0.228431	0.0614438	0.0946006
Pt 22	4.18874	4.1882					0.235163	0.24853	0.0989853	0.0545176
Pt 23	5.70003	3.92177					0.199115	0.146092	0.114545	0.162098
Pt 24	5.30008	11.397					0.165803	0.245484	0.0848418	0.11115
							0.0484062	0.249947	0.00135809	0.091671
							0.31919	0.240168	0.119725	0.0881788
Figure 3G							0.0953767	0.0669732	0.117067	0.0486778
							0.376967	0.192791	0.133927
Patients	Baseline	Relapse					0.330229	0.185476	0.0905264
	56.622	26.0098					0.300215	0.178026	0.0732398
Pt 2	146.561	187.095					0.238151	0.182353	0.119628
Pt 3	68.6653	96.6808					0.137904	0.189337	0.105815
Pt 4	75.835	160.563					0.220321	0.283394	0.0730652
Pt 5	42.2439	67.4871					0.300565	0.209708	0.0688939
	58.1353	30.4097					0.202161	0.111383	0.00624721
	341.657	255.81					0.0855596	0.249015	0.12087
	140.363	87.0318					0.146208	0.226335	0.0833285
Pt 10	92.4383	107.282					0.135169	0.211454	0.0981511
	86.9742	64.891						0.297693	0.0956095
	127.857	108.868						0.245096	0.0921561
Pt 13	111.046	123.613						0.201211	0.113517
Pt 14	71.5137	81.2284							0.0540714
Pt 17	58.9346	91.8923							0.105077
	168.837	111.697							0.0825718
Pt 21	103.89	141.775							0.123586
Pt 23	43.1159	99.3226							0.0645287
	165.954	69.192							0.081563
	155.324	29.1208							0.11181
	120.668	54.5612							0.0883728
	181.569	154.684							0.0786916
									0.202899
									0.126089
									0.108337
									0.055313
									0.0713579
									0.0725996
									0.0697088
									0.115185
									0.134063
									0.0798168
									0.0533729
									0.145044
									0.0939992
									0.0893235
									0.0989271
									0.168558
									0.156782
									0.0426828
									0.0506761
									0.122403
									0.0537415
									0.143977
									0.0412277
									0.126108
									0.174786
									0.153716
									0.0650913
									0.103486
									0.0447005
									0.0801273
									0.0644898
									0.0264051
									0.107134
									0.175135
									0.0903906
									0.0548668
									0.105698
									0.0853462
									0.091574
									0.110451
									0.0763246
									0.133597
									0.079196
									0.154007
									0.157344
									0.103428
									0.0443513
									0.0796422
									0.0979182
									0.0397144
									0.0843374
									0.120521
									0.105853
									0.0917486
									0.106144
									0.0978794
									0.0433424
									0.0464079
									0
									0.126225
									0.10368
									0.096987
									0.160565
									0.115496
									0.11503
									0.115476
									0.0628795
									0.101934
									0.170421
									0.140543
									0.178453
									0.0987525
									0.140097
									0.118503
									0.164989
									0.0161613
									0.0507731
									0.179869
									0.115709
									0.0755486
									0.0894787
									0.0967348
									0.169606
									0.0973944
									0.105718
									0.176241
									0.0720369
									0.066915
									0.127001
									0.0972586
									0.02171
									0.119745
									0.144675
									0.192403
									0.0716683
									0.169121
									0.0721727
									0.0839493
									0.0197311
									0.036067
									0.140621
									0.109132
									0.11245
									0.128068
									0.19312
									0.170013
									0.0751606
									0.107677
									0.105562
									0.0804571
									0.0813108
									0.169684
									0.15488
									0.167336
									0.0498807
									0.0865297
									0.195604
									0.130357
									0.0448945
									0.091283
									0.00554877
									0.0585142
									0.152281
									0.154939
									0.154085
									0.138448
									0.147178
									0.162195
									0.109734
									0.102788
									0.115166
									0.191316
									0.138642
									0.165667
									0.0776439
									0.207613
									0.105116
									0.153677
									0.128301
									0.175446
									0.0762082
									0.107813
									0.00715907
									0.0385503
									0.085482
									0.0805541
									0.0710087
									0.121724
									0.0958035
									0.0142017
									0.0873252
									0.175873
									0.0555653
									0.0404517
									0.226762
									0.0768485
									0.130144
									0.0489106
									0.12054
									0.102419
									0.0596977
									0.140291
									0.142522
									0.114293
									0.116078
									0.0513552
									0.125488
									0.130687
									0.0520536
									0.02171
									0.0249112
