# Supplementary material for: CRISPR screens identify tumor‐promoting genes conferring melanoma cell plasticity and resistance
Source: EMBO Mol Med. 2021 Mar 16;13(5):e13466. doi: 10.15252/emmm.202013466 (PMC8103100; doi:10.15252/emmm.202013466)
Supplement: Supplementary file 16 — Source Data for Figure 4 [file EMMM-13-e13466-s015.xlsx]

## Sheet: Figure 4
Figure 4B
	Tumor Vem 1	Tumor Vem 2	Tumor Vem 3	Tumor PB 1	Tumor PB 2	Tumor PB 3	Tumor PB 4
1 week after xenograft	0	0	0	0	0	0	0
2 weeks after xenograft	0	0	0	0	0	0	0
3 weeks after xenograft	0	0	0	0	0	0	0
4 weeks after xenograft	0	0	0	0	0	0	0
5 weeks after xenograft	0	0	0	0	0	0	0
6 weeks after xenograft	1352	8	480	0	0	0	0
7 weeks after xenograft		4	1140	0	0	0	0
8 weeks after xenograft		4		36	0	0	0
9 weeks after xenograft		156		300	0	0	0
10 weeks after xenograft		684		1406.2	0	0	0
11 weeks after xenograft		1368.5			0	0	0
12 weeks after xenograft					8	8	0
13 weeks after xenograft					90.75	243.75	0
14 weeks after xenograft					250.25	637.5	25
15 weeks after xenograft					250.25	885.6	105.97
16 weeks after xenograft					252.56		249
17 weeks after xenograft					336.96		570
18 weeks after xenograft					625		993.8
19 weeks after xenograft					840
20 weeks after xenograft					1055.1
Figure 4E
	EGFR	SMAD3	BIRC3	SLC9A5
sg RNA counts	3920	354	83	1478
	962	2017	1427	3452
	9	38976	45228	62070
	2	3861	1320	146
	42	1268	563	574
	10595	4626	10928	15842
	15	3608	11227	14182
	33	3423	12113	16280
	4366	257	110	479
