# Supplementary material for: CRISPR screens identify tumor‐promoting genes conferring melanoma cell plasticity and resistance
Source: EMBO Mol Med. 2021 Mar 16;13(5):e13466. doi: 10.15252/emmm.202013466 (PMC8103100; doi:10.15252/emmm.202013466)
Supplement: Supplementary file 17 — Source Data for Figure 5 [file EMMM-13-e13466-s006.zip › Figure_5_Source_data_.xlsx]

## Sheet: Figure 5
Figure 5C
	State	SMAD3 mRNA expression level
M202	Melanocytic	4.25637
M207	Melanocytic	5.84089
M230	Melanocytic	5.3258
M249AR	Melanocytic	4.36753
M249	Melanocytic	4.60007
M262	Melanocytic	4.62382
M285	Melanocytic	5.52467
M311	Melanocytic	6.19639
M368	Melanocytic	4.96722
M403	Melanocytic	3.96681
M408	Melanocytic	5.55005
M412a	Melanocytic	3.90485
M412b	Melanocytic	4.54337
M416	Melanocytic	6.66547
M417	Melanocytic	6.64632
M421	Melanocytic	6.01091
PB	Melanocytic	6.12509
M233	Neural crest like	6.80058
M238AR	Neural crest like	7.92026
M238	Neural crest like	7.54784
M243	Neural crest like	5.22745
M245	Neural crest like	5.2088
M255	Neural crest like	8.36218
M370	Neural crest like	7.46673
M402	Neural crest like	7.21548
M409AR	Neural crest like	6.86891
M409	Neural crest like	7.75966
M411	Neural crest like	7.31681
M418	Neural crest like	7.87838
M420	Neural crest like	7.08073
M423	Neural crest like	7.37516
M229	Transitory	4.70375
M263	Transitory	5.11936
M297	Transitory	5.2498
M308	Transitory	6.04556
M375	Transitory	6.58405
M376	Transitory	6.27544
M395AR	Transitory	7.51635
M395	Transitory	6.53756
M397AR	Transitory	5.48278
M397	Transitory	5.19425
M398	Transitory	4.54537
M399	Transitory	5.98451
M229AR	Undifferentiated	7.45653
M244	Undifferentiated	6.20923
M257	Undifferentiated	7.56946
M296	Undifferentiated	6.54465
M318	Undifferentiated	6.34748
M381	Undifferentiated	7.38593
M406	Undifferentiated	7.36828
M407	Undifferentiated	7.33875
M410	Undifferentiated	6.4089
Sbcl2	Undifferentiated	6.87497
Figure 5D
Conc. vem (µM)	501Mel				501Mel 2+				501Mel 3+ Backbone				501Mel SMAD3
	1st repl.	2nd repl.	3rd repl.	4th repl.	1st repl.	2nd repl.	3rd repl.	4th repl.	1st repl.	2nd repl.	3rd repl.	4th repl.	1st repl.	2nd repl.	3rd repl.	4th repl.
10	0.528	0.558	0.547	0.574	0.309	0.312	0.333	0.284	0.422	0.45	0.492	0.451	0.781	0.951	0.717	0.841
5	0.595	0.614	0.713	0.729	0.558	0.449	0.506	0.44	0.534	0.629	0.593	0.648	1.078	1.055	1.059	1.085
2.5	0.828	0.874	0.89	1.061	0.706	0.667	0.724	0.597	0.609	0.759	0.771	0.635	1.685	1.378	1.356	1.248
1.25	0.915	0.9	1.335	1.057	1.128	1.164	1.07	0.892	0.891	1.081	1.041	0.888	2.028	2.16	2.028	2.003
0.625	1.055	1.158	1.141	1.305	1.261	1.292	1.039	1.175	1.185	1.392	1.248	1.254	3.35	3.017	3.108	2.921
0.31	1.253	1.432	1.596	1.862	1.603	1.746	1.818	1.44	1.296	1.539	1.818	1.455	3.5	3.5	3.5	3.5
0.16	1.855	2.003	2.172		1.928	1.935	1.941	1.575	1.643	1.797	2.52	2.418	3.5	3.5	3.5	3.5
0.08	3.149	3.331	3.5	3.5	2.838	2.593	2.088	1.978	2.225	3.07	3.5	3.5	3.5	3.5	3.5	3.5
0.04	3.443	3.5	3.5	3.5	3.388	2.633	2.703	2.553	2.064	3.485	3.5	3.5	2.961	3.5	3.5	3.5
0	3.5	3.5	3.5	3.5	3.255	3.226	3.104	2.502	2.478	3.354	2.631	3.5	3.5	3.5	3.5	3.5
Figure 5E
	CTR	SMAD3	SLC9A5	BIRC3
Ratio Ext/Int	1.38	2.67	1.67	2.2
	1.32	3.08	1.55	1.43
	1.27	1.91	2	1.4
	1.23	2.91	1.36
	1.23		1.83
			2
Figure 5F
Conc. vem (µM)	SKMel28S				SKMel28R
	1st repl.	2nd repl.	3rd repl.	4th repl.	1st repl.	2nd repl.	3rd repl.	4th repl.
10	0.191	0.206	0.222	0.223	0.674	0.794	0.753	1.014
5	0.23	0.289	0.275	0.292	0.888	1.01	1.122	0.97
2.5	0.282	0.296	0.314	0.326	1.1	1.118	1.286	1.126
1.25	0.312	0.354	0.39	0.386	1.491	1.271	1.395	1.209
0.625	0.447	0.482	0.477	0.496	1.713	1.678	1.42	1.411
0.31	0.643	0.691	0.742	0.762	1.624	1.511	1.371	1.489
0.16	1.055	1.164	1.208	1.207	1.802	1.407	1.417	1.249
0.08	1.383	1.643	1.963	1.638	1.616	1.421	1.575	1.752
0.04	1.837	2.303	2.433		1.457	1.341	1.432	1.502
0	2.389	2.596	2.745	2.484	1.846	1.724	1.698	1.591
Figure 5G
	SKMel28R
	Cell density
	1st repl.	2nd repl.	3rd repl.
DMSO + siCTR	1	1	1
BRAFi + siCTR	0.405351	0.6514	0.586628
DMSO + siSMAD3 #2	0.510853	0.368914	0.886413
BRAFi + siSMAD3 #2	0.255427	0.260127	0.492451
DMSO + siSMAD3 #1	0.193	0.0628681	0.356578
BRAFi + siSMAD3 #1	0.13192	0.0593821	0.222861
Figure 5H
	Me1402
	Cell density
	1st repl.	2nd repl.	3rd repl.
DMSO + siCTR	1	1	1
BRAFi + siCTR	0.330589	0.465665	0.522039
DMSO + siSMAD3 #2	0.397495	0.512876	0.354222
BRAFi + siSMAD3 #2	0.203038	0.319742	0.300053
DMSO + siSMAD3 #1	0.0943878	0.174893	0.202337
BRAFi + siSMAD3 #1	0.0497449	0.157725	0.147637
Figure 5K
	CTR			SIS3			TGFb			SIS3 + TGFb
	1st repl.	2nd repl.	3rd repl.	1st repl.	2nd repl.	3rd repl.	1st repl.	2nd repl.	3rd repl.	1st repl.	2nd repl.	3rd repl.
SKMel28S	16.98	13.17	35	15	15	25	100	100	100	76	47	68
SKMel28R	13.1	11.18	22	10	11	34	100	100	100	60	81	48
M238S	18.56	15.7	16	22	14	15	100	100	100	48	50	36
M238R	5.13	4.08	6	6	2	10	100	100	100	82	75	48
Figure 5M
	[vem] = 0µM				[vem] = 1µM			[vem] = 5µM
	1st repl.	2nd repl.	3rd repl.	4th repl.	1st repl.	2nd repl.	3rd repl.	1st repl.	2nd repl.	3rd repl.	4th repl.
NHEM	1	1	1		1.05	1.13	1.08	1.06	1.03	1.07
501Mel	1	1	1	1	0.47	0.26		0.3	0.29
M249	1	1	1	1	0.31	0.18		0.17	0.14
SKMel28S	1	1	1	1	0.37	0.14		0.22	0.13	0.1	0.121
SKMel28R	1	1	1	1	0.84	0.71		0.55	0.69	0.623	0.598
M229S	1	1	1	1	0.4	0.19		0.27	0.23	0.203	0.242
M229R	1	1	1	1	0.93	0.62		0.66	0.47	0.516	0.461
M238S	1	1	1	1	0.49	0.36		0.37	0.27	0.204	0.243
M238R	1	1	1	1	0.89	0.85		0.89	0.79	0.816	0.736
Figure 5N
	NHEM						501Mel		M249		SKMel28S				SKMel28R				M229S				M229R				M238S				M238R
	1st repl.	2nd repl.	3rd repl.	4th repl.	5th repl.	6th repl.	1st repl.	2nd repl.	1st repl.	2nd repl.	1st repl.	2nd repl.	3rd repl.	4th repl.	1st repl.	2nd repl.	3rd repl.	4th repl.	1st repl.	2nd repl.	3rd repl.	4th repl.	1st repl.	2nd repl.	3rd repl.	4th repl.	1st repl.	2nd repl.	3rd repl.	4th repl.	1st repl.	2nd repl.	3rd repl.	4th repl.
[SMAD3i] = 0µM	1	1	1	1	1	1	1	1	1	1	1	1	1	1	1	1	1	1	1	1	1	1	1	1	1	1	1	1	1	1	1	1	1	1
[SMAD3i] = 3µM	1.17	1.21	1.26	1.26	1.27	1.26	0.89	0.89	0.68	0.93	0.97	1.03	0.979	1.007	1.11	1.23	1.109	1.117	0.95	0.95	0.905	0.929	0.93	0.84	0.886	0.931	0.97	0.93	0.986	0.974	0.99	1.01	1.049	1.159
[SMAD3i] = 10µM	1.17	1.15	1.19	1.23	1.19	1.2	0.45	0.43	0.26	0.21	0.61	0.54	0.684	0.755	0.73	0.85	0.724	0.997	0.56	0.37	0.584	0.601	0.67	0.64	0.673	0.739	0.64	0.7	0.615	0.833	0.9	0.92	1.014	1.128
[SMAD3i] = 15µM	1.03	1.08	1.08	1.04	1.04	1.1	0.17	0.21	0.19	0.15	0.44	0.32	0.503	0.541	0.51	0.67	0.522	0.769	0.3	0.2	0.378	0.422	0.41	0.47	0.502	0.582	0.44	0.47	0.451	0.665	0.62	0.84	0.803	0.996
[SMAD3i] = 20µM	0.72	0.77	0.83	0.78	0.78	0.85	0.05	0.12	0.09	0.09	0.12	0.08	0.287	0.36	0.12	0.15	0.263	0.572	0.15	0.08	0.199	0.257	0.18	0.22	0.331	0.48	0.25	0.18	0.29	0.44	0.24	0.18	0.539	0.795
Figure 5O
	CTR	BRAFi 5µM	MEKi 1µM	BRAFi + MEKi	SMAD3i 20µM	BRAFi + SMAD3i 20µM	BRAFi + MEKi + SMAD3i 20µM
SKMel28R	1	0.623	0.34	0.233	0.263	0.159	0.096
M229R	1	0.516	0.448	0.34	0.331	0.203	0.169
M238R	1	0.816	0.704	0.63	0.539	0.518	0.439
