# Supplementary material for: CRISPR screens identify tumor‐promoting genes conferring melanoma cell plasticity and resistance
Source: EMBO Mol Med. 2021 Mar 16;13(5):e13466. doi: 10.15252/emmm.202013466 (PMC8103100; doi:10.15252/emmm.202013466)
Supplement: Supplementary file 18 — Source Data for Figure 6 [file EMMM-13-e13466-s018.xlsx]

## Sheet: Figure 6
Figure 6B
		1st repl.	2nd repl.	3rd repl.	4th repl.	5th repl.
AhR WT	DMSO	1	1	1	1	1
	TCDD	2.47	3.01	2.54	2.76	2.27
	ITE	3.3	3.62	3.25	3.41	2.16
AhR KO	DMSO	1	1	1
	TCDD	1.32	1.02	0.94
	ITE	1.16	0.27	0.99
Figure 6C
		1st repl.	2nd repl.	3rd repl.	4th repl.	5th repl.
AhR WT	DMSO	1	1	1	1	1
	TCDD	1.76	1.79	3.04	1.76	1.65
	ITE	2.29	2.43	2.03	1.97	1.64
AhR KO	DMSO	1	1	1
	TCDD	1.15	1.12	1.04
	ITE	1.17	1.21	1.22
Figure 6D
		1st repl.	2nd repl.	3rd repl.	4th repl.	5th repl.	6th repl.
TIPARP	DMSO	1	1	1	1	1	1
	CH-223191	0.44	0.45	0.87	0.44	0.47	0.46
SMAD3	DMSO	1	1	1	1	1	1
	CH-223191	0.44	0.39	0.47	0.61	0.54	0.51
Figure 6E
		1st repl.	2nd repl.
SKMel28 S	AhR WT	1	1
	AhR KO	0.62	0.63
SKMel28 R	AhR WT	4.45	3.98
	AhR KO	0.38	0.93
