# Supplementary material for: CRISPR screens identify tumor‐promoting genes conferring melanoma cell plasticity and resistance
Source: EMBO Mol Med. 2021 Mar 16;13(5):e13466. doi: 10.15252/emmm.202013466 (PMC8103100; doi:10.15252/emmm.202013466)
Supplement: Supplementary file 19 — Source Data for Figure 7 [file EMMM-13-e13466-s008.xlsx]

## Sheet: Figure 7
Figure 7B
	SMAD3 (median expression)
	Rep 1	Rep 2
SKMel28S	0.03	0.054
SKMel28R	1	1.573
M229S	0.229	0.227
M229R	0.705	0.552
M238S	0.415	0.51
M238R	0.672	0.792
Figure 7C
	SMAD3 (response to TGFb treatment)
	1st repl.	2nd repl.
SKMel28S	1.48	1.583
SKMel28R	1.155	1.227
M229S	3.435	2.136
M229R	2.253	2.012
M238S	2.253	2.012
M238R	1.146	0.896
Figure 7D
	Undifferentiated	Neural crest like	Transitory	Melanocytic
SMAD3 signature (median expression)	35.78	32.84	4.93	2.92
	24.68	12.75	6.88	1.46
	7.41	10.82	5.55	1.94
	40.46	24.99	6.66	3.06
	39.96	6.72	7.33	3.63
	21.95	9.04	6.2	2.9
	24.99	37.96	3.81	1.35
	23.56	6.86	3.58	1.19
	31.51	7.06	13.07	3.52
	15.17	6.65	7.83	3.84
		6.74	3.33	2.27
		27.42	13.3	3.02
		19.54		3.5
		9.61		4.04
				8.06
				3.94
				4.04
Figure 7F
Patients	Responder	Non-responder
Pt2.baseline	2.78674
Pt28.baseline	2.96469
Pt35.baseline	2.66222
Pt37.baseline	1.40904
Pt38.baseline	2.38368
Pt4.baseline	2.90564
Pt5.baseline	2.06198
Pt6.baseline	2.48054
Pt15.baseline	2.47503
Pt19.baseline	2.6631
Pt8.baseline	2.81033
Pt9.baseline	2.67831
Pt13.baseline	4.26217
Pt27A.baseline	3.23792
Pt27B.baseline	2.9617
Pt1.baseline		3.50355
Pt7.baseline		2.78463
Pt10.baseline		3.81215
Pt12.baseline		4.44557
Pt14.baseline		4.51902
Pt16.OnTx		2.44774
Pt20.baseline		2.65869
Pt22.baseline		3.95986
Pt23.baseline		3.4304
Pt25.baseline		2.44712
Pt29.baseline		3.31394
Pt31.baseline		2.62156
Pt32.baseline		4.16697
Figure 7G
Patients	Baseline	Relapse
Pt 1	37.8511	44.6
Pt 2	74.07	102.52
Pt 3	8.53551	63.1745
Pt 4	35.1414	42.3297
Pt 9	51.9065	55.8307
Pt 10	79.9069	140.269
Pt 11	41.2842	55.0083
Pt 13	27.6374	67.0474
Pt 14	31.5065	56.2524
Pt 17	27.5689	68.3456
Pt 18	80.474	99.123
Pt 21	35.9962	42.2332
Pt 23	42.9683	93.6005
Pt 25	51.7984	53.687
Figure 7H
	SKMel28R			Me1402
	1st repl.	2nd repl.	3rd repl.	1st repl.	2nd repl.	3rd repl.
SMAD3	0.2	0.12	0.18	0.07	0.06	0.08
NRP1	No detec.	No detec.	No detec.	No detec.	No detec.	No detec.
AXL	0.64	0.68	0.56	0.48	0.47	0.55
RUNX2	1.79	0.36	0.8	0.97	1.19	1.1
SLIT2	1.42	1.42	2.25	0.75	0.68	0.8
JUNB	0.68	0.6	0.54	1.03	1.21	1.28
EGFR	0.71	0.56	0.36	0.49	0.69	0.34
ITGB5	0.65	1.23	0.79	0.794	0.542	0.541
AFAP1	1.32	1.38	1.38	1.35	1.48	1.61
MMP2	0.22	0.36	0.05	0.75	0.67	1.05
